# Supplementary material for: Gut microbiota-driven regulation of queen bee ovarian metabolism
Source: Microbiol Spectr. 2023 Sep 26;11(5):e02145-23. doi: 10.1128/spectrum.02145-23 (PMC10581225; doi:10.1128/spectrum.02145-23)
Supplement: Table S1 — Primer sequences for real-time fluorescence quantitative PCR of queen bee ovaries. [file spectrum.02145-23-s0002.xlsx]

## Sheet: Sheet1
Table S1：Primer sequences for real-time fluorescence quantitative PCR of queen bee ovaries.
Target gene	Primers (F: forward; R: reverse)
Actin	F: TGCCAACACTGTCCTTTCTG
	R: AGAATTGACCCACCAATCCA
Vg	F: CCGACGAGGACCTGTTGATTA
	R: CTAGGATACGTGGTCATGACA
Vgr	F: ACCTTACGACATTGCCCT
	R: TGTGATTTTCGGTCCAAGCCC
Jhamt	F: TGAAAGCCAGCACGATACAATACCG
	R: TCCGCAACCTATGTCCAAACACTTC
Hex110	F: GGAAGTGGCATCGTCGCTAGTG
	R: ATTCGCTGACAATCTGGTCCTGAAC
Tor	F: AACAACTGTTGCTGACGGTG
	R: GTTGCAGTCCAGGCTTTTTG
Egfr	F: GAGATCCTGGCCGATATCTTG
	R: GCAGAAAGTCCTGGTGGAATC
