# Supplementary material for: Gut microbiota-driven regulation of queen bee ovarian metabolism
Source: Microbiol Spectr. 2023 Sep 26;11(5):e02145-23. doi: 10.1128/spectrum.02145-23 (PMC10581225; doi:10.1128/spectrum.02145-23)
Supplement: Table S2 — 841 metabolites in queen bee ovaries. [file spectrum.02145-23-s0003.xlsx]

## Sheet: Table S2
Table S2：841 metabolites in queen bee ovaries
ID	Metabolite	Metab ID	KEGG Pathway ID	KEGG Pathway Description	KEGG Compound ID	Library ID	Mode	KEGG Compound First Category	KEGG Compound Second Category	KEGG Pathway First Category	KEGG Pathway Second Category	HMDB Superclass	HMDB Class	M/Z	Adducts	Formula	Retention time	RSD	Fragmentation Score	Theoretical Fragmentation Score	Mass Error	CAS ID	HMDB Subclass	CQL1	CQL2	CQL3	CQL5	CQL6	CQL7	FQL1	FQL2	FQL3	FQL5	FQL6	FQL7	QC01	QC02	QC03
pos_10	P-CHLOROPHENYLALANINE	metab_1	-	-	-	HMDB0033261	pos	-	-	-	-	Phenylpropanoids and polyketides	2-arylbenzofuran flavonoids	200.048	M+H, 2M+K, M+Na, M+H-H2O	C9H10ClNO2	3.3582	0.00142211	94.2	0	5.49007	101365-03-1	Not Available	7.932	7.9299	7.9133	7.912	7.9146	7.9108	7.9329	7.912	7.8878	7.8947	7.9126	7.8945	7.9248	7.9238	7.9236
pos_1000	Shikimic acid	metab_3	map01100;map00400;map01230;map01240	Metabolic pathways;Phenylalanine, tyrosine and tryptophan biosynthesis;Biosynthesis of amino acids;Biosynthesis of cofactors	C00493	HMDB0003070	pos	-	-	Metabolism;Metabolism;Metabolism;Metabolism	Global and overview maps;Amino acid metabolism;Global and overview maps;Global and overview maps	Organic oxygen compounds	Organooxygen compounds	216.088	M+ACN+H	C7H10O5	2.8476	0.0374313	0	61.3	6.23106	138-59-0	Alcohols and polyols	4.3953	4.2671	4.2411	4.2566	4.4447	4.0423	4.8759	4.7046	4.7378	4.8476	4.8656	4.7798	4.7458	4.7438	4.7726
pos_1001	Cotinine glucuronide	metab_4	map01100;map00520	Metabolic pathways;Amino sugar and nucleotide sugar metabolism	C00190	PW_C000801;HMDB0001013	pos	-	-	Metabolism;Metabolism	Global and overview maps;Carbohydrate metabolism	Nucleosides, nucleotides, and analogues	Pyrimidine nucleotides	317.115	M+H-2H2O	C16H20N2O7	2.8476	0.0341964	0	77.1	3.78425	139427-57-9	Pyrimidine ribonucleotides	5.4731	5.399	5.4361	5.4229	5.4535	5.4024	5.4333	5.4123	5.4543	5.2623	5.4278	5.3944	5.4294	5.4562	5.4545
pos_1005	Valtrate	metab_8	-	-	C09801	HMDB0034493	pos	-	-	-	-	Lipids and lipid-like molecules	Prenol lipids	230.103	M+NH4	C10H12O5	2.8555	0.0418787	0	64.9	5.00286	18296-44-1	Monoterpenoids	4.5553	4.544	4.565	4.6033	4.6046	4.4876	4.4783	4.4088	4.6388	4.4779	4.5107	4.6532	4.5755	4.5447	4.544
pos_1007	Hydroxyprolyl-Methionine	metab_10	-	-	-	HMDB0028869	pos	-	-	-	-	Organic acids and derivatives	Carboxylic acids and derivatives	304.134	M+ACN+H	C10H18N2O4S	2.8555	0.0307827	0	62.2	4.66036	-	Amino acids, peptides, and analogues	4.8749	4.8739	4.8601	4.8578	4.8535	4.8431	5.1531	5.1368	5.2188	5.1057	5.1281	5.2369	4.885	4.8841	4.8612
pos_1010	Trans-cinnamoyl-beta-D-glucoside	metab_14	-	-	C04164	HMDB0304505	pos	-	-	-	-	Phenylpropanoids and polyketides	Cinnamic acids and derivatives	328.141	M+NH4	C15H18O7	2.8634	0.0410301	0	77.1	4.88167	-	Cinnamic acid esters	5.2126	5.1927	5.081	5.1831	5.1781	5.1297	4.6038	4.335	4.6462	4.3656	4.4633	4.4886	4.8782	4.9068	4.8746
pos_1012	7-Deaza-2'-deoxyguanosine	metab_16	-	-	-	HMDB0247243	pos	-	-	-	-	Organoheterocyclic compounds	Pyrrolopyrimidines	311.071	M+2Na-H	C11H14N4O4	2.8712	0.0111239	0	44.1	-6.55631	-	Pyrrolo[2,3-d]pyrimidines	5.7917	5.8045	5.7888	5.7601	5.7414	5.7388	5.634	5.5575	5.5965	5.6107	5.538	5.5254	5.6822	5.6744	5.6734
pos_1016	3,3',4',5,6,7,8-Heptahydroxyflavone	metab_19	-	-	-	HMDB0030159	pos	-	-	-	-	Phenylpropanoids and polyketides	Flavonoids	352.065	M+NH4	C15H10O9	2.8864	0.00552094	0	49.6	-5.02769	87926-83-8	Flavones	6.2405	6.1995	6.233	6.2305	6.2056	6.1987	6.2378	6.1978	6.2254	6.1745	6.2224	6.2224	6.2246	6.227	6.2222
pos_1019	7-Aminomethyl-7-carbaguanine	metab_22	map01100;map00790	Metabolic pathways;Folate biosynthesis	C16675	HMDB0011690	pos	-	-	Metabolism;Metabolism	Global and overview maps;Metabolism of cofactors and vitamins	Organoheterocyclic compounds	Pyrrolopyrimidines	180.089	M+H	C7H9N5O	2.8942	0.00445135	0	56.2	4.51484	-	Pyrrolo[2,3-d]pyrimidines	5.0895	5.0753	5.0587	5.0621	5.0841	5.061	5.0692	5.1123	5.0786	5.048	5.0926	5.0794	5.0717	5.0704	5.0742
pos_1021	N,n-Dimethylguanosine	metab_25	-	-	-	-	pos	-	-	-	-	-	-	312.131	M+H	C12H17N5O5	2.8942	0.00220518	79.3	0	3.35429	-	-	5.5217	5.4712	5.5312	5.5286	5.4693	5.5065	5.5417	5.5501	5.5647	5.4814	5.5517	5.5643	5.5303	5.5319	5.5302
pos_1023	5-(3E-Pentenyl)tetrahydro-2-oxo-3-furancarboxylic acid	metab_27	-	-	-	HMDB0030991	pos	-	-	-	-	Organoheterocyclic compounds	Lactones	216.124	M+NH4	C10H14O4	2.9021	0.0654872	0	52.8	5.54018	-	Gamma butyrolactones	4.8679	4.8811	4.8137	4.9268	5.0046	4.9457	4.8124	4.8346	4.8901	4.7765	4.8411	4.8491	4.8297	4.8811	4.8787
pos_1031	Gamma-Glutamyltyrosine	metab_35	-	-	-	HMDB0011741	pos	-	-	-	-	Organic acids and derivatives	Carboxylic acids and derivatives	311.125	M+H	C14H18N2O6	2.926	0.012682	62.9	0	4.38668	7432-23-7	Amino acids, peptides, and analogues	5.3667	5.3211	5.3528	5.3451	5.33	5.3565	5.6725	5.6458	5.6559	5.6363	5.64	5.6666	5.5205	5.5287	5.5182
pos_1034	2-Methylaniline	metab_38	-	-	C14403	HMDB0041965	pos	-	-	-	-	Benzenoids	Benzene and substituted derivatives	108.082	M+H	C7H9N	2.942	0.00981145	68.8	0	9.40494	95-53-4	Toluenes	4.8691	4.8694	4.8563	4.8541	4.8571	4.8767	4.8287	4.8728	4.8584	4.8579	4.8163	4.875	4.8591	4.8578	4.8512
pos_1038	Pro Ile Ala	metab_42	-	-	-	-	pos	-	-	-	-	-	-	300.193	M+H	C14H25N3O4	2.9579	0.0121069	68.5	0	4.48563	-	-	4.1258	3.8602	4.1223	3.8778	4.0611	4.0435	5.3409	5.3089	5.3138	5.3185	5.3326	5.3266	5.0257	5.0362	5.0319
pos_1042	Pro Glu Val	metab_46	-	-	-	-	pos	-	-	-	-	-	-	344.183	M+H	C15H25N3O6	2.9739	0.0294207	60.1	0	4.41661	-	-	3.8155	3.5706	3.4132	3.5655	3.5453	3.5986	5.0779	5.0735	5.0765	5.0779	5.0786	5.0958	4.731	4.7516	4.7285
pos_1043	O-Desmethylverapamil (D-703)	metab_47	-	-	-	HMDB0014246	pos	-	-	-	-	Benzenoids	Benzene and substituted derivatives	504.284	M+ACN+Na	C26H36N2O4	2.9739	0.00645955	0	40.9	2.26783	-	Phenylbutylamines	6.3232	6.3219	6.3053	6.3113	6.308	6.2905	6.3721	6.3804	6.3658	6.3885	6.3649	6.4012	6.3466	6.3498	6.3442
pos_1044	L-Homocystine	metab_48	map00270	Cysteine and methionine metabolism	C01817	HMDB0000676	pos	-	-	Metabolism	Amino acid metabolism	Organic acids and derivatives	Carboxylic acids and derivatives	251.05	M+H-H2O	C8H16N2O4S2	2.9819	0.0110343	0	53.2	-8.27139	626-72-2	Amino acids, peptides, and analogues	5.3119	5.2135	5.2019	5.2265	5.2155	5.1954	5.1587	5.1551	5.1251	5.1514	5.3168	5.3013	5.196	5.2028	5.1936
pos_1055	15-Octadecene-9,11,13-triynoic acid	metab_60	-	-	-	HMDB0032673;LMFA01030559	pos	-	-	-	-	Lipids and lipid-like molecules	Fatty Acyls	312.193	M+ACN+H	C18H22O2	3.0299	0.00336528	0	46.6	-9.87617	-	Fatty acids and conjugates	5.3703	5.3776	5.3622	5.3625	5.3565	5.3239	5.9587	5.9368	5.9291	5.9597	5.9252	5.9739	5.7373	5.7377	5.735
pos_1056	Pro Ile	metab_61	-	-	-	-	pos	-	-	-	-	-	-	229.156	M+H	C11H20N2O3	3.0379	0.00585015	49.5	0	5.08118	-	-	5.0671	5.0425	5.047	5.0237	5.0514	4.9789	5.8354	5.7779	5.77	5.7946	5.8044	5.8155	5.5422	5.5408	5.5458
pos_1057	1alpha-1-Hydroxy-2,4(18),11(13)-eudesmatrien-12-oic acid	metab_62	-	-	-	HMDB0037557	pos	-	-	-	-	Lipids and lipid-like molecules	Prenol lipids	287.104	M+K	C15H20O3	3.0379	0.00517317	0	55.9	-2.11857	135594-81-9	Sesquiterpenoids	4.1868	4.1858	4.172	4.1696	4.1654	4.1549	4.7766	4.7136	4.7579	4.6963	4.8415	4.8482	4.1774	4.1761	4.173
pos_1062	Ala-Leu	metab_68	-	-	-	HMDB0028691;HMDB0251509	pos	-	-	-	-	Organic acids and derivatives	Carboxylic acids and derivatives	203.14	M+H	C9H18N2O3	3.0539	0.00601666	52.2	0	5.48554	3303-34-2	Amino acids, peptides, and analogues	4.1481	4.1609	4.175	4.1536	4.1162	4.1064	4.4728	4.5169	4.5131	4.5115	4.4667	4.5191	4.3571	4.356	4.361
pos_1072	Methyl 4-mercaptobutyrimidate	metab_79	-	-	-	HMDB0245176;HMDB0254569	pos	-	-	-	-	Organosulfur compounds	Imidothioesters	134.064	M+H	C5H11NOS	3.0939	0.015977	0	35	6.25787	-	Imidothiolactones	4.2547	4.1675	4.2008	4.2038	4.1891	4.1366	4.5442	4.5097	4.5153	4.5093	4.5317	4.5406	4.4039	4.3924	4.3914
pos_1073	S-(3-Oxo-3-carboxy-n-propyl)cysteine	metab_80	-	-	-	HMDB0002135	pos	-	-	-	-	Organic acids and derivatives	Carboxylic acids and derivatives	204.034	M+H-H2O	C7H11NO5S	3.0939	0.0134754	0	49.8	4.98807	87458-26-2	Amino acids, peptides, and analogues	4.81	4.7857	4.7567	4.7909	4.7202	4.7445	4.8811	4.9042	4.8936	4.9162	4.8729	4.9343	4.8615	4.8702	4.8591
pos_108	Mevalonolactone	metab_87	-	-	-	HMDB0006024;HMDB0244840	pos	-	-	-	-	Organoheterocyclic compounds	Lactones	95.0502	M+H-2H2O, M+Na	C6H10O3	0.4021	0.00391932	0	44.2	8.28989	503-48-0	Delta valerolactones	5.3865	5.3915	5.3698	5.3658	5.3678	5.3595	5.3782	5.3739	5.3641	5.3552	5.372	5.3828	5.375	5.3738	5.3771
pos_1083	Asp Leu	metab_91	-	-	-	-	pos	-	-	-	-	-	-	247.13	M+H	C10H18N2O5	3.1259	0.0108492	86.1	0	4.69554	-	-	4.3936	4.3484	4.3793	4.3004	4.3988	4.3511	4.7292	4.6938	4.7332	4.727	4.7353	4.7436	4.6045	4.6132	4.6121
pos_109	Isophorone	metab_98	-	-	C14743	HMDB0031195	pos	-	-	-	-	Organic oxygen compounds	Organooxygen compounds	139.113	M+H-H2O, M+H	C9H14O	0.3861	0.00108969	38	0	5.76724	78-59-1	Carbonyl compounds	5.5821	5.5819	5.5642	5.5719	5.5659	5.5549	5.5756	5.572	5.5567	5.5651	5.559	5.5673	5.5697	5.5705	5.5705
pos_1097	5'-Methylthioadenosine	metab_106	map01100;map00270	Metabolic pathways;Cysteine and methionine metabolism	C00170	HMDB0001173;PW_C000910	pos	-	-	Metabolism;Metabolism	Global and overview maps;Amino acid metabolism	Nucleosides, nucleotides, and analogues	5''-deoxyribonucleosides	298.098	M+H	C11H15N5O3S	3.1825	0.00385356	93.2	0	4.76157	2457-80-9	5''-deoxy-5''-thionucleosides	6.6885	6.7008	6.663	6.6649	6.6808	6.6422	6.6395	6.5989	6.6039	6.6238	6.6423	6.6194	6.6507	6.6474	6.6483
pos_1098	Methionyl-Arginine	metab_107	-	-	-	HMDB0028967	pos	-	-	-	-	Organic acids and derivatives	Carboxylic acids and derivatives	328.141	M+Na	C11H23N5O3S	3.1825	0.00783294	0	46.2	-2.7184	-	Amino acids, peptides, and analogues	4.8091	4.8509	4.782	4.8152	4.8181	4.736	4.8088	4.7876	4.75	4.8067	4.7776	4.7539	4.8097	4.8044	4.8034
pos_1099	Ala Ile	metab_108	-	-	-	-	pos	-	-	-	-	-	-	203.14	M+H	C9H18N2O3	3.1986	0.0283718	55.7	0	4.91925	-	-	4.2751	4.3035	4.1357	4.2719	4.194	4.2863	4.2695	4.2649	4.2102	4.3443	4.2141	4.2584	4.2687	4.269	4.2474
pos_1113	Asp Ile	metab_125	-	-	-	-	pos	-	-	-	-	-	-	247.13	M+H	C10H18N2O5	3.2626	0.00815997	68.8	0	4.47103	-	-	4.5993	4.6067	4.5941	4.6144	4.588	4.5483	4.547	4.5391	4.5431	4.5063	4.5089	4.564	4.5641	4.5627	4.5573
pos_1115	Trans-zeatin riboside monophosphate	metab_127	-	-	C16430	HMDB0304508	pos	-	-	-	-	Nucleosides, nucleotides, and analogues	Purine nucleotides	447.136	M+NH4	C15H20N5O8P-2	3.3027	0.00255553	0	47.5	-6.85726	-	Purine ribonucleotides	5.4346	5.4318	5.4006	5.3698	5.3996	5.3573	5.7313	5.7026	5.6939	5.7303	5.7218	5.7247	5.6027	5.6013	5.6035
pos_1116	1,2,3,4,5,6-Hexahydro-5-(1-hydroxyethylidene)-7H-cyclopenta[b]pyridin-7-one	metab_128	-	-	-	HMDB0039655	pos	-	-	-	-	Organoheterocyclic compounds	Pyridines and derivatives	144.082	M+H-2H2O	C10H13NO2	3.3105	0.0031148	0	48.1	4.49829	118355-70-7	Hydropyridines	5.804	5.7992	5.7932	5.7872	5.7726	5.7848	6.0666	6.0449	6.0484	6.0698	6.0669	6.0687	5.9466	5.9453	5.948
pos_1117	Serotonin	metab_129	map01100;map05207;map04750;map04540;map04976;map04024;map04080;map04361;map04726;map04742;map00380;map04721	Metabolic pathways;Chemical carcinogenesis - receptor activation;Inflammatory mediator regulation of TRP channels;Gap junction;Bile secretion;cAMP signaling pathway;Neuroactive ligand-receptor interaction;Axon regeneration;Serotonergic synapse;Taste transduction;Tryptophan metabolism;Synaptic vesicle cycle	C00780	HMDB0000259;PW_C000178;MJDBSJD0000073	pos	Peptides;Hormones and transmitters	Amines;Neurotransmitters	Metabolism;Human Diseases;Organismal Systems;Cellular Processes;Organismal Systems;Environmental Information Processing;Environmental Information Processing;Organismal Systems;Organismal Systems;Organismal Systems;Metabolism;Organismal Systems	Global and overview maps;Cancer: overview;Sensory system;Cellular community - eukaryotes;Digestive system;Signal transduction;Signaling molecules and interaction;Development and regeneration;Nervous system;Sensory system;Amino acid metabolism;Nervous system	Organoheterocyclic compounds	Indoles and derivatives	159.093	M+H-H2O	C10H12N2O	3.3105	0.00371458	0	65.8	4.7572	50-67-9	Tryptamines and derivatives	5.6819	5.6572	5.6488	5.6303	5.6416	5.6439	5.9221	5.8964	5.889	5.9076	5.917	5.9195	5.8083	5.807	5.8102
pos_1120	ALA-ILE	metab_133	-	-	-	HMDB0028690	pos	-	-	-	-	Organic acids and derivatives	Carboxylic acids and derivatives	203.14	M+H	C9H18N2O3	3.3265	0.0275922	45.8	0	4.7205	29727-65-9	Amino acids, peptides, and analogues	4.761	4.6987	4.6626	4.5773	4.5902	4.5209	4.8646	4.8734	4.8598	4.768	4.812	4.8588	4.7909	4.7709	4.7698
pos_1121	Lysine phosphoester	metab_134	-	-	-	HMDB0254265	pos	-	-	-	-	Organic acids and derivatives	Carboxylic acids and derivatives	227.08	M+H	C6H15N2O5P	3.3424	0.00335888	0	55.9	4.41555	-	Amino acids, peptides, and analogues	6.2745	6.2502	6.255	6.2265	6.2454	6.2436	6.4235	6.4082	6.3959	6.4128	6.419	6.4021	6.3621	6.3595	6.3598
pos_1123	3-Hydroxymethylantipyrine	metab_136	-	-	-	HMDB0013840	pos	-	-	-	-	Organoheterocyclic compounds	Azoles	243.054	M+K	C11H12N2O2	3.3503	0.00285302	0	44.6	5.47576	18125-49-0	Pyrazoles	5.9236	5.911	5.9269	5.887	5.9007	5.8897	6.0143	5.9854	5.9867	5.9861	6.0172	5.9879	5.9854	5.983	5.9847
pos_1126	3'-Methoxyfukiic acid	metab_139	-	-	-	HMDB0029498	pos	-	-	-	-	Phenylpropanoids and polyketides	Phenylpropanoic acids	309.055	M+Na	C12H14O8	3.366	0.00204061	0	31.2	-9.78712	-	Not Available	6.2394	6.2223	6.2415	6.2167	6.2349	6.238	6.2707	6.2508	6.2238	6.2504	6.2352	6.2234	6.26	6.2617	6.2607
pos_1127	N-acetyl-S-(3-oxo-3-carboxy-n-propyl)cysteine	metab_140	-	-	-	HMDB0002194	pos	-	-	-	-	Organic acids and derivatives	Carboxylic acids and derivatives	296.081	M+CH3OH+H	C9H13NO6S	3.374	0.202781	0	63.6	4.83665	622368-00-7	Amino acids, peptides, and analogues	4.4456	4.3361	4.4196	3.9291	4.5819	3.9144	4.8466	4.7121	4.6129	4.709	4.7265	4.7524	4.6112	4.4449	4.6063
pos_1139	L-Aspartyl-L-Phenylalanine	metab_153	-	-	-	HMDB0000706	pos	-	-	-	-	Organic acids and derivatives	Carboxylic acids and derivatives	281.114	M+H	C13H16N2O5	3.4776	0.00492314	59.7	0	4.38115	13433-09-5	Amino acids, peptides, and analogues	4.6779	4.683	4.7129	4.6733	4.6442	4.656	4.8624	4.8266	4.7933	4.8293	4.833	4.8082	4.7741	4.7728	4.777
pos_1147	Gly Pro Leu	metab_162	-	-	-	-	pos	-	-	-	-	-	-	286.177	M+H	C13H23N3O4	3.5336	0.0048108	47.4	0	4.50078	-	-	3.98	3.9985	3.8442	3.971	3.978	3.8628	5.2276	5.2112	5.1927	5.2107	5.2042	5.2291	4.947	4.944	4.943
pos_1149	Tyramine glucuronide	metab_164	map01100;map00040;map04976;map00053;map01240	Metabolic pathways;Pentose and glucuronate interconversions;Bile secretion;Ascorbate and aldarate metabolism;Biosynthesis of cofactors	C03033	HMDB0010328	pos	-	-	Metabolism;Metabolism;Organismal Systems;Metabolism;Metabolism	Global and overview maps;Carbohydrate metabolism;Digestive system;Carbohydrate metabolism;Global and overview maps	Organic oxygen compounds	Organooxygen compounds	296.115	M+H-H2O	C14H19NO7	3.5416	0.0234554	0	60.7	5.2646	27972-85-6	Carbohydrates and carbohydrate conjugates	4.8126	4.7974	4.8084	4.7604	4.7915	4.8035	4.8153	4.8395	4.8352	4.8311	4.8431	4.8688	4.8764	4.8606	4.8798
pos_1156	Tyr Thr	metab_172	-	-	-	-	pos	-	-	-	-	-	-	283.128	M+H	C13H18N2O5	3.6113	0.00533758	40	0	-4.11902	-	-	5.1429	5.1267	5.1308	5.1118	5.1197	5.1077	5.0965	5.086	5.0601	5.0743	5.08	5.0752	5.1374	5.1361	5.1329
pos_1159	N-Acetylmannosamine	metab_175	map01100;map00520	Metabolic pathways;Amino sugar and nucleotide sugar metabolism	C00645	HMDB0001129;PW_C000883	pos	Carbohydrates	Monosaccharides	Metabolism;Metabolism	Global and overview maps;Carbohydrate metabolism	Organic oxygen compounds	Organooxygen compounds	186.077	M+H-2H2O	C8H15NO6	3.6253	0.00712457	0	35	4.64364	7772-94-3	Carbohydrates and carbohydrate conjugates	5.0238	5.0128	4.9975	4.9631	4.9884	4.9591	5.0492	5.0434	5.0578	5.0875	5.0543	5.0597	5.1538	5.149	5.148
pos_1161	Xi-Linalool 3-[rhamnosyl-(1->6)-glucoside]	metab_178	-	-	-	HMDB0030422	pos	-	-	-	-	Lipids and lipid-like molecules	Fatty Acyls	504.284	M+ACN+H	C22H38O10	3.6388	0.0101586	0	31.9	8.57473	84534-33-8	Fatty acyl glycosides	5.8007	5.7623	5.7812	5.7618	5.7924	5.74	5.7781	5.7752	5.7371	5.7585	5.7605	5.7689	5.8109	5.8096	5.8027
pos_1162	Osmaronin	metab_179	-	-	-	HMDB0032769	pos	-	-	-	-	Lipids and lipid-like molecules	Fatty Acyls	224.093	M+H-2H2O	C11H17NO6	3.6468	0.00782453	0	40.2	4.33486	160551-60-0	Fatty acyl glycosides	4.1049	4.0496	4.0512	4.08	4.0878	4.0723	4.8229	4.8008	4.7976	4.7589	4.7959	4.8053	4.5687	4.575	4.574
pos_1180	Psi-Pelletierine	metab_199	-	-	C10865	HMDB0034580	pos	-	-	-	-	Organoheterocyclic compounds	Piperidines	171.15	M+NH4	C9H15NO	3.7666	0.0211333	0	33	6.04431	552-70-5	Piperidinones	4.5931	4.5997	4.6041	4.6226	4.6124	4.6162	4.5479	4.5113	4.5342	4.5573	4.5337	4.5712	4.6041	4.5888	4.5878
pos_1182	Tyrosyl-Proline	metab_201	-	-	-	HMDB0029113	pos	-	-	-	-	Organic acids and derivatives	Carboxylic acids and derivatives	261.125	M+H-H2O	C14H18N2O4	3.7816	0.0141585	0	49.9	4.34354	-	Amino acids, peptides, and analogues	3.1706	2.7073	2.6935	2.9043	3.1445	3.037	4.9587	4.917	4.9405	4.9612	4.9131	4.931	4.6077	4.596	4.6054
pos_1209	Dioscoretine	metab_231	-	-	-	HMDB0038588	pos	-	-	-	-	Lipids and lipid-like molecules	Fatty Acyls	259.203	M+NH4	C13H23NO3	3.9865	0.0169353	0	63.2	4.36842	128637-87-6	Fatty acids and conjugates	4.7063	4.6611	4.6599	4.6068	4.6467	4.6466	4.5944	4.4971	4.4195	4.48	4.5229	4.4929	4.644	4.6308	4.6319
pos_122	Epsilon-(Carboxyethyl)lysine	metab_243	-	-	-	HMDB0251886	pos	-	-	-	-	Organic acids and derivatives	Carboxylic acids and derivatives	251.162	M+H, M+CH3OH+H	C9H18N2O4	0.754	0.0104717	0	41.3	7.71822	-	Amino acids, peptides, and analogues	6.3473	6.35	6.3237	6.3404	6.3118	6.3229	6.0099	6.0009	6.0044	6.008	6.0108	6.0261	6.2212	6.2124	6.2189
pos_1224	4'-Azidocytidine	metab_248	-	-	-	HMDB0246625	pos	-	-	-	-	Organic oxygen compounds	Organooxygen compounds	267.081	M+H-H2O	C9H12N6O5	4.1065	0.0124198	0	72.6	-9.70656	-	Carbohydrates and carbohydrate conjugates	5.3183	5.284	5.2796	5.2871	5.2494	5.2928	4.7805	4.737	4.7766	4.763	4.6681	4.7372	5.093	5.0843	5.0831
pos_1236	2-Furoic acid	metab_261	map01100	Metabolic pathways	C01546	HMDB0000617	pos	-	-	Metabolism	Global and overview maps	Organoheterocyclic compounds	Furans	154.051	M+ACN+H	C5H4O3	4.253	0.0116899	0	34.1	7.32758	88-14-2	Furoic acid and derivatives	4.1106	4.0461	3.9826	4.0207	4.0104	3.9936	4.138	4.0754	4.0641	3.9589	4.1649	4.0839	4.1815	4.1802	4.1896
pos_1278	KAPA	metab_306	map01100;map00780;map01240	Metabolic pathways;Biotin metabolism;Biosynthesis of cofactors	C01092	HMDB0240687	pos	-	-	Metabolism;Metabolism;Metabolism	Global and overview maps;Metabolism of cofactors and vitamins;Global and overview maps	Lipids and lipid-like molecules	Fatty Acyls	188.129	M+H	C9H17NO3	4.6576	0.00723032	81.4	0	5.32251	682799-71-9	Fatty acids and conjugates	5.9764	5.962	5.9656	5.9486	5.928	5.9434	5.9886	5.9776	5.97	5.9677	5.9787	5.9758	5.9889	5.9876	5.9829
pos_1279	Cucurbic acid	metab_307	-	-	C08482	HMDB0029388	pos	-	-	-	-	Lipids and lipid-like molecules	Fatty Acyls	230.176	M+NH4	C12H20O3	4.6576	0.00890907	0	59.9	5.33614	58240-50-9	Lineolic acids and derivatives	4.9006	4.9296	4.9002	4.9082	4.896	4.8958	4.9475	4.912	4.9447	4.9181	4.9202	4.9171	4.929	4.9277	4.9217
pos_1286	3-[4-(2-chlorophenyl)piperazin-1-yl]-3-Oxopropanoic Acid	metab_315	-	-	-	-	pos	-	-	-	-	-	-	315.11	M+CH3OH+H	C13H15ClN2O3	4.7682	0.0379089	37.1	0	-1.90532	-	-	5.2494	5.1635	5.1677	5.2626	5.1982	5.2124	5.3966	5.3579	5.3268	5.1878	5.3824	5.3885	5.3325	5.3047	5.3038
pos_1333	Indole-3-acetyl-leucine	metab_368	-	-	-	HMDB0304383	pos	-	-	-	-	Organic acids and derivatives	Carboxylic acids and derivatives	288.145	M+H	C16H19N2O3-	5.1637	0.0157672	0	38.5	-5.28642	-	Amino acids, peptides, and analogues	5.055	5.0007	5.0281	4.9976	5.0065	4.9932	4.8696	4.78	4.7692	4.7885	4.791	4.7698	4.9704	4.9589	4.9583
pos_1341	5-Chloro-6-[(2,5-Dimethoxy-phenylamino)-methyl]-Quinazoline-2,4-Diamine	metab_377	-	-	-	-	pos	-	-	-	-	-	-	377.147	M+NH4	C17H18ClN5O2	5.2247	0.0179056	63.2	0	-4.37812	-	-	5.5052	5.4847	5.4849	5.525	5.485	5.4864	5.4354	5.4005	5.374	5.3414	5.4009	5.4048	5.4985	5.4859	5.4845
pos_1349	Arginylglutamine	metab_385	-	-	-	HMDB0028707	pos	-	-	-	-	Organic acids and derivatives	Carboxylic acids and derivatives	303.175	M+H	C11H22N6O4	5.3291	0.0132185	0	53.2	-8.50922	2483-17-2	Amino acids, peptides, and analogues	4.2202	4.2774	4.273	4.2486	4.1731	4.2265	4.9042	4.8813	4.8671	4.8447	4.8267	4.8366	4.6623	4.6531	4.6518
pos_1355	Eremopetasidione	metab_392	-	-	-	HMDB0040778	pos	-	-	-	-	Lipids and lipid-like molecules	Prenol lipids	219.139	M+H-H2O	C14H20O3	5.4027	0.0233707	0	74.3	4.67962	163135-94-2	Sesquiterpenoids	5.5558	5.5728	5.5363	5.5319	5.5434	5.5172	5.568	5.5601	5.5418	5.5352	5.5333	5.5624	5.5631	5.5625	5.5451
pos_1393	Docosahexaenoyl Ethanolamide	metab_434	-	-	-	HMDB0013658	pos	-	-	-	-	Organic nitrogen compounds	Organonitrogen compounds	404.314	M+CH3OH+H	C24H37NO2	5.7962	0.0123388	0	39.5	-6.21885	162758-94-3	Amines	5.2528	5.166	5.1755	5.167	5.1222	5.1605	5.2762	5.2376	5.1919	5.2104	5.2107	5.1783	5.2465	5.2454	5.2367
pos_1394	2-azaspiro[4.5]decan-3-one	metab_435	-	-	-	HMDB0247166	pos	-	-	-	-	Organoheterocyclic compounds	Azaspirodecane derivatives	171.15	M+NH4	C9H15NO	5.7998	0.0115279	78.6	0	5.79897	-	Not Available	5.055	5.0191	4.9976	5.0193	4.997	4.9831	5.0316	4.9972	4.9601	5.0135	4.9998	4.9826	5.0239	5.0226	5.0146
pos_14	Citral propylene glycol acetal	metab_441	-	-	-	HMDB0037286	pos	-	-	-	-	Organoheterocyclic compounds	Dioxolanes	228.197	M+H-H2O, M+NH4, M+H, M+H-2H2O	C13H22O2	6.2276	0.00486012	0	43.3	5.10804	10444-50-5	1,3-dioxolanes	6.97	6.9835	6.9616	6.9683	6.9621	6.943	6.9807	6.9551	6.9514	6.9457	6.949	6.9624	6.9709	6.975	6.9739
pos_1412	(8alpha,10beta,11beta)-3-Hydroxy-4,15-dinor-1(5)-xanthen-12,8-olide	metab_456	-	-	-	HMDB0037244	pos	-	-	-	-	Organoheterocyclic compounds	Lactones	242.176	M+NH4	C13H20O3	5.9634	0.0466248	0	55	4.69648	342372-61-6	Gamma butyrolactones	4.9012	4.849	4.8485	4.8232	4.7792	4.781	4.8692	4.8193	4.8638	4.794	4.7974	4.832	4.8608	4.8597	4.8247
pos_142	Choline Phosphate	metab_464	map01100;map00564;map05231	Metabolic pathways;Glycerophospholipid metabolism;Choline metabolism in cancer	C00588	HMDB0001565	pos	-	-	Metabolism;Metabolism;Human Diseases	Global and overview maps;Lipid metabolism;Cancer: overview	Organic nitrogen compounds	Organonitrogen compounds	184.074	M+H, 2M+H	C5H14NO4P	0.9109	0.00300713	63.4	0	5.25409	3616-04-4;107-73-3	Quaternary ammonium salts	7.8563	7.8571	7.8482	7.8515	7.8453	7.84	7.7508	7.7405	7.7362	7.7316	7.7338	7.7399	7.8057	7.8083	7.8072
pos_1426	Senkyunolide I	metab_471	-	-	-	HMDB0258236	pos	-	-	-	-	Organoheterocyclic compounds	Isobenzofurans	207.1	M+H-H2O	C12H16O4	6.0235	0.00382099	0	70	-7.60593	-	Not Available	5.2483	5.2146	5.2179	5.2284	5.218	5.1911	5.2284	5.1984	5.2066	5.1826	5.1866	5.1993	5.2235	5.2267	5.2257
pos_1427	N1-(2-Methoxy-4-methylbenzyl)-n2-(2-(5-methylpyridin-2-yl)ethyl)oxalamide	metab_472	-	-	-	HMDB0032382	pos	-	-	-	-	Organic acids and derivatives	Carboxylic acids and derivatives	359.205	M+NH4	C19H23N3O3	6.0235	0.00121351	0	30.8	-7.39244	745047-94-3	Amino acids, peptides, and analogues	5.975	5.9401	5.9623	5.9517	5.9582	5.9333	5.9626	5.9233	5.9469	5.9178	5.9177	5.9273	5.9562	5.957	5.956
pos_1437	3,8-Dihydroxy-6-methoxy-7(11)-eremophilen-12,8-olide	metab_483	-	-	-	HMDB0041551	pos	-	-	-	-	Lipids and lipid-like molecules	Prenol lipids	329.195	M+CH3OH+H	C16H24O5	6.068	0.00739046	0	70.8	-4.18939	-	Terpene lactones	4.9026	4.8391	4.9065	4.8974	4.8914	4.8989	4.9398	4.8626	4.8894	4.8631	4.8499	4.8457	4.8723	4.871	4.8662
pos_1441	4-Methyl-1H-Benzotriazole	metab_488	-	-	-	-	pos	-	-	-	-	-	-	134.072	M+H	C7H7N3	6.084	0.00931018	90.1	0	5.99404	-	-	5.5201	5.4938	5.4851	5.4813	5.4736	5.4641	5.48	5.4554	5.4404	5.4485	5.4437	5.4466	5.4926	5.4913	5.485
pos_1446	Santene hydrate	metab_493	-	-	-	HMDB0037001	pos	-	-	-	-	Lipids and lipid-like molecules	Prenol lipids	123.118	M+H-H2O	C9H16O	6.1085	0.00787116	0	36.6	6.24216	59432-92-7	Monoterpenoids	4.3896	4.3793	4.4314	4.4298	4.4276	4.4098	4.4139	4.4232	4.4061	4.3296	4.3518	4.4089	4.4022	4.4076	4.4085
pos_1447	1-Hexanol	metab_494	-	-	C00854	HMDB0012971	pos	-	-	-	-	Lipids and lipid-like molecules	Fatty Acyls	246.244	2M+ACN+H	C6H14O	6.1085	0.00420321	0	33.4	5.48988	111-27-3	Fatty alcohols	5.6294	5.6076	5.607	5.6015	5.6044	5.5991	5.6314	5.6216	5.6561	5.6406	5.6362	5.6275	5.679	5.6765	5.6755
pos_1467	(Z,Z)-3,6-Dodecadien-1-ol	metab_514	-	-	-	HMDB0031102;LMFA05000573	pos	-	-	-	-	Lipids and lipid-like molecules	Fatty Acyls	224.202	M+ACN+H	C12H22O	6.1723	0.00633146	0	56.8	6.36887	29125-78-8	Fatty alcohols	5.9776	5.9713	5.973	5.9706	5.9682	5.9341	5.69	5.6924	5.6571	5.6752	5.6751	5.6736	5.8675	5.8662	5.8715
pos_1472	N-Lauroylsarcosine	metab_520	-	-	-	HMDB0255165	pos	-	-	-	-	Organic acids and derivatives	Carboxylic acids and derivatives	289.25	M+NH4	C15H29NO3	6.1803	0.0122825	54.3	0	4.12133	-	Amino acids, peptides, and analogues	5.3119	5.3515	5.2873	5.307	5.2744	5.2016	5.3732	5.3176	5.2969	5.2657	5.2969	5.2456	5.3655	5.3638	5.3737
pos_1478	Leukotriene B4 ethanolamide	metab_526	-	-	-	HMDB0002304	pos	-	-	-	-	Organic nitrogen compounds	Organonitrogen compounds	397.308	M+NH4	C22H37NO4	6.1883	0.0259349	0	59	4.1013	877459-63-7	Amines	5.074	5.102	5.1234	5.1599	5.1586	5.0764	5.3096	5.2454	5.2125	5.263	5.2711	5.2192	5.1633	5.1851	5.1794
pos_1486	Trans-Allo-ocimene	metab_534	-	-	-	HMDB0302795;HMDB0302253	pos	-	-	-	-	Hydrocarbons	Unsaturated hydrocarbons	109.102	M+H	C8H12	6.2276	0.00562575	0	40.5	8.61784	-	Olefins	5.0089	5.019	5.0097	5.0032	5.0285	4.9885	5.0124	4.9954	5.0076	4.9946	5.0194	5.0058	5.0178	5.0142	5.0132
pos_1489	Cis-12-Oxophytodienoic acid	metab_537	-	-	-	HMDB0302724	pos	-	-	-	-	Lipids and lipid-like molecules	Fatty Acyls	310.237	M+NH4	C18H28O3	6.2276	0.00503331	0	67.7	-3.20346	-	Eicosanoids	5.6439	5.6582	5.649	5.6783	5.6564	5.5792	5.6656	5.6352	5.6098	5.6557	5.6527	5.6621	5.6572	5.6614	5.6603
pos_1493	Dopamine	metab_541	map01100;map04024;map04540;map04976;map05012;map04080;map04721;map00350;map04728;map05034;map05030;map05031;map05032;map04917	Metabolic pathways;cAMP signaling pathway;Gap junction;Bile secretion;Parkinson disease;Neuroactive ligand-receptor interaction;Synaptic vesicle cycle;Tyrosine metabolism;Dopaminergic synapse;Alcoholism;Cocaine addiction;Amphetamine addiction;Morphine addiction;Prolactin signaling pathway	C03758	PW_C000052;HMDB0000073;MJDBSJD0000070	pos	Peptides;Hormones and transmitters;Hormones and transmitters	Amines;Other hormones;Neurotransmitters	Metabolism;Environmental Information Processing;Cellular Processes;Organismal Systems;Human Diseases;Environmental Information Processing;Organismal Systems;Metabolism;Organismal Systems;Human Diseases;Human Diseases;Human Diseases;Human Diseases;Organismal Systems	Global and overview maps;Signal transduction;Cellular community - eukaryotes;Digestive system;Neurodegenerative disease;Signaling molecules and interaction;Nervous system;Amino acid metabolism;Nervous system;Substance dependence;Substance dependence;Substance dependence;Substance dependence;Endocrine system	Benzenoids	Phenols	118.066	M+H-2H2O	C8H11NO2	6.2435	0.00367272	48.3	0	5.74123	51-61-6;62-31-7	Benzenediols	5.6127	5.5841	5.5734	5.5716	5.5383	5.5943	5.5645	5.5261	5.5257	5.5277	5.5535	5.5316	5.581	5.5797	5.5828
pos_1495	Goshuyic acid	metab_542	-	-	-	LMFA01030257;HMDB0000560	pos	-	-	-	-	Lipids and lipid-like molecules	Fatty Acyls	242.213	M+NH4	C14H24O2	6.2435	0.00642452	0	56.3	4.90821	39039-37-7	Fatty acids and conjugates	5.3285	5.3382	5.36	5.3336	5.3136	5.2203	5.3066	5.2635	5.2415	5.2404	5.2938	5.294	5.3198	5.3244	5.3249
pos_1500	Enprostil	metab_549	-	-	-	HMDB0251818	pos	-	-	-	-	Benzenoids	Phenol ethers	418.224	M+NH4	C23H28O6	6.2512	0.0034072	0	52.4	3.74023	-	Not Available	6.6697	6.6615	6.6338	6.6417	6.6407	6.628	6.6536	6.6027	6.6161	6.6025	6.5968	6.6016	6.6429	6.6416	6.6445
pos_152	V-PYRRO/NO	metab_570	-	-	-	HMDB0259734	pos	-	-	-	-	Organoheterocyclic compounds	Pyrrolidines	175.12	M+H, M+NH4	C6H11N3O2	0.872	0.0015448	36.4	0	5.72117	-	Not Available	7.8907	7.8929	7.8825	7.8824	7.8812	7.8757	7.9228	7.9087	7.9072	7.9003	7.908	7.9097	7.9042	7.9028	7.9037
pos_1523	15-hydroxyicosanoic acid	metab_574	-	-	-	HMDB0061665	pos	-	-	-	-	Lipids and lipid-like molecules	Fatty Acyls	346.333	M+NH4	C20H40O3	6.3147	0.00329383	0	73	4.02772	-	Fatty acids and conjugates	5.4723	5.4585	5.4386	5.4457	5.4136	5.3998	5.5106	5.4847	5.4869	5.4645	5.4648	5.4789	5.4776	5.4781	5.4803
pos_1526	Bisacurone epoxide	metab_577	-	-	-	HMDB0038503	pos	-	-	-	-	Lipids and lipid-like molecules	Prenol lipids	269.173	M+H	C15H24O4	6.3227	0.0134204	0	72.3	-4.66953	127214-83-9	Sesquiterpenoids	5.0112	5.0994	5.1134	5.0675	5.098	4.9783	5.0883	5.078	5.0627	5.1064	5.0902	5.0802	5.1038	5.1024	5.093
pos_1527	Lucidenolactone	metab_578	-	-	-	HMDB0030897	pos	-	-	-	-	Lipids and lipid-like molecules	Prenol lipids	474.287	M+NH4	C27H36O6	6.3227	0.018375	0	50.7	4.00898	-	Triterpenoids	6.021	5.8218	5.9355	5.8815	5.8494	5.9961	5.8794	5.8834	5.8472	5.8892	5.8806	5.856	5.8665	5.879	5.8642
pos_1530	Pubescenol	metab_582	-	-	-	HMDB0030085;LMPR0104300001	pos	-	-	-	-	Lipids and lipid-like molecules	Steroids and steroid derivatives	516.334	M+ACN+H	C28H42O6	6.3304	0.00481375	0	43.9	4.8137	90685-93-1	Steroid lactones	6.2601	6.0181	6.1314	6.0549	6.0561	6.2952	6.0753	6.0979	6.0445	6.0848	6.1356	6.0436	6.0037	6.0077	6.0067
pos_1533	7-Sulfocholic acid	metab_585	-	-	-	HMDB0002421;LMST05020039	pos	-	-	-	-	Lipids and lipid-like molecules	Steroids and steroid derivatives	530.277	M+ACN+H	C24H40O8S	6.3384	0.174567	0	43.9	-2.26255	60320-05-0	Bile acids, alcohols and derivatives	5.6184	5.4011	5.4398	5.4304	5.3246	5.551	5.432	5.3925	5.3704	5.4758	5.5654	5.5255	5.1873	5.3153	5.335
pos_1534	Riesling acetal	metab_586	-	-	-	HMDB0037562	pos	-	-	-	-	Organoheterocyclic compounds	Tetrahydrofurans	209.155	M+H-H2O	C13H22O3	6.3463	0.0112713	0	81.4	4.40318	-	Not Available	5.2463	5.2639	5.2937	5.2576	5.2524	5.1478	5.2439	5.2719	5.1964	5.2072	5.2215	5.2281	5.2885	5.2945	5.2982
pos_1560	5-HETE	metab_611	map00590;map04750	Arachidonic acid metabolism;Inflammatory mediator regulation of TRP channels	C04805	PW_C006773;HMDB0011134;LMFA03060084	pos	-	-	Metabolism;Organismal Systems	Lipid metabolism;Sensory system	Lipids and lipid-like molecules	Fatty Acyls	338.268	M+NH4	C20H32O3	6.418	0.00701778	0	44.3	-3.0913	70608-72-9	Eicosanoids	5.0657	5.1493	5.0083	4.9802	5.0102	4.8251	5.1863	5.1197	5.1125	5.055	5.0791	5.0556	5.1554	5.1501	5.1554
pos_1563	Palmitoylcarnitine	metab_614	map01212;map00071	Fatty acid metabolism;Fatty acid degradation	C02990	HMDB0000222;LMFA07070004;HMDB0240783	pos	-	-	Metabolism;Metabolism	Global and overview maps;Lipid metabolism	Lipids and lipid-like molecules	Fatty Acyls	400.344	M+H	C23H45NO4	6.4258	0.00916359	75.9	0	5.57111	2364-67-2	Fatty acid esters	6.3164	6.3283	6.3299	6.2971	6.294	6.2628	5.9285	5.9155	5.9201	5.9265	5.8682	5.907	6.1694	6.1748	6.1671
pos_157	L-trans-4-Methyl-2-pyrrolidinecarboxylic acid	metab_621	-	-	-	HMDB0029435	pos	-	-	-	-	Organic acids and derivatives	Carboxylic acids and derivatives	276.193	M+H-H2O, 2M+NH4	C6H11NO2	0.7618	0.00587443	0	46.3	4.18723	23009-50-9	Amino acids, peptides, and analogues	5.4045	5.4157	5.374	5.4424	5.3899	5.386	5.1957	5.2283	5.205	5.1781	5.2142	5.2304	5.3067	5.3115	5.3106
pos_1575	Isokobusone	metab_627	-	-	C16977	HMDB0036791	pos	-	-	-	-	Organic oxygen compounds	Organooxygen compounds	205.16	M+H-H2O	C14H22O2	6.4576	0.0151715	0	75	4.67968	24173-72-6	Alcohols and polyols	4.9659	5.0052	4.9623	4.8716	4.9178	4.8716	5.0183	4.9728	4.9112	4.9458	4.9561	4.9402	4.9883	4.9873	4.9764
pos_1578	PC(14:0/16:1(9Z))	metab_630	map01100;map00564;map00590;map00591;map00592;map05231;map04723	Metabolic pathways;Glycerophospholipid metabolism;Arachidonic acid metabolism;Linoleic acid metabolism;alpha-Linolenic acid metabolism;Choline metabolism in cancer;Retrograde endocannabinoid signaling	C00157	LMGP01010485;HMDB0007870;PW_C003920	pos	Lipids	Phospholipids	Metabolism;Metabolism;Metabolism;Metabolism;Metabolism;Human Diseases;Organismal Systems	Global and overview maps;Lipid metabolism;Lipid metabolism;Lipid metabolism;Lipid metabolism;Cancer: overview;Nervous system	Lipids and lipid-like molecules	Glycerophospholipids	704.526	M+H	C38H74NO8P	6.4576	0.0229503	0	43.3	4.64921	-	Glycerophosphocholines	6.316	6.553	6.3977	6.3531	6.3464	6.2842	6.3171	6.5573	6.4269	6.3882	6.4116	6.3848	6.7913	6.7898	6.8076
pos_1580	(9R,10S,12Z)-9,10-Dihydroxy-8-oxo-12-octadecenoic acid	metab_632	-	-	-	HMDB0040611	pos	-	-	-	-	Lipids and lipid-like molecules	Fatty Acyls	351.216	M+Na	C18H32O5	6.4655	0.00547945	0	34.7	4.93098	142036-13-3	Lineolic acids and derivatives	5.6332	5.6742	5.3752	5.3316	5.3481	5.2985	5.7043	5.6465	5.4657	5.479	5.4218	5.4226	5.6234	5.6279	5.6269
pos_1581	(R)-3,4-Dihydro-2-(4,8,12-trimethyl-3,7,11-tridecatrienyl)-2H-1-benzopyran-6-ol	metab_633	-	-	-	HMDB0036013	pos	-	-	-	-	Lipids and lipid-like molecules	Prenol lipids	386.307	M+NH4	C25H36O2	6.4655	0.00648632	0	38.8	3.92317	-	Diterpenoids	5.4921	5.532	5.5164	5.495	5.4555	5.5071	5.1956	5.2744	5.2634	5.2412	5.2109	5.227	5.4277	5.431	5.4254
pos_1582	PC(16:1(9Z)/16:1(9Z))	metab_634	map01100;map00564;map00590;map00591;map00592;map05231;map04723	Metabolic pathways;Glycerophospholipid metabolism;Arachidonic acid metabolism;Linoleic acid metabolism;alpha-Linolenic acid metabolism;Choline metabolism in cancer;Retrograde endocannabinoid signaling	C00157	PW_C004051;LMGP01010684;HMDB0008002	pos	Lipids	Phospholipids	Metabolism;Metabolism;Metabolism;Metabolism;Metabolism;Human Diseases;Organismal Systems	Global and overview maps;Lipid metabolism;Lipid metabolism;Lipid metabolism;Lipid metabolism;Cancer: overview;Nervous system	Lipids and lipid-like molecules	Glycerophospholipids	752.522	M+Na	C40H76NO8P	6.4735	0.0204711	0	76.8	2.00684	-	Glycerophosphocholines	5.4497	5.9404	5.8473	5.7788	5.7002	5.6693	5.4765	6.0072	5.9017	5.9198	5.8914	5.8983	6.2524	6.2503	6.2665
pos_1616	3-Hydroxysebacic Acid	metab_671	-	-	-	HMDB0000350	pos	-	-	-	-	Organic acids and derivatives	Hydroxy acids and derivatives	201.113	M+H-H2O	C10H18O5	6.561	0.0156628	68	0	4.49842	446881-43-2	Medium-chain hydroxy acids and derivatives	4.6442	4.5933	4.5449	4.5632	4.4827	4.3929	4.7061	4.7071	4.4841	4.5999	4.595	4.5138	4.654	4.6663	4.6653
pos_1630	Arachidyl carnitine	metab_686	-	-	-	HMDB0006460;LMFA07070052	pos	-	-	-	-	Lipids and lipid-like molecules	Fatty Acyls	456.407	M+H	C27H53NO4	6.5928	0.0133519	0	31.9	4.50467	-	Fatty acid esters	6.1332	6.1755	6.1	6.0621	6.0487	6.0629	5.8437	5.8392	5.77	5.7353	5.7895	5.7269	6.0166	6.0152	6.0258
pos_1631	Ethenyl acetate	metab_687	-	-	C19309	HMDB0031209	pos	-	-	-	-	Organic acids and derivatives	Carboxylic acids and derivatives	125.001	M+K	C4H6O2	6.6008	0.00709433	0	31.7	7.41977	108-05-4	Carboxylic acid derivatives	5.0195	5.0762	5.0743	5.0301	5.0385	5.0117	4.9793	4.9835	4.9514	4.935	4.9163	4.9635	4.9842	4.9831	4.9889
pos_1633	(4-Hydroxybenzoyl)choline	metab_689	-	-	-	HMDB0029559	pos	-	-	-	-	Benzenoids	Benzene and substituted derivatives	490.293	2M+ACN+H	C12H18NO3+	6.6088	0.0146712	0	59.2	4.05371	5094-31-5	Benzoic acids and derivatives	6.9478	7.0386	6.8757	6.8209	6.8266	6.8012	6.8756	6.9407	6.76	6.7136	6.7569	6.728	6.8799	6.878	6.8898
pos_1634	5b-Cyprinol sulfate	metab_690	map00120	Primary bile acid biosynthesis	C05468	PW_C002990;HMDB0006888	pos	-	-	Metabolism	Lipid metabolism	Lipids and lipid-like molecules	Steroids and steroid derivatives	577.28	M+2Na-H	C27H48O8S	6.6088	0.00532585	0	39.7	4.30169	-	Bile acids, alcohols and derivatives	6.0631	6.0902	6.0791	6.0128	6.0553	6.0236	6.1269	6.1207	6.1154	6.0752	6.1045	6.0232	6.0605	6.0592	6.0637
pos_1641	PC(16:1/0:0)	metab_697	-	-	-	LMGP01050021	pos	-	-	-	-	-	-	516.308	M+Na	C24H48NO7P	6.6487	0.01083	93.7	0	4.93161	-	-	7.662	7.8011	7.6184	7.5833	7.5645	7.5565	7.64	7.8035	7.6088	7.595	7.6186	7.6027	7.6173	7.6152	7.6242
pos_165	5'-Guanylic Acid	metab_706	map01100;map00230;map04022;map01523;map04740;map04742;map04744	Metabolic pathways;Purine metabolism;cGMP-PKG signaling pathway;Antifolate resistance;Olfactory transduction;Taste transduction;Phototransduction	C00144	HMDB0001397;MJDBOTE0000666	pos	Nucleic acids	Nucleotides	Metabolism;Metabolism;Environmental Information Processing;Human Diseases;Organismal Systems;Organismal Systems;Organismal Systems	Global and overview maps;Nucleotide metabolism;Signal transduction;Drug resistance: antineoplastic;Sensory system;Sensory system;Sensory system	Nucleosides, nucleotides, and analogues	Purine nucleotides	364.067	M+H, M+Na	C10H14N5O8P	1.5067	0.00281894	69.7	0	4.23892	85-32-5	Purine ribonucleotides	7.2849	7.2624	7.2618	7.2586	7.2476	7.2478	7.3329	7.318	7.3166	7.3124	7.3191	7.3212	7.307	7.3095	7.3085
pos_1657	LysoPC(22:6(4Z,7Z,10Z,13Z,16Z,19Z)/0:0)	metab_713	map00564;map05231	Glycerophospholipid metabolism;Choline metabolism in cancer	C04230	HMDB0010404	pos	Lipids	Phospholipids	Metabolism;Human Diseases	Lipid metabolism;Cancer: overview	Lipids and lipid-like molecules	Glycerophospholipids	568.339	M+H	C30H50NO7P	6.6884	0.0414487	0	88.8	-0.936015	162440-05-3	Glycerophosphocholines	5.4081	5.7429	5.408	5.3482	5.3579	5.3503	4.8395	5.3852	4.8828	4.9672	4.7889	4.8322	5.1387	5.1385	5.1694
pos_1676	Oleyl acetate	metab_732	-	-	-	HMDB0037127	pos	-	-	-	-	Lipids and lipid-like molecules	Fatty Acyls	374.304	M+ACN+Na	C20H38O2	6.7363	0.196424	0	47.9	4.77844	693-80-1	Fatty alcohol esters	4.9567	5.3535	5.0252	5.0506	4.9909	4.9775	5.0741	5.4636	5.171	5.1034	5.15	5.1287	5.0403	4.8713	5.0133
pos_1680	3-Methylazelaic acid	metab_736	-	-	-	HMDB0059754	pos	-	-	-	-	Lipids and lipid-like molecules	Fatty Acyls	203.129	M+H	C10H18O4	6.7599	0.0134388	0	48.5	4.78506	-	Fatty acids and conjugates	5.0216	5.1177	4.9861	5.0157	4.9983	5.0374	5.0235	5.116	5.0696	5.0314	5.002	5.0104	5.0634	5.0522	5.0607
pos_1681	3-(5,6,6-Trimethylbicyclo[2.2.1]hept-1-yl)cyclohexanol	metab_737	-	-	-	HMDB0031851	pos	-	-	-	-	Lipids and lipid-like molecules	Prenol lipids	254.249	M+NH4	C16H28O	6.7599	0.0100888	0	40.8	4.40811	3407-42-9	Monoterpenoids	5.0928	5.276	5.1542	5.0723	5.1227	5.0603	5.068	5.2154	5.0655	5.0565	5.1281	5.071	5.0322	5.0311	5.0392
pos_1685	PE(P-16:0/2:0)	metab_741	-	-	-	-	pos	-	-	-	-	-	-	502.293	M+Na	C23H46NO7P	6.7679	0.00832017	87.2	0	4.78866	-	-	7.1001	7.1839	7.1405	7.1199	7.0881	7.057	7.0931	7.18	7.1117	7.0907	7.105	7.0849	7.1001	7.093	7.0978
pos_1692	Citicoline	metab_749	map01100;map00564;map05231	Metabolic pathways;Glycerophospholipid metabolism;Choline metabolism in cancer	C00307	HMDB0001413;PW_C001091	pos	-	-	Metabolism;Metabolism;Human Diseases	Global and overview maps;Lipid metabolism;Cancer: overview	Organoheterocyclic compounds	Pteridines and derivatives	522.153	M+CH3OH+H	C14H27N4O11P2+	6.7919	0.00474028	0	44.2	8.1875	987-78-0	Pterins and derivatives	3.9861	4.4221	4.3563	4.3447	4.1005	4.0667	4.1178	3.976	4.2139	3.9624	4.1002	4.0023	6.0601	6.056	6.0577
pos_1696	(Z)-N-Hexadec-9-Enoyl-L-Phenylalanine	metab_752	-	-	-	-	pos	-	-	-	-	-	-	402.302	M+H	C25H39NO3	6.8159	0.0200471	69.6	0	4.07726	-	-	5.4215	5.401	5.359	5.2775	5.3798	5.3022	5.4806	5.4629	5.4376	5.4158	5.5129	5.445	5.3241	5.3193	5.3361
pos_1703	3-Methyl-5-pentyl-2-furanundecanoic acid	metab_759	-	-	-	LMFA01150013;HMDB0031005	pos	-	-	-	-	Lipids and lipid-like molecules	Fatty Acyls	354.302	M+NH4	C21H36O3	6.8476	0.00628856	0	59.5	3.68909	57818-37-8	Fatty acids and conjugates	5.5872	5.5957	5.592	5.5065	5.49	5.5452	5.5082	5.473	5.5346	5.4662	5.4876	5.4666	5.5145	5.513	5.5183
pos_1707	Alpha-Terpineol propanoate	metab_763	-	-	-	HMDB0032052	pos	-	-	-	-	Lipids and lipid-like molecules	Prenol lipids	228.197	M+NH4	C13H22O2	6.8952	0.00985048	0	50.1	4.96648	80-27-3	Monoterpenoids	5.487	5.5427	5.482	5.4757	5.51	5.5014	5.515	5.5439	5.5462	5.5257	5.4754	5.4943	5.5322	5.5237	5.5277
pos_1716	1,4-Ipomeadiol	metab_773	-	-	-	HMDB0030471	pos	-	-	-	-	Organoheterocyclic compounds	Heteroaromatic compounds	153.092	M+H-H2O	C9H14O3	6.9588	0.0160361	0	65.1	4.27495	53011-73-7	Not Available	4.3807	4.4987	4.3655	4.4569	4.3968	4.3995	4.3722	4.4661	4.3972	4.306	4.3793	4.4576	4.29	4.3006	4.2876
pos_1717	LysoPE(18:0/0:0)	metab_774	-	-	-	HMDB0011130	pos	-	-	-	-	Lipids and lipid-like molecules	Glycerophospholipids	482.327	M+H	C23H48NO7P	6.9588	0.00834603	0	72.8	5.79299	69747-55-3	Glycerophosphoethanolamines	6.3302	6.3553	6.355	6.3591	6.3861	6.3518	6.2007	6.1896	6.2225	6.2378	6.1803	6.1868	6.2759	6.2746	6.2691
pos_1722	3,4-Dimethyl-5-pentyl-2-furantridecanoic acid	metab_780	-	-	-	HMDB0061649	pos	-	-	-	-	Lipids and lipid-like molecules	Fatty Acyls	396.349	M+NH4	C24H42O3	6.9986	0.0236218	0	48.9	3.99618	57818-43-6	Fatty acids and conjugates	6.0344	6.0279	6.0363	6.0386	6.0681	6.0248	5.7343	5.7633	5.7321	5.7705	5.6789	5.7377	5.8693	5.8504	5.8671
pos_1731	1-Octene	metab_787	-	-	-	HMDB0032449	pos	-	-	-	-	Hydrocarbons	Unsaturated hydrocarbons	130.16	M+NH4	C8H16	7.0223	0.00118819	0	43	6.95764	111-66-0	Unsaturated aliphatic hydrocarbons	6.3645	6.365	6.3408	6.3406	6.3454	6.3436	6.4205	6.4028	6.3885	6.3892	6.3848	6.3842	6.3683	6.3685	6.3675
pos_1744	Geranylcitronellol	metab_799	-	-	-	HMDB0032147	pos	-	-	-	-	Lipids and lipid-like molecules	Prenol lipids	310.312	M+NH4	C20H36O	7.07	0.00118418	0	65.4	4.14249	36237-66-8	Diterpenoids	6.1877	6.1897	6.0989	6.1711	6.1889	6.1221	6.1684	6.1847	6.1002	6.0926	6.0812	6.0668	6.106	6.1067	6.1057
pos_1746	LysoPC(16:1(9Z)/0:0)	metab_801	map00564;map05231	Glycerophospholipid metabolism;Choline metabolism in cancer	C04230	HMDB0010383	pos	Lipids	Phospholipids	Metabolism;Human Diseases	Lipid metabolism;Cancer: overview	Lipids and lipid-like molecules	Glycerophospholipids	516.309	M+Na	C24H48NO7P	7.07	0.0112351	0	90.8	5.75003	76790-27-7	Glycerophosphocholines	6.3081	6.2693	6.2425	6.2591	6.2894	6.2898	6.2379	6.2236	6.1563	6.2195	6.1361	6.1565	6.1676	6.1663	6.1586
pos_1747	GPCho(17:1/17:1)	metab_802	-	-	-	-	pos	-	-	-	-	-	-	780.555	M+Na	C42H80NO8P	7.07	0.00911133	90.1	0	4.77777	-	-	7.1577	7.4324	7.5098	7.5116	7.5587	7.5392	7.0379	7.3989	7.4617	7.5106	7.4885	7.4698	7.6935	7.6858	7.6911
pos_1760	SM(d18:0/18:1(9Z))	metab_816	map00600;map01100;map04071;map04217	Sphingolipid metabolism;Metabolic pathways;Sphingolipid signaling pathway;Necroptosis	C00550	LMSP03010031;HMDB0012089	pos	Lipids	Phospholipids	Metabolism;Metabolism;Environmental Information Processing;Cellular Processes	Lipid metabolism;Global and overview maps;Signal transduction;Cell growth and death	Lipids and lipid-like molecules	Sphingolipids	753.592	M+Na	C41H83N2O6P	7.1256	0.0425334	0	80.5	5.08369	-	Phosphosphingolipids	5.4394	5.0776	6.164	6.1963	6.2569	6.2449	5.0797	5.0685	5.9598	6.0177	6.0218	5.9713	5.0831	5.12	5.0998
pos_1772	1-Heptadecanoyl-sn-Glycero-3-Phosphocholine	metab_828	-	-	-	LMGP01050024	pos	-	-	-	-	-	-	510.358	M+H	C25H52NO7P	7.1973	0.00659719	71.4	0	4.9779	-	-	6.4314	6.464	6.4347	6.4466	6.5291	6.5188	5.8962	5.8773	5.9237	5.9862	5.9848	5.918	6.2494	6.2481	6.2439
pos_1773	Yucalexin P21	metab_829	-	-	-	HMDB0036754	pos	-	-	-	-	Lipids and lipid-like molecules	Prenol lipids	337.275	M+CH3OH+H	C20H32O2	7.2053	0.0158409	0	72	4.15848	119626-54-9	Diterpenoids	6.004	6.0412	6.0018	6.0002	6.0284	6.0802	6.0553	6.0075	6.0152	6.0529	6.0317	6.033	6.1252	6.1144	6.1125
pos_1778	SM(d18:1/18:0)	metab_833	map00600;map01100;map04071;map04217	Sphingolipid metabolism;Metabolic pathways;Sphingolipid signaling pathway;Necroptosis	C00550	LMSP03010001;PW_C001040;HMDB0001348	pos	Lipids	Phospholipids	Metabolism;Metabolism;Environmental Information Processing;Cellular Processes	Lipid metabolism;Global and overview maps;Signal transduction;Cell growth and death	Lipids and lipid-like molecules	Sphingolipids	731.61	M+H	C41H83N2O6P	7.2133	0.0418691	0	71.2	4.79908	85187-10-6;58909-84-5	Phosphosphingolipids	6.3915	4.3655	6.7251	6.7951	6.8505	6.8358	6.4179	4.0159	6.6906	6.7387	6.751	6.7103	6.3769	6.4067	6.3743
pos_178	Acetyl-DL-Leucine	metab_835	-	-	C02710	HMDB0011756	pos	-	-	-	-	Organic acids and derivatives	Carboxylic acids and derivatives	174.113	M+H, M+Na	C8H15NO3	4.4799	0.0124385	74.9	0	5.52374	1188-21-2	Amino acids, peptides, and analogues	5.1825	5.1399	5.1224	5.0924	5.1153	5.1067	5.1486	5.1749	5.1575	5.1317	5.1262	5.1222	5.1558	5.1471	5.1459
pos_1796	PC(17:0/0:0)	metab_852	map00564;map05231	Glycerophospholipid metabolism;Choline metabolism in cancer	C04230	HMDB0012108;LMGP01050024	pos	Lipids	Phospholipids	Metabolism;Human Diseases	Lipid metabolism;Cancer: overview	Lipids and lipid-like molecules	Glycerophospholipids	532.34	M+Na	C25H52NO7P	7.2689	0.00297122	72.5	0	4.75893	50930-23-9	Glycerophosphocholines	6.3969	6.4078	6.3545	6.379	6.4363	6.407	5.713	5.6355	5.6913	5.7085	5.7083	5.6358	6.0364	6.0362	6.034
pos_1797	SM(d18:0/18:1(11Z))	metab_853	-	-	-	HMDB0012088	pos	-	-	-	-	Lipids and lipid-like molecules	Sphingolipids	753.592	M+Na	C41H83N2O6P	7.2689	0.0410818	0	92.6	4.94373	-	Phosphosphingolipids	6.0712	5.9525	6.197	6.1989	6.2999	6.2324	5.9546	5.9434	6.0791	6.0756	6.1319	6.0952	5.9772	6.0059	5.9737
pos_18	Nirvanol	metab_856	-	-	C14916	HMDB0060533	pos	-	-	-	-	Organoheterocyclic compounds	Azolidines	205.098	M+H, M+2Na-H, 2M+H, M+CH3OH+H	C11H12N2O2	3.3027	0.00261525	0	38	4.87579	631-07-2	Imidazolidines	7.2515	7.2413	7.244	7.2062	7.2349	7.2247	7.5104	7.4861	7.4804	7.4855	7.4937	7.4844	7.3911	7.3898	7.3921
pos_1801	3,4-Dimethyl-5-pentyl-2-furanpropanoic acid	metab_859	-	-	-	LMFA01150023;HMDB0112083	pos	-	-	-	-	Lipids and lipid-like molecules	Fatty Acyls	477.321	2M+H	C14H22O3	7.2769	0.00581634	0	31.7	-0.242485	116627-39-5	Fatty acids and conjugates	5.3925	5.4862	5.3274	5.3082	5.3466	5.3276	5.376	5.2181	5.0597	5.3651	5.2308	5.2476	5.0592	5.0619	5.0569
pos_183	N-Acetyl-L-phenylalanine	metab_888	map01100;map00360	Metabolic pathways;Phenylalanine metabolism	C03519	HMDB0000512	pos	-	-	Metabolism;Metabolism	Global and overview maps;Amino acid metabolism	Organic acids and derivatives	Carboxylic acids and derivatives	208.098	M+H, M+Na	C11H13NO3	4.8943	0.0102101	93.8	0	5.12351	2018-61-3	Amino acids, peptides, and analogues	5.5147	5.49	5.4377	5.4253	5.3989	5.376	5.5427	5.5111	5.499	5.4815	5.4866	5.5061	5.4815	5.4804	5.4733
pos_1830	(3Z)-2-Propylpent-3-enoic acid	metab_889	map00982	Drug metabolism - cytochrome P450	C16654	HMDB0013903;LMFA01030946	pos	-	-	Metabolism	Xenobiotics biodegradation and metabolism	Lipids and lipid-like molecules	Fatty Acyls	107.086	M+H-2H2O	C8H14O2	7.4591	0.0228028	0	45.7	6.79121	-	Fatty acids and conjugates	4.5632	4.5219	4.5993	4.5893	4.5568	4.5033	4.5685	4.4496	4.5434	4.5837	4.4922	4.6568	4.5713	4.5871	4.569
pos_1840	7a,17-dimethyl-5b-Androstane-3a,17b-diol	metab_900	-	-	-	LMST02020100;HMDB0006013	pos	-	-	-	-	Lipids and lipid-like molecules	Steroids and steroid derivatives	321.28	M+H	C21H36O2	7.5305	0.00762857	0	38.3	4.33108	13611-10-4	Androstane steroids	5.4973	5.5169	5.4708	5.5727	5.4738	5.5678	5.4884	5.5157	5.5133	5.507	5.56	5.6161	5.0703	5.0765	5.0755
pos_1862	Triethanolamine	metab_924	map00564	Glycerophospholipid metabolism	C06771	HMDB0032538	pos	-	-	Metabolism	Lipid metabolism	Organic nitrogen compounds	Organonitrogen compounds	150.113	M+H	C6H15NO3	7.6256	0.00517436	64.4	0	5.30154	102-71-6	Amines	5.4381	5.4454	5.4458	5.4323	5.4347	5.4163	5.4478	5.4465	5.4302	5.4462	5.4595	5.4565	5.4599	5.4554	5.4575
pos_1879	17beta-Estradiol-3,4-quinone	metab_942	-	-	-	HMDB0060085	pos	-	-	-	-	Lipids and lipid-like molecules	Steroids and steroid derivatives	614.343	2M+ACN+H	C18H22O3	7.6492	0.0118673	0	37.9	-7.81825	-	Oxosteroids	6.1517	6.1064	6.0497	6.0502	6.0448	6.0927	5.9652	5.924	5.9451	5.9685	5.9398	6.0467	6.0803	6.0789	6.0884
pos_1898	LysoPE(18:1(11Z)/0:0)	metab_963	-	-	-	HMDB0011505	pos	-	-	-	-	Lipids and lipid-like molecules	Glycerophospholipids	502.293	M+Na	C23H46NO7P	7.7288	0.00559047	0	88.8	5.2221	-	Glycerophosphoethanolamines	6.0713	6.0777	6.0315	6.0719	6.0105	6.0107	5.9968	6.0168	6.0155	5.9953	6.0019	6.019	6.0424	6.0412	6.0459
pos_19	Glycitin	metab_965	-	-	C16195	HMDB0002219;LMPK12050096;MJDBOTE0001057	pos	-	-	-	-	Phenylpropanoids and polyketides	Isoflavonoids	469.113	M+H-H2O, M+H, M+NH4, M+Na	C22H22O10	6.068	0.00451519	0	43.4	4.94099	40246-10-4	Isoflavonoid O-glycosides	6.2461	6.1929	6.2271	6.2345	6.2216	6.2164	6.2449	6.2162	6.2437	6.2364	6.2313	6.2394	6.2234	6.2221	6.226
pos_190	1,4-Benzenediol, 2,5-bis(1-pyrazolyl)-	metab_966	-	-	-	-	pos	-	-	-	-	-	-	243.089	M+H, M+Na	C12H10N4O2	5.4339	0.0298524	34.5	0	4.76918	-	-	5.9529	5.979	5.9642	5.9836	5.9708	5.9455	5.9495	5.8625	5.9123	5.8405	5.9036	5.9838	5.9744	5.9732	5.9512
pos_1993	4-Hydroxy-L-Proline	metab_1068	map01100;map02010;map00330	Metabolic pathways;ABC transporters;Arginine and proline metabolism	C01157	HMDB0000725;MJDBOTE0000547	pos	Peptides	Amino acids	Metabolism;Environmental Information Processing;Metabolism	Global and overview maps;Membrane transport;Amino acid metabolism	Organic acids and derivatives	Carboxylic acids and derivatives	96.0455	M+H-2H2O	C5H9NO3	7.8407	0.00813899	74.3	0	8.17266	51-35-4	Amino acids, peptides, and analogues	4.9735	4.9755	4.9601	4.9547	4.9545	4.9379	4.9584	4.9757	4.9657	4.9485	4.9598	4.9692	4.9647	4.9694	4.9625
pos_20	(9Z,11E,13E,15Z)-4-Oxo-9,11,13,15-octadecatetraenoic acid	metab_1076	-	-	-	HMDB0031098	pos	-	-	-	-	Lipids and lipid-like molecules	Fatty Acyls	308.223	M+H-H2O, M+NH4, M+H, M+H-2H2O	C18H26O3	6.06	0.00840564	0	43.2	4.17837	17699-21-7	Lineolic acids and derivatives	4.968	4.9285	4.9896	4.9671	4.9702	4.9527	5.0271	5.0299	5.0228	5.0152	5.0257	5.0101	5.0219	5.0161	5.0152
pos_2011	2-(6'-methylthio)hexylmalate	metab_1090	map01210	2-Oxocarboxylic acid metabolism	C17226	HMDB0304053	pos	-	-	Metabolism	Global and overview maps	Organic acids and derivatives	Hydroxy acids and derivatives	227.071	M+H-2H2O	C11H18O5S-2	7.8006	0.00693742	0	34.8	-8.70738	-	Medium-chain hydroxy acids and derivatives	5.4035	5.3817	5.4045	5.3804	5.3992	5.3845	5.3965	5.3892	5.3897	5.3804	5.3735	5.3888	5.3887	5.3876	5.383
pos_204	8-Deoxy-11,13-dihydroxygrosheimin	metab_1121	-	-	-	HMDB0041144	pos	-	-	-	-	Lipids and lipid-like molecules	Prenol lipids	281.14	M+H-H2O, M+H	C15H20O5	6.3304	0.00450151	0	57.9	4.21473	83551-03-5	Terpene lactones	6.7101	6.4874	6.5586	6.5128	6.4845	6.7254	6.535	6.5375	6.4901	6.5644	6.6089	6.5111	6.4975	6.4947	6.4938
pos_205	2,5-Dimethylbenzaldehyde	metab_1132	-	-	-	HMDB0032014	pos	-	-	-	-	Benzenoids	Benzene and substituted derivatives	135.081	M+H-H2O, M+H	C9H10O	6.3304	0.00305616	92.2	0	5.54447	34341-29-2	Benzoyl derivatives	6.3085	6.094	6.159	6.1006	6.0946	6.3291	6.1382	6.1605	6.111	6.1757	6.2127	6.127	6.1064	6.109	6.1081
pos_206	(Z)-Cinnamaldehyde	metab_1142	-	-	-	HMDB0032072	pos	-	-	-	-	Phenylpropanoids and polyketides	Cinnamaldehydes	133.065	M+H-H2O, M+H	C9H8O	6.3304	0.00950802	0	35.7	4.6814	57194-69-1	Not Available	5.3796	5.1808	5.2605	5.214	5.1782	5.4187	5.2383	5.222	5.2148	5.2385	5.2939	5.1875	5.1864	5.1941	5.1931
pos_2074	Ketoleucine	metab_1158	map01100;map01210;map00280;map01230;map00290	Metabolic pathways;2-Oxocarboxylic acid metabolism;Valine, leucine and isoleucine degradation;Biosynthesis of amino acids;Valine, leucine and isoleucine biosynthesis	C00233	HMDB0000695;PW_C000547	pos	Organic acids	Carboxylic acids	Metabolism;Metabolism;Metabolism;Metabolism;Metabolism	Global and overview maps;Global and overview maps;Amino acid metabolism;Global and overview maps;Amino acid metabolism	Organic acids and derivatives	Keto acids and derivatives	148.098	M+NH4	C6H10O3	7.7528	0.00180686	57.6	0	5.63673	816-66-0	Short-chain keto acids and derivatives	5.4348	5.4354	5.423	5.4112	5.4117	5.3973	5.4232	5.4192	5.4213	5.4174	5.413	5.4367	5.423	5.4243	5.4228
pos_2084	PE(19:1(9Z)/0:0)	metab_1169	-	-	-	LMGP02050019	pos	-	-	-	-	-	-	494.326	M+H	C24H48NO7P	7.7288	0.00687517	54	0	4.70613	-	-	6.4707	6.4814	6.4336	6.4511	6.4308	6.4326	6.4462	6.4625	6.4485	6.4431	6.4552	6.4578	6.4527	6.4557	6.4586
pos_2086	11'-Carboxy-gamma-chromanol	metab_1171	-	-	-	HMDB0012517	pos	-	-	-	-	Lipids and lipid-like molecules	Prenol lipids	468.311	M+ACN+Na	C25H40O4	7.7288	0.0271044	0	48.9	5.69969	-	Sesquiterpenoids	5.1389	5.0816	5.1153	5.2287	5.1146	5.0945	5.0792	5.1772	5.1009	5.0099	5.0914	5.084	5.1445	5.1435	5.1642
pos_2087	Dihomo-alpha-linolenic acid	metab_1172	map01040	Biosynthesis of unsaturated fatty acids	C16522	HMDB0060039	pos	-	-	Metabolism	Lipid metabolism	Lipids and lipid-like molecules	Fatty Acyls	339.291	M+CH3OH+H	C20H34O2	7.7288	0.00448454	0	66.3	4.67873	17046-59-2	Fatty acids and conjugates	6.3114	6.3167	6.3121	6.3277	6.3266	6.3178	6.2463	6.2409	6.2354	6.2442	6.238	6.2743	6.2934	6.2972	6.2962
pos_2088	MG(20:2(11Z,14Z)/0:0/0:0)	metab_1173	-	-	-	HMDB0011574	pos	-	-	-	-	Lipids and lipid-like molecules	Glycerolipids	787.608	2M+Na	C23H42O4	7.7209	0.017573	0	62.5	2.52443	-	Monoradylglycerols	6.2867	6.3513	6.5626	6.544	6.5883	6.6614	6.2903	6.2665	5.9175	6.0977	6.0687	6.217	6.2483	6.262	6.2611
pos_2089	LysoPI(20:4(5Z,8Z,11Z,14Z)/0:0)	metab_1174	-	-	-	HMDB0061690	pos	-	-	-	-	Lipids and lipid-like molecules	Glycerophospholipids	621.304	M+H	C29H49O12P	7.7209	0.0154153	0	31.6	1.22897	1246430-04-5	Glycerophosphoinositols	6.1122	6.1356	6.0811	6.1287	6.1108	6.0861	6.1168	6.1473	6.1444	6.1375	6.1079	6.1793	6.1378	6.1252	6.1355
pos_2090	Cervonyl carnitine	metab_1176	-	-	-	HMDB0006510;LMFA07070055	pos	-	-	-	-	Lipids and lipid-like molecules	Fatty Acyls	516.309	M+2Na-H	C29H45NO4	7.7209	0.0108963	0	59	5.62372	-	Fatty acid esters	5.9392	5.9374	5.9085	5.9243	5.9084	5.9022	5.9204	5.9139	5.9107	5.883	5.8728	5.9149	5.9151	5.9142	5.9228
pos_2092	Chaetoglobosin N	metab_1178	-	-	-	HMDB0031919	pos	-	-	-	-	Alkaloids and derivatives	Cytochalasans	560.314	M+NH4	C33H38N2O5	7.7049	0.00724319	0	77.3	3.65074	156980-59-5	Chaetoglobosins	6.2207	6.2251	6.2091	6.2264	6.1938	6.2028	6.158	6.1527	6.1443	6.1385	6.1226	6.1827	6.1888	6.1877	6.1936
pos_2126	2-Hydroxypyridine	metab_1216	-	-	C02502	HMDB0013751	pos	-	-	-	-	Organoheterocyclic compounds	Pyridines and derivatives	113.072	M+NH4	C5H5NO	7.6335	0.00146201	0	40.8	9.70549	142-08-5	Hydropyridines	5.1403	5.1352	5.1224	5.1199	5.111	5.1122	5.134	5.1274	5.1147	5.1273	5.1252	5.1345	5.1325	5.1336	5.1326
pos_2142	(R)-Pelletierine	metab_1233	-	-	-	HMDB0030324	pos	-	-	-	-	Organoheterocyclic compounds	Piperidines	142.123	M+H	C8H15NO	7.5938	0.00747467	0	30.1	5.40138	2858-66-4	Not Available	5.5455	5.5319	5.531	5.5285	5.5143	5.5005	5.5383	5.5283	5.5598	5.5216	5.5119	5.5433	5.523	5.5217	5.5278
pos_2156	SM(d16:1/18:0)	metab_1246	-	-	-	LMSP03010042	pos	-	-	-	-	-	-	725.56	M+Na	C39H79N2O6P	7.5384	0.00847083	54.3	0	4.6778	-	-	5.9611	6.0152	6.0655	6.0098	5.9841	6.0651	5.9621	6.0326	5.9412	5.9578	6.0244	6.0318	6.5061	6.5111	6.5039
pos_2162	DG(18:2(9Z,12Z)/18:0/0:0)	metab_1253	map05214;map05167;map05143;map04540;map05163;map05146;map04915;map04015;map04014;map04659;map04658;map04270;map04012;map05231;map04650;map04370;map04371;map04916;map04072;map04071;map05235;map04921;map05415;map04750;map04919;map04933;map04961;map05012;map04920;map04923;map04925;map05017;map04625;map05171;map04726;map04725;map04724;map04745;map04722;map05223;map04720;map04666;map05170;map04664;map…	Glioma;Kaposi sarcoma-associated herpesvirus infection;African trypanosomiasis;Gap junction;Human cytomegalovirus infection;Amoebiasis;Estrogen signaling pathway;Rap1 signaling pathway;Ras signaling pathway;Th17 cell differentiation;Th1 and Th2 cell differentiation;Vascular smooth muscle contraction;ErbB signaling pathway;Choline metabolism in cancer;Natural killer cell mediated cytotoxicity;VEGF…	C00165	HMDB0007245;PW_C003296	pos	-	-	Human Diseases;Human Diseases;Human Diseases;Cellular Processes;Human Diseases;Human Diseases;Organismal Systems;Environmental Information Processing;Environmental Information Processing;Organismal Systems;Organismal Systems;Organismal Systems;Environmental Information Processing;Human Diseases;Organismal Systems;Environmental Information Processing;Environmental Information Processing;Organismal…	Cancer: specific types;Infectious disease: viral;Infectious disease: parasitic;Cellular community - eukaryotes;Infectious disease: viral;Infectious disease: parasitic;Endocrine system;Signal transduction;Signal transduction;Immune system;Immune system;Circulatory system;Signal transduction;Cancer: overview;Immune system;Signal transduction;Signal transduction;Endocrine system;Signal transduction;…	Lipids and lipid-like molecules	Fatty Acyls	638.575	M+NH4	C39H72O5	7.4831	0.0160331	0	62.6	4.56943	-	Lineolic acids and derivatives	6.6321	6.6084	6.5838	6.6125	6.5921	6.6703	6.6211	6.6203	6.6034	6.5887	6.6571	6.7029	5.8059	5.8038	5.8167
pos_2167	Cynaratriol	metab_1257	-	-	-	HMDB0034983	pos	-	-	-	-	Lipids and lipid-like molecules	Prenol lipids	283.153	M+H	C15H22O5	7.491	0.00393158	0	57.1	-5.30918	70894-20-1	Terpene lactones	5.7109	5.7319	5.7052	5.7564	5.7058	5.7158	5.7173	5.7119	5.7239	5.7274	5.7233	5.7717	5.7051	5.7038	5.7072
pos_2170	Serratol	metab_1261	-	-	-	HMDB0039827	pos	-	-	-	-	Lipids and lipid-like molecules	Prenol lipids	323.296	M+CH3OH+H	C20H34O	7.4671	0.00757413	0	48	4.23968	67814-27-1	Diterpenoids	6.2124	6.2073	6.2273	6.2493	6.2451	6.2942	6.2001	6.196	6.235	6.2311	6.2701	6.3298	6.0594	6.058	6.0643
pos_2173	(R)-1-O-[b-D-Apiofuranosyl-(1->2)-b-D-glucopyranoside]-1,3-octanediol	metab_1264	-	-	-	HMDB0032798	pos	-	-	-	-	Lipids and lipid-like molecules	Fatty Acyls	419.263	M+H-H2O	C21H40O9	7.4591	0.0053411	0	37.2	-1.85849	-	Fatty alcohols	6.2718	6.2732	6.2288	6.2592	6.2351	6.272	6.242	6.235	6.2439	6.2434	6.2541	6.2932	6.2372	6.233	6.2368
pos_2174	Butylisopropylamine	metab_1265	-	-	-	-	pos	-	-	-	-	-	-	116.144	M+H	C7H17N	7.4591	0.00153017	57.3	0	7.7886	-	-	7.1245	7.133	7.1123	7.1137	7.1113	7.106	7.1459	7.1295	7.1285	7.1265	7.1292	7.1376	7.1182	7.1168	7.1174
pos_2181	Glutaminyllysine	metab_1269	-	-	-	HMDB0028802	pos	-	-	-	-	Organic acids and derivatives	Carboxylic acids and derivatives	239.15	M+H-2H2O	C11H22N4O4	7.4196	0.0056715	0	31.1	-1.11106	45234-03-5	Amino acids, peptides, and analogues	5.9671	5.9775	5.9674	5.9685	5.9499	5.9509	5.9631	5.9597	5.9515	5.9701	5.9816	5.9859	5.9621	5.9608	5.9655
pos_2184	DG(18:1(11Z)/18:1(11Z)/0:0)	metab_1272	map05214;map05167;map05143;map04540;map05163;map05146;map04915;map04015;map04014;map04659;map04658;map04270;map04012;map05231;map04650;map04370;map04371;map04916;map04072;map04071;map05235;map04921;map05415;map04750;map04919;map04933;map04961;map05012;map04920;map04923;map04925;map05017;map04625;map05171;map04726;map04725;map04724;map04745;map04722;map05223;map04720;map04666;map05170;map04664;map…	Glioma;Kaposi sarcoma-associated herpesvirus infection;African trypanosomiasis;Gap junction;Human cytomegalovirus infection;Amoebiasis;Estrogen signaling pathway;Rap1 signaling pathway;Ras signaling pathway;Th17 cell differentiation;Th1 and Th2 cell differentiation;Vascular smooth muscle contraction;ErbB signaling pathway;Choline metabolism in cancer;Natural killer cell mediated cytotoxicity;VEGF…	C00165	PW_C003239;HMDB0007188	pos	-	-	Human Diseases;Human Diseases;Human Diseases;Cellular Processes;Human Diseases;Human Diseases;Organismal Systems;Environmental Information Processing;Environmental Information Processing;Organismal Systems;Organismal Systems;Organismal Systems;Environmental Information Processing;Human Diseases;Organismal Systems;Environmental Information Processing;Environmental Information Processing;Organismal…	Cancer: specific types;Infectious disease: viral;Infectious disease: parasitic;Cellular community - eukaryotes;Infectious disease: viral;Infectious disease: parasitic;Endocrine system;Signal transduction;Signal transduction;Immune system;Immune system;Circulatory system;Signal transduction;Cancer: overview;Immune system;Signal transduction;Signal transduction;Endocrine system;Signal transduction;…	Lipids and lipid-like molecules	Glycerolipids	603.537	M+H-H2O	C39H72O5	7.3956	0.0587766	0	30.7	4.08072	-	Diradylglycerols	5.8913	5.9552	5.9927	5.9577	6.0016	6.074	5.7921	5.9498	6.0127	6.0382	6.0577	6.0385	5.1102	5.1494	5.1025
pos_2187	(2E,4E)-2,4-Hexadienoic acid	metab_1275	-	-	-	HMDB0029581	pos	-	-	-	-	Lipids and lipid-like molecules	Fatty Acyls	95.0502	M+H-H2O	C6H8O2	7.388	0.0328317	0	47.9	9.24317	110-44-1	Fatty acids and conjugates	4.1941	4.202	4.2596	4.1414	4.2492	4.2535	4.2484	4.227	4.1754	4.3276	4.2971	4.3383	4.2081	4.1821	4.2057
pos_2196	2,5-Heptadien-1-ol	metab_1285	-	-	-	HMDB0040339	pos	-	-	-	-	Lipids and lipid-like molecules	Fatty Acyls	95.0866	M+H-H2O	C7H12O	7.38	0.00199241	0	39.1	9.1935	62237-90-5	Fatty alcohols	5.7086	5.6956	5.6751	5.6998	5.7236	5.7228	5.7082	5.6997	5.7076	5.7083	5.7603	5.771	5.6611	5.6606	5.6623
pos_2197	Xi-5-Isopropyl-2(5H)-furanone	metab_1286	-	-	-	HMDB0041474	pos	-	-	-	-	Organoheterocyclic compounds	Dihydrofurans	91.0553	M+H-2H2O	C7H10O2	7.38	0.00971591	0	41.7	8.27511	100019-33-8	Furanones	5.4068	5.3929	5.3909	5.3701	5.4224	5.4344	5.4103	5.3896	5.38	5.4136	5.4679	5.4733	5.3477	5.3555	5.3545
pos_2208	1-O-(cis-9-Octadecenyl)-2-O-acetyl-sn-glycero-3-phosphocholine	metab_1298	-	-	-	-	pos	-	-	-	-	-	-	550.389	M+H	C28H56NO7P	7.3245	0.00914633	58.9	0	4.57013	-	-	6.2209	6.3327	6.3503	6.3101	6.4093	6.3776	5.9377	6.0992	6.0464	6.1051	6.1527	6.0896	6.1264	6.1317	6.1239
pos_221	Lauryldiethanolamine	metab_1300	-	-	-	-	pos	-	-	-	-	-	-	274.275	M+H-H2O, M+H	C16H35NO2	6.2196	0.00390719	67.9	0	4.18032	-	-	7.6881	7.696	7.6765	7.6901	7.6694	7.6478	7.6844	7.6968	7.6873	7.685	7.6956	7.6866	7.6577	7.661	7.6599
pos_2211	(3E)-2-Propylpent-3-enoic acid	metab_1302	-	-	-	LMFA01030945;HMDB0013904	pos	-	-	-	-	Lipids and lipid-like molecules	Fatty Acyls	107.086	M+H-2H2O	C8H14O2	7.3245	0.013321	0	45.7	6.77881	-	Fatty acids and conjugates	4.4215	4.4396	4.3902	4.4777	4.4999	4.437	4.4755	4.4925	4.4651	4.4712	4.4585	4.4271	4.4577	4.4668	4.4561
pos_2215	5-Methyl-1H-Benzotriazole	metab_1306	-	-	-	-	pos	-	-	-	-	-	-	134.072	M+H	C7H7N3	7.3086	0.0186262	82.7	0	5.79791	-	-	4.904	4.8592	4.8684	4.8419	4.8462	4.8699	4.913	4.9166	4.8827	4.8914	4.9064	4.9091	4.8024	4.8168	4.8161
pos_2216	PC(18:1(9Z)e/2:0)	metab_1307	map00565;map01100;map04080;map05310	Ether lipid metabolism;Metabolic pathways;Neuroactive ligand-receptor interaction;Asthma	C04598	HMDB0011148	pos	-	-	Metabolism;Metabolism;Environmental Information Processing;Human Diseases	Lipid metabolism;Global and overview maps;Signaling molecules and interaction;Immune disease	Lipids and lipid-like molecules	Glycerophospholipids	572.371	M+Na	C28H56NO7P	7.3006	0.00757989	0	87.9	4.79673	-	Glycerophosphocholines	6.2748	6.382	6.4126	6.3487	6.4624	6.4162	5.8397	6.0607	5.9517	6.0059	6.0641	6.0374	6.1014	6.1	6.0951
pos_2218	Trihydroxycoprostanoic acid	metab_1309	-	-	-	HMDB0002163;HMDB0000601;LMST01010246	pos	-	-	-	-	Lipids and lipid-like molecules	Steroids and steroid derivatives	447.347	M+H-H2O	C28H48O5	7.2927	0.0130644	0	34.9	0.434013	863-39-8;547-98-8	Cholestane steroids	5.4439	5.5117	5.4092	5.3766	5.4235	5.3724	5.3661	5.3811	5.3031	5.3968	5.3413	5.3497	5.2439	5.2334	5.235
pos_2224	SM(d14:1/20:0)	metab_1315	-	-	-	-	pos	-	-	-	-	-	-	725.56	M+Na	C39H79N2O6P	7.2769	0.0280676	88.2	0	4.91183	-	-	6.1673	6.7559	6.7783	6.7657	6.8343	6.8194	6.1683	6.6277	6.5531	6.6199	6.6397	6.6173	6.1651	6.1779	6.1536
pos_2228	11-Dehydro-thromboxane B2	metab_1319	map00590;map01100;map04726	Arachidonic acid metabolism;Metabolic pathways;Serotonergic synapse	C05964	LMFA03030014;LMFA03030004;HMDB0004242;PW_C002104;HMDB0244347	pos	Lipids	Eicosanoids	Metabolism;Metabolism;Organismal Systems	Lipid metabolism;Global and overview maps;Nervous system	Lipids and lipid-like molecules	Fatty Acyls	351.216	M+H-H2O	C20H32O6	7.2769	0.00799049	0	61.9	-2.40391	67910-12-7	Eicosanoids	5.1254	5.1575	5.081	4.9749	5.0341	5.0895	5.1067	5.0623	5.0293	4.9502	5.0236	5.0083	4.7913	4.7978	4.7967
pos_2232	LysoPC(18:4(6Z,9Z,12Z,15Z)/0:0)	metab_1324	-	-	-	HMDB0010389	pos	-	-	-	-	Lipids and lipid-like molecules	Glycerophospholipids	516.309	M+H	C26H46NO7P	7.2689	0.00522083	0	70.8	0.0708002	-	Glycerophosphocholines	5.8702	5.9026	5.8695	5.8534	5.9	5.8793	5.7096	5.7369	5.6535	5.7334	5.7505	5.7533	5.7133	5.7155	5.711
pos_2235	13Z-Docosenamide	metab_1327	-	-	-	LMFA08010028	pos	-	-	-	-	-	-	338.343	M+H	C22H43NO	7.2689	0.0321862	64.6	0	3.98334	-	-	5.7179	5.7603	5.6356	5.7214	5.7955	5.724	5.7871	5.8195	5.809	5.9269	5.9244	5.7878	5.7621	5.785	5.7601
pos_2237	PC(18:4(6Z,9Z,12Z,15Z)/20:0)	metab_1329	map01100;map00564;map00590;map00591;map00592;map05231;map04723	Metabolic pathways;Glycerophospholipid metabolism;Arachidonic acid metabolism;Linoleic acid metabolism;alpha-Linolenic acid metabolism;Choline metabolism in cancer;Retrograde endocannabinoid signaling	C00157	HMDB0008241;PW_C004289;LMGP01011719	pos	Lipids	Phospholipids	Metabolism;Metabolism;Metabolism;Metabolism;Metabolism;Human Diseases;Organismal Systems	Global and overview maps;Lipid metabolism;Lipid metabolism;Lipid metabolism;Lipid metabolism;Cancer: overview;Nervous system	Lipids and lipid-like molecules	Glycerophospholipids	810.601	M+H	C46H84NO8P	7.2609	0.072731	0	94.5	0.395322	-	Glycerophosphocholines	6.2586	6.0471	5.4256	6.1403	6.2484	6.1981	6.2159	6.0392	5.1139	6.0646	6.112	6.0576	6.2367	6.2887	6.2335
pos_224	N,N-Dimethyldecylamine oxide	metab_1332	-	-	-	-	pos	-	-	-	-	-	-	243.244	M+H, M+ACN+H	C12H27NO	6.1245	0.0183158	41.5	0	5.65892	-	-	5.4928	5.4756	5.4914	5.4748	5.4846	5.4665	5.2241	5.2448	5.2272	5.233	5.2164	5.2268	5.3802	5.3944	5.3935
pos_2248	DG(18:0/18:2(9Z,12Z)/0:0)	metab_1340	map05214;map05167;map05143;map04540;map05163;map05146;map04915;map04015;map04014;map04659;map04658;map04270;map04012;map05231;map04650;map04370;map04371;map04916;map04072;map04071;map05235;map04921;map05415;map04750;map04919;map04933;map04961;map05012;map04920;map04923;map04925;map05017;map04625;map05171;map04726;map04725;map04724;map04745;map04722;map05223;map04720;map04666;map05170;map04664;map…	Glioma;Kaposi sarcoma-associated herpesvirus infection;African trypanosomiasis;Gap junction;Human cytomegalovirus infection;Amoebiasis;Estrogen signaling pathway;Rap1 signaling pathway;Ras signaling pathway;Th17 cell differentiation;Th1 and Th2 cell differentiation;Vascular smooth muscle contraction;ErbB signaling pathway;Choline metabolism in cancer;Natural killer cell mediated cytotoxicity;VEGF…	C00165	PW_C003212;HMDB0007161	pos	-	-	Human Diseases;Human Diseases;Human Diseases;Cellular Processes;Human Diseases;Human Diseases;Organismal Systems;Environmental Information Processing;Environmental Information Processing;Organismal Systems;Organismal Systems;Organismal Systems;Environmental Information Processing;Human Diseases;Organismal Systems;Environmental Information Processing;Environmental Information Processing;Organismal…	Cancer: specific types;Infectious disease: viral;Infectious disease: parasitic;Cellular community - eukaryotes;Infectious disease: viral;Infectious disease: parasitic;Endocrine system;Signal transduction;Signal transduction;Immune system;Immune system;Circulatory system;Signal transduction;Cancer: overview;Immune system;Signal transduction;Signal transduction;Endocrine system;Signal transduction;…	Lipids and lipid-like molecules	Fatty Acyls	638.574	M+NH4	C39H72O5	7.2211	0.0221226	0	31.2	3.9786	34487-26-8	Lineolic acids and derivatives	6.0461	6.0193	5.9627	5.9057	6.0502	6.0264	6.0258	5.9607	5.9727	6.0313	6.0244	6.0076	5.9728	5.9716	5.9555
pos_225	2-Decylfuran	metab_1342	-	-	-	HMDB0032215	pos	-	-	-	-	Organoheterocyclic compounds	Heteroaromatic compounds	209.191	M+H, M+H-H2O	C14H24O	6.2041	0.0177307	0	31	4.89779	83469-85-6	Not Available	4.8347	4.8365	4.7574	4.8795	4.7942	4.8138	4.845	4.8251	4.7819	4.6895	4.8391	4.7469	4.8237	4.8234	4.8368
pos_2251	PC(20:0/16:1(9Z))	metab_1344	map01100;map00564;map00590;map00591;map00592;map05231;map04723	Metabolic pathways;Glycerophospholipid metabolism;Arachidonic acid metabolism;Linoleic acid metabolism;alpha-Linolenic acid metabolism;Choline metabolism in cancer;Retrograde endocannabinoid signaling	C00157	LMGP01011790;HMDB0008266;PW_C004314	pos	Lipids	Phospholipids	Metabolism;Metabolism;Metabolism;Metabolism;Metabolism;Human Diseases;Organismal Systems	Global and overview maps;Lipid metabolism;Lipid metabolism;Lipid metabolism;Lipid metabolism;Cancer: overview;Nervous system	Lipids and lipid-like molecules	Glycerophospholipids	788.617	M+H	C44H86NO8P	7.2133	0.0172947	0	51.8	0.371949	-	Glycerophosphocholines	6.7524	6.2612	6.1604	6.8145	6.9219	6.9398	6.8348	6.281	6.2221	6.8489	6.8347	6.7787	6.7702	6.7816	6.7675
pos_2259	Curcumol	metab_1351	-	-	-	HMDB0038122	pos	-	-	-	-	Organic oxygen compounds	Organooxygen compounds	536.373	2M+ACN+Na	C15H24O2	7.1893	0.0145007	0	37.9	5.00939	4871-97-0	Carbonyl compounds	5.5813	5.636	5.5807	5.6302	5.6851	5.6711	5.1793	5.2369	5.2028	5.2672	5.3	5.2484	5.4036	5.4131	5.4013
pos_2265	8alpha-13(16),14-Labdadien-8-ol	metab_1357	-	-	-	HMDB0035276	pos	-	-	-	-	Lipids and lipid-like molecules	Prenol lipids	323.296	M+CH3OH+H	C20H34O	7.1733	0.00451686	0	39.7	4.41963	10207-79-1	Diterpenoids	6.3585	6.3782	6.3231	6.3451	6.3814	6.393	6.3916	6.3616	6.3508	6.3971	6.399	6.3671	6.3693	6.368	6.3655
pos_2289	DG(20:2n6/0:0/18:4n3)	metab_1381	-	-	-	HMDB0056316	pos	-	-	-	-	Lipids and lipid-like molecules	Fatty Acyls	641.515	M+H	C41H68O5	7.0779	0.0622757	0	44.4	1.06876	-	Eicosanoids	6.4009	6.4084	6.2171	6.2929	6.2829	6.3041	6.3559	6.3192	6.2278	6.2107	6.174	6.1857	5.5992	5.5533	5.5529
pos_2304	Neoporrigenin B	metab_1398	-	-	-	HMDB0032680	pos	-	-	-	-	Lipids and lipid-like molecules	Prenol lipids	485.266	M+K	C27H42O5	7.0541	0.0156517	0	37.5	-0.714573	196607-74-6	Triterpenoids	6.8425	6.8525	6.8176	6.8316	6.8496	6.8243	6.7632	6.7368	6.7237	6.7468	6.6951	6.7145	6.7357	6.7245	6.7235
pos_2305	13'-Carboxy-gamma-tocopherol	metab_1399	-	-	-	HMDB0012557	pos	-	-	-	-	Lipids and lipid-like molecules	Prenol lipids	510.358	M+ACN+Na	C28H46O4	7.0541	0.0124585	0	40.3	5.69871	-	Quinone and hydroquinone lipids	5.6146	5.6553	5.6699	5.5534	5.6479	5.6551	5.0937	4.8079	5.1118	5.1659	5.0602	5.0303	5.3657	5.3561	5.3652
pos_2306	LysoPA(O-18:0/0:0)	metab_1400	-	-	-	HMDB0011144	pos	-	-	-	-	Lipids and lipid-like molecules	Glycerophospholipids	466.331	M+ACN+H	C21H45O6P	7.0541	0.0564982	0	40.1	4.65802	-	Glycerophosphates	4.8884	4.7028	5.0117	5.0361	5.0581	4.9338	4.4901	4.3893	4.3998	3.9881	4.313	4.3763	4.8434	4.8016	4.8014
pos_2309	N-oleoyl taurine	metab_1403	-	-	-	LMFA08020081;HMDB0242113	pos	-	-	-	-	Lipids and lipid-like molecules	Fatty Acyls	390.269	M+H	C20H39NO4S	7.0381	0.00148898	51.8	0	3.82381	-	Fatty amides	5.681	5.6676	5.6809	5.6945	5.687	5.6564	5.2359	5.2683	5.2861	5.1947	5.2212	5.2744	5.4772	5.4784	5.4774
pos_2311	PC(18:1(9Z)/16:1(9Z))	metab_1405	map01100;map00564;map00590;map00591;map00592;map05231;map04723	Metabolic pathways;Glycerophospholipid metabolism;Arachidonic acid metabolism;Linoleic acid metabolism;alpha-Linolenic acid metabolism;Choline metabolism in cancer;Retrograde endocannabinoid signaling	C00157	HMDB0008101;PW_C004150;LMGP01010887	pos	Lipids	Phospholipids	Metabolism;Metabolism;Metabolism;Metabolism;Metabolism;Human Diseases;Organismal Systems	Global and overview maps;Lipid metabolism;Lipid metabolism;Lipid metabolism;Lipid metabolism;Cancer: overview;Nervous system	Lipids and lipid-like molecules	Glycerophospholipids	758.573	M+H	C42H80NO8P	7.0301	0.0106397	0	31.1	4.79788	-	Glycerophosphocholines	7.4401	7.7435	7.8148	7.8296	7.8674	7.8555	7.3815	7.7467	7.8641	7.8968	7.8721	7.8608	7.9528	7.9439	7.9504
pos_2322	Valylarginine	metab_1411	-	-	-	HMDB0304792;HMDB0029121	pos	-	-	-	-	Organic acids and derivatives	Carboxylic acids and derivatives	256.177	M+H-H2O	C11H23N5O3	7.0144	0.0206476	0	49.4	-0.342099	37682-75-0	Amino acids, peptides, and analogues	4.6057	4.5246	4.553	4.551	4.4953	4.4636	4.6644	4.6157	4.6089	4.5002	4.4994	4.6434	4.577	4.5735	4.5904
pos_2325	Hexylamine	metab_1414	-	-	C08306	HMDB0032323	pos	-	-	-	-	Organic nitrogen compounds	Organonitrogen compounds	102.129	M+H	C6H15N	7.0144	0.000858468	0	55	9.74205	111-26-2	Amines	6.9376	6.9391	6.9157	6.9107	6.9182	6.9101	6.9874	6.971	6.9577	6.9521	6.9435	6.9455	6.939	6.9393	6.9385
pos_2327	Metazin	metab_1416	-	-	-	-	pos	-	-	-	-	-	-	391.231	M+H	C15H30N6O6	7.0064	0.0176654	55.4	0	3.91669	-	-	5.2831	5.299	5.2395	5.2466	5.2546	5.2361	5.2771	5.3311	5.2707	5.2575	5.2587	5.2339	5.2335	5.2454	5.2312
pos_2335	8-Hydroxy-4(6)-lactarene-5,14-diol	metab_1423	-	-	-	HMDB0035780	pos	-	-	-	-	Organic oxygen compounds	Organooxygen compounds	287.223	M+CH3OH+H	C15H26O3	6.9666	0.0128282	0	53.2	4.56975	-	Alcohols and polyols	4.8929	4.9598	4.8458	4.8337	4.8837	4.8819	4.9043	4.8607	4.8728	4.9603	4.8344	4.9034	4.8967	4.8876	4.8867
pos_2336	Tyramine	metab_1424	map01100;map04080;map04974;map00350;map01240	Metabolic pathways;Neuroactive ligand-receptor interaction;Protein digestion and absorption;Tyrosine metabolism;Biosynthesis of cofactors	C00483	HMDB0000306;PW_C000210;MJDBOTE0000392	pos	Peptides	Amines	Metabolism;Environmental Information Processing;Organismal Systems;Metabolism;Metabolism	Global and overview maps;Signaling molecules and interaction;Digestive system;Amino acid metabolism;Global and overview maps	Benzenoids	Benzene and substituted derivatives	120.082	M+H-H2O	C8H11NO	6.9666	0.0241589	60.2	0	6.07334	51-67-2	Phenethylamines	4.355	4.3543	4.3835	4.3754	4.3976	4.3489	4.2345	4.2106	4.3079	4.2988	4.2171	4.2046	4.1521	4.1707	4.1702
pos_2337	1-eicosanoyl-glycero-3-phosphate	metab_1425	-	-	-	LMGP10050018;HMDB0062315	pos	-	-	-	-	Lipids and lipid-like molecules	Glycerophospholipids	508.343	M+ACN+H	C23H47O7P	6.9588	0.00877452	0	66.5	6.03752	-	Glycerophosphates	5.9688	5.9579	5.9571	5.9555	5.9822	5.96	5.7865	5.8849	5.8952	5.8754	5.8119	5.8645	5.8915	5.8902	5.8843
pos_2344	2,3-Methylene suberic acid	metab_1433	-	-	-	HMDB0059779	pos	-	-	-	-	Lipids and lipid-like molecules	Fatty Acyls	181.087	M+H-H2O	C10H14O4	6.9508	0.0251074	0	66.5	4.34124	-	Fatty acids and conjugates	4.2503	4.4605	4.3744	4.4695	4.2899	4.268	4.301	4.3755	4.3833	4.3306	4.3254	4.326	4.3173	4.3366	4.336
pos_2352	Clupanodonyl carnitine	metab_1442	-	-	-	HMDB0006496;LMFA07070058	pos	-	-	-	-	Lipids and lipid-like molecules	Fatty Acyls	518.325	M+2Na-H	C29H47NO4	6.8794	0.00441656	0	67.7	6.72377	-	Fatty acid esters	6.9393	7.0157	6.9537	6.9488	6.936	6.9264	6.9865	7.0762	7.0309	7.0138	6.9792	6.9626	6.9523	6.9485	6.9499
pos_2354	Histidylproline	metab_1444	-	-	-	HMDB0304781;HMDB0028893	pos	-	-	-	-	Organic acids and derivatives	Carboxylic acids and derivatives	546.283	2M+ACN+H	C11H16N4O3	6.8476	0.125151	0	42	9.45658	20930-58-9	Amino acids, peptides, and analogues	4.2895	4.7521	4.7958	4.1841	4.6178	4.0906	4.1235	4.4448	4.7099	4.0988	4.3088	4.1863	4.2175	4.1843	4.1088
pos_2356	N-methylsphingosine	metab_1446	-	-	-	HMDB0255191	pos	-	-	-	-	Organic oxygen compounds	Organooxygen compounds	328.286	M+H	C19H37NO3	6.8476	0.00827384	0	30.4	3.76934	-	Alcohols and polyols	4.3674	4.2552	4.3206	4.0837	4.2951	4.0542	4.0871	4.5601	4.6823	4.6484	4.6939	4.7114	4.4173	4.416	4.4105
pos_2357	Methyl (+/-)-3-hydroxyhexanoate	metab_1447	-	-	-	-	pos	-	-	-	-	-	-	185.058	M+K	C7H14O3	6.8397	0.172742	0	40.7	5.01204	-	-	4.2604	4.1671	4.209	3.9738	3.8623	4.0533	4.0025	4.0339	4.0177	3.8703	3.9818	3.4252	3.7671	3.6268	3.7621
pos_2358	4-Trimethylammoniobutanoic acid	metab_1448	map01100;map00310;map02010	Metabolic pathways;Lysine degradation;ABC transporters	C01181	HMDB0001161;PW_C000899	pos	-	-	Metabolism;Metabolism;Environmental Information Processing	Global and overview maps;Amino acid metabolism;Membrane transport	Lipids and lipid-like molecules	Fatty Acyls	184.074	M+K	C7H15NO2	6.8318	0.0121648	0	54.8	4.79223	407-64-7	Fatty acids and conjugates	6.6082	6.6704	6.6413	6.6366	6.6436	6.6027	6.5019	6.6056	6.5596	6.5348	6.5077	6.5038	6.5587	6.5574	6.5671
pos_2361	1-Phenyl-1-pentanone	metab_1452	-	-	-	HMDB0031208	pos	-	-	-	-	Organic oxygen compounds	Organooxygen compounds	226.121	M+ACN+Na	C11H14O	6.8239	0.04843	0	52.9	6.29189	1009-14-9	Carbonyl compounds	4.5091	4.4739	4.5571	4.6007	4.5108	4.4132	4.4678	4.5792	4.4539	4.4658	4.215	4.281	4.4073	4.445	4.4434
pos_2368	5-Acetoxydihydrotheaespirane	metab_1459	-	-	-	HMDB0040276	pos	-	-	-	-	Organoheterocyclic compounds	Tetrahydrofurans	287.223	M+CH3OH+H	C15H26O3	6.7919	0.0424023	0	76.5	4.80776	72541-09-4	Not Available	5.1027	5.3158	5.1772	5.1764	5.1162	5.0972	5.2046	5.315	5.2418	5.1798	5.1527	5.2393	5.1829	5.1817	5.2138
pos_2369	3-Hydroxyphenylacetic Acid	metab_1460	map01100;map00360;map00350	Metabolic pathways;Phenylalanine metabolism;Tyrosine metabolism	C05593	HMDB0000440	pos	-	-	Metabolism;Metabolism;Metabolism	Global and overview maps;Amino acid metabolism;Amino acid metabolism	Benzenoids	Phenols	153.055	M+H	C8H8O3	6.7919	0.00522777	95	0	4.89527	621-37-4	1-hydroxy-4-unsubstituted benzenoids	4.377	4.4377	4.3749	4.4208	4.3982	4.3659	4.5188	4.5432	4.5478	4.4675	4.4148	4.4721	4.4471	4.4459	4.4503
pos_237	2-(2-Butoxyethoxy)ethyl acetate	metab_1461	-	-	-	-	pos	-	-	-	-	-	-	205.144	M+H, M+NH4	C10H20O4	6.1245	0.00704809	58.9	0	5.18889	-	-	5.4233	5.4202	5.4263	5.3825	5.3812	5.3736	5.3705	5.3862	5.3887	5.3776	5.3964	5.3658	5.403	5.4088	5.4077
pos_2370	Ethyl-4-hydroxymethyl-3(2H)-Furanone	metab_1462	-	-	-	-	pos	-	-	-	-	-	-	107.05	M+H-2H2O	C7H10O3	6.7919	0.00335055	0	61.2	6.55598	-	-	3.9263	4.2193	4.0974	4.017	4.0151	3.8814	4.1028	4.1811	4.0634	4.0219	4.0906	4.1657	4.0517	4.0546	4.0534
pos_2376	LysoPA(18:1(9Z)/0:0)	metab_1466	-	-	-	HMDB0007855	pos	-	-	-	-	Lipids and lipid-like molecules	Glycerophospholipids	459.251	M+Na	C21H41O7P	6.7759	0.00653799	0	81	5.36209	-	Glycerophosphates	5.5746	5.7692	5.7484	5.6927	5.6545	5.6763	5.6488	5.8601	5.6905	5.706	5.701	5.6838	5.6778	5.6726	5.6773
pos_2386	LysoPE(0:0/16:0)	metab_1476	-	-	-	HMDB0011473	pos	-	-	-	-	Lipids and lipid-like molecules	Glycerophospholipids	476.277	M+Na	C21H44NO7P	6.752	0.0556476	0	82	5.7544	-	Glycerophosphoethanolamines	5.5321	5.6931	5.6419	5.6203	5.615	5.5577	5.6796	5.7981	5.6758	5.6885	5.6942	5.6908	5.6884	5.6447	5.686
pos_2396	1-Octen-3-yl glucoside	metab_1487	-	-	-	HMDB0032959	pos	-	-	-	-	Lipids and lipid-like molecules	Fatty Acyls	255.16	M+H-2H2O	C14H26O6	6.7363	0.00902481	0	56	3.67581	209863-00-3	Fatty acyl glycosides	5.1705	5.3064	5.1953	5.202	5.1537	5.129	5.1901	5.3361	5.1828	5.159	5.1732	5.1989	5.1428	5.1414	5.1488
pos_2398	LysoPE(18:1(9Z)/0:0)	metab_1489	-	-	-	HMDB0011506	pos	-	-	-	-	Lipids and lipid-like molecules	Glycerophospholipids	524.275	M+2Na-H	C23H46NO7P	6.7283	0.015038	0	39.3	4.84987	89576-29-4	Glycerophosphoethanolamines	5.5228	5.7245	5.6173	5.5157	5.4858	5.4937	5.5544	5.7732	5.6177	5.612	5.558	5.5768	5.5686	5.5564	5.5666
pos_2406	FAHFA(16:0/11-O-18:0)	metab_1499	-	-	-	LMFA07090006;HMDB0112119	pos	-	-	-	-	Lipids and lipid-like molecules	Fatty Acyls	556.533	M+NH4	C34H66O4	6.7123	0.0110837	0	72.4	5.10684	2095569-13-2	Fatty acids and conjugates	5.882	5.9407	5.9141	5.9671	5.9147	5.8296	5.7824	6.0013	5.8659	5.8528	5.9248	5.8298	5.6522	5.6426	5.6465
pos_2408	3-Methyl-5-pentyl-2-furannonanoic acid	metab_1501	-	-	-	LMFA01150005;HMDB0031091	pos	-	-	-	-	Lipids and lipid-like molecules	Fatty Acyls	326.27	M+NH4	C19H32O3	6.7123	0.0212047	0	37.7	4.27354	57818-39-0	Fatty acids and conjugates	5.0504	5.1049	5.0795	4.9744	5.0582	4.9878	5.1126	5.2574	5.1362	5.0994	5.145	5.1166	5.0194	5.0181	5.0346
pos_2412	GPCho(18:1/18:1)	metab_1506	map01100;map00564;map00590;map00591;map00592;map05231;map04723	Metabolic pathways;Glycerophospholipid metabolism;Arachidonic acid metabolism;Linoleic acid metabolism;alpha-Linolenic acid metabolism;Choline metabolism in cancer;Retrograde endocannabinoid signaling	C00157	HMDB0013428;HMDB0000593;HMDB0008070;HMDB0008103;HMDB0011308;HMDB0011309;HMDB0008071;HMDB0011242;HMDB0011275;HMDB0008129;HMDB0011243	pos	Lipids	Phospholipids	Metabolism;Metabolism;Metabolism;Metabolism;Metabolism;Human Diseases;Organismal Systems	Global and overview maps;Lipid metabolism;Lipid metabolism;Lipid metabolism;Lipid metabolism;Cancer: overview;Nervous system	Lipids and lipid-like molecules	Glycerophospholipids	808.586	M+Na	C44H84NO8P	6.7043	0.0185726	68.1	0	4.78545	4235-95-4	Glycerophosphocholines	6.992	5.1624	6.8889	6.9155	6.884	6.8555	7.0789	5.1825	6.8924	6.8498	6.8578	6.8501	6.9418	6.9401	6.9269
pos_2419	Lysylglutamine	metab_1513	-	-	-	HMDB0028949	pos	-	-	-	-	Organic acids and derivatives	Carboxylic acids and derivatives	239.15	M+H-2H2O	C11H22N4O4	6.6963	0.00856341	0	33.2	-1.097	92352-82-4	Amino acids, peptides, and analogues	5.4914	5.4837	5.4638	5.4891	5.4946	5.4804	5.5177	5.5616	5.5075	5.5464	5.4791	5.5356	5.4756	5.4743	5.4812
pos_2426	LysoPC(20:3(5Z,8Z,11Z)/0:0)	metab_1521	-	-	-	HMDB0010393	pos	-	-	-	-	Lipids and lipid-like molecules	Glycerophospholipids	546.358	M+H	C28H52NO7P	6.6804	0.00988649	0	46.7	5.24772	1199257-41-4	Glycerophosphocholines	6.6373	6.7554	6.6757	6.6496	6.6394	6.6223	6.3593	6.4609	6.336	6.3063	6.3197	6.3189	6.5003	6.4919	6.4978
pos_2435	2-(14,15-Epoxyeicosatrienoyl) Glycerol	metab_1531	-	-	-	HMDB0013651	pos	-	-	-	-	Lipids and lipid-like molecules	Glycerolipids	427.307	M+CH3OH+H	C23H38O5	6.6724	0.145212	0	34.1	4.03345	848667-56-1	Monoradylglycerols	4.8331	4.854	4.8215	4.8843	4.8236	4.8218	4.8057	4.8735	4.8213	4.8115	4.9322	4.7992	4.8735	4.7558	4.867
pos_2437	Methyl 4,8-decadienoate	metab_1533	-	-	-	HMDB0034708	pos	-	-	-	-	Lipids and lipid-like molecules	Fatty Acyls	215.165	M+CH3OH+H	C11H18O2	6.6724	0.0204914	0	34.2	5.59466	1191-03-3	Fatty acid esters	4.7736	4.9673	4.7978	4.8062	4.8028	4.6917	4.7978	4.8958	4.779	4.7243	4.7086	4.7853	4.7652	4.7502	4.7496
pos_2438	4-Piperidinone, 1-hydroxy-2,2,6,6-tetramethyl-	metab_1534	-	-	-	-	pos	-	-	-	-	-	-	172.134	M+H	C9H17NO2	6.6724	0.0207306	60.8	0	4.68732	-	-	5.9019	6.0339	5.9038	5.892	5.8793	5.8626	5.8861	6.0482	5.9072	5.8848	5.8952	5.8792	5.8646	5.8635	5.8795
pos_2439	(3E,5Z)-3,5-Octadien-1-ol	metab_1535	-	-	-	HMDB0040149	pos	-	-	-	-	Lipids and lipid-like molecules	Fatty Acyls	109.102	M+H-H2O	C8H14O	6.6724	0.00689193	0	55.6	7.41962	70664-95-8	Fatty alcohols	5.182	5.3454	5.2026	5.1969	5.2082	5.1691	5.2034	5.3356	5.1872	5.1621	5.1973	5.1996	5.1834	5.1821	5.1878
pos_2446	1,2-Cyclohexanedione	metab_1543	-	-	C06105	HMDB0031344	pos	-	-	-	-	Organic oxygen compounds	Organooxygen compounds	95.0502	M+H-H2O	C6H8O2	6.6487	0.011134	0	37.5	9.23013	765-87-7	Carbonyl compounds	4.3234	4.5033	4.4289	4.3229	4.3236	4.3659	4.4214	4.4677	4.4122	4.3897	4.3155	4.3598	4.374	4.3808	4.3715
pos_2453	Butyl (S)-3-hydroxybutyrate [arabinosyl-(1->6)-glucoside]	metab_1551	-	-	-	HMDB0039214	pos	-	-	-	-	Lipids and lipid-like molecules	Fatty Acyls	496.243	M+ACN+H	C19H34O12	6.6167	0.0251002	0	37.5	9.84623	-	Fatty acyl glycosides	5.4611	5.5666	5.3359	5.2669	5.2404	5.2295	5.5965	5.7015	5.3936	5.3506	5.2735	5.2648	5.4909	5.4879	5.508
pos_2454	Linoleamide	metab_1552	-	-	-	HMDB0062656;LMFA08010008	pos	-	-	-	-	Lipids and lipid-like molecules	Fatty Acyls	280.265	M+H	C18H33NO	6.6167	0.0066874	0	56.8	4.14087	3072-13-7	Fatty amides	6.3254	6.3634	6.2704	6.2299	6.2268	6.2095	6.35	6.3661	6.2471	6.2482	6.2567	6.2594	6.3214	6.32	6.3255
pos_2459	PC(14:0/0:0)	metab_1557	-	-	-	LMGP01050012;HMDB0010379	pos	-	-	-	-	Lipids and lipid-like molecules	Glycerophospholipids	468.311	M+H	C22H46NO7P	6.6088	0.0151954	80.1	0	4.74427	20559-16-4	Glycerophosphocholines	7.7725	7.8262	7.7762	7.7435	7.734	7.7184	7.695	7.7133	7.6542	7.6182	7.6485	7.6333	7.7243	7.7229	7.7349
pos_2460	1-(9Z-hexadecenoyl)-glycero-3-phosphate	metab_1559	-	-	-	HMDB0062323;LMGP10050016	pos	-	-	-	-	Lipids and lipid-like molecules	Glycerophospholipids	431.219	M+Na	C19H37O7P	6.6088	0.011874	0	63.6	5.01267	-	Glycerophosphates	5.5686	5.6001	5.5052	5.3684	5.3934	5.335	5.5159	5.5705	5.3418	5.3948	5.3831	5.4033	5.522	5.5156	5.5258
pos_247	N-octanoyl-L-Homoserine lactone	metab_1569	-	-	C21199	HMDB0255213	pos	-	-	-	-	Organic acids and derivatives	Carboxylic acids and derivatives	250.142	M+H, M+Na	C12H21NO3	6.0465	0.00376668	30.2	0	4.93406	147852-84-4	Amino acids, peptides, and analogues	4.4779	4.4037	4.4078	4.4511	4.4243	4.4266	4.7108	4.6672	4.6961	4.6648	4.6339	4.672	4.5788	4.5774	4.5807
pos_2492	4-Propylphenol	metab_1593	-	-	C14311	HMDB0032625	pos	-	-	-	-	Benzenoids	Benzene and substituted derivatives	137.097	M+H	C9H12O	6.5532	0.0346205	32	0	5.58761	645-56-7	Phenylpropanes	4.7376	4.8097	4.7309	4.6973	4.6403	4.711	4.808	4.7953	4.7607	4.7198	4.6953	4.7458	4.768	4.7949	4.7938
pos_2496	GPCho(18:2/18:2)	metab_1597	-	-	-	HMDB0008138;HMDB0013435;HMDB0011310;HMDB0011277	pos	-	-	-	-	Lipids and lipid-like molecules	Glycerophospholipids	804.555	M+Na	C44H80NO8P	6.5372	0.0610713	63.2	0	4.97167	998-06-1	Glycerophosphocholines	5.6093	6.271	6.2803	6.2255	6.2834	6.2075	5.6103	6.2786	6.2347	6.172	6.2022	6.1821	5.6434	5.6412	5.5955
pos_2504	Erucamide	metab_1607	-	-	-	HMDB0244507;LMFA08010028	pos	-	-	-	-	Lipids and lipid-like molecules	Fatty Acyls	355.37	M+NH4	C22H43NO	6.5292	0.00468295	70	0	4.50468	-	Fatty amides	5.3301	5.373	5.2275	5.2137	5.1664	5.1907	3.6318	3.6207	3.6109	3.6071	3.6106	3.6197	5.0065	5.0052	5.0092
pos_252	N,N,N',N',N'',N''-Hexakis(methoxymethyl)-1,3,5-triazine-2,4,6-triamine	metab_1623	-	-	-	-	pos	-	-	-	-	-	-	391.232	M+H, M+Na	C15H30N6O6	6.0235	0.00156842	73.3	0	4.14209	-	-	6.1088	6.0735	6.0822	6.0774	6.0785	6.0604	6.0908	6.0594	6.0633	6.0459	6.0416	6.0525	6.0924	6.0911	6.092
pos_2521	Linoelaidic acid	metab_1625	map01100;map00591;map01040	Metabolic pathways;Linoleic acid metabolism;Biosynthesis of unsaturated fatty acids	C01595	HMDB0006270;HMDB0247706;LMFA01030123;HMDB0000673	pos	Lipids	Fatty acids	Metabolism;Metabolism;Metabolism	Global and overview maps;Lipid metabolism;Lipid metabolism	Lipids and lipid-like molecules	Fatty Acyls	263.238	M+H-H2O	C18H32O2	6.5132	0.00431742	0	48.3	3.94194	506-21-8;60-33-3	Lineolic acids and derivatives	5.2391	5.1955	5.1775	5.0931	5.0746	5.0673	5.2422	5.2567	5.1272	5.1043	5.1261	5.1103	5.2565	5.2591	5.2555
pos_2529	2-Undecen-1-ol	metab_1633	-	-	-	HMDB0034856;LMFA05000622	pos	-	-	-	-	Lipids and lipid-like molecules	Fatty Acyls	358.369	2M+NH4	C11H22O	6.4973	0.00215325	0	55.5	4.29777	37617-03-1	Fatty alcohols	6.3588	6.3689	6.2741	6.2354	6.2332	6.2513	6.3374	6.3198	6.2519	6.2631	6.2438	6.2762	6.3646	6.3632	6.365
pos_2531	PE(15:0/18:3(9Z,12Z,15Z))	metab_1636	map01100;map00564;map00563;map04136;map05167;map05130;map04723;map04140	Metabolic pathways;Glycerophospholipid metabolism;Glycosylphosphatidylinositol (GPI)-anchor biosynthesis;Autophagy - other;Kaposi sarcoma-associated herpesvirus infection;Pathogenic Escherichia coli infection;Retrograde endocannabinoid signaling;Autophagy - animal	C00350	LMGP02010460;PW_C004945;HMDB0008897	pos	Lipids	Phospholipids	Metabolism;Metabolism;Metabolism;Cellular Processes;Human Diseases;Human Diseases;Organismal Systems;Cellular Processes	Global and overview maps;Lipid metabolism;Glycan biosynthesis and metabolism;Transport and catabolism;Infectious disease: viral;Infectious disease: bacterial;Nervous system;Transport and catabolism	Lipids and lipid-like molecules	Glycerophospholipids	664.466	M+H-2H2O	C38H70NO8P	6.4893	0.0031814	0	53.4	-5.5056	-	Glycerophosphoethanolamines	6.2167	6.2288	6.2248	6.165	6.1569	6.1745	6.2441	6.2425	6.203	6.3042	6.2251	6.2588	6.2215	6.2202	6.223
pos_2544	Xi-5-Dodecanolide	metab_1649	-	-	-	HMDB0037742	pos	-	-	-	-	Organoheterocyclic compounds	Lactones	414.359	2M+NH4	C12H22O2	6.4655	0.0206677	0	32.5	3.81483	3051-22-7	Delta valerolactones	5.3551	5.3491	5.3122	5.2808	5.308	5.2725	4.0039	4.3404	4.057	3.7421	3.7456	4.194	5.1086	5.1265	5.1183
pos_2547	(Z)-7-Hexadecen-1,16-olide	metab_1652	-	-	-	HMDB0031086	pos	-	-	-	-	Phenylpropanoids and polyketides	Macrolides and analogues	316.226	M+ACN+Na	C16H28O2	6.4655	0.0245724	0	39.9	5.27948	123-69-3	Not Available	5.3397	5.3352	5.1688	5.0766	5.0139	5.0115	5.3403	5.3285	5.1544	5.1027	5.1199	5.1749	5.3367	5.3559	5.3548
pos_2548	Girinimbine	metab_1653	-	-	-	HMDB0030241	pos	-	-	-	-	Organoheterocyclic compounds	Indoles and derivatives	281.167	M+NH4	C18H17NO	6.4655	0.0106825	0	39.7	6.41404	23095-44-5	Carbazoles	5.2227	5.2627	5.183	5.1277	5.1581	5.1749	5.2503	5.2757	5.1785	5.1555	5.1385	5.1884	5.2566	5.2657	5.2601
pos_2549	PC(18:1(9Z)/14:1(9Z))	metab_1654	map01100;map00564;map00590;map00591;map00592;map05231;map04723	Metabolic pathways;Glycerophospholipid metabolism;Arachidonic acid metabolism;Linoleic acid metabolism;alpha-Linolenic acid metabolism;Choline metabolism in cancer;Retrograde endocannabinoid signaling	C00157	LMGP01011597;HMDB0008098;PW_C004147	pos	Lipids	Phospholipids	Metabolism;Metabolism;Metabolism;Metabolism;Metabolism;Human Diseases;Organismal Systems	Global and overview maps;Lipid metabolism;Lipid metabolism;Lipid metabolism;Lipid metabolism;Cancer: overview;Nervous system	Lipids and lipid-like molecules	Glycerophospholipids	730.542	M+H	C40H76NO8P	6.4576	0.021133	0	70.2	4.82795	-	Glycerophosphocholines	6.2315	6.9186	6.8267	6.7727	6.75	6.7133	6.1302	6.9245	6.8769	6.8358	6.8739	6.8654	7.2666	7.2642	7.2811
pos_2565	Tanacetol B	metab_1671	-	-	-	HMDB0035075	pos	-	-	-	-	Lipids and lipid-like molecules	Prenol lipids	297.205	M+H	C17H28O4	6.4337	0.00278243	0	63.1	-4.65681	86787-28-2	Sesquiterpenoids	5.775	5.7854	5.7583	5.7187	5.7305	5.7179	5.785	5.7887	5.7077	5.7331	5.7335	5.7343	5.7845	5.7869	5.7858
pos_2566	Oleyl alcohol	metab_1672	-	-	-	LMFA05000684;HMDB0029632	pos	-	-	-	-	Lipids and lipid-like molecules	Fatty Acyls	286.312	M+NH4	C18H36O	6.4337	0.00276381	0	58.5	4.26719	143-28-2	Fatty alcohols	5.1944	5.2266	5.1923	5.1568	5.076	5.1419	5.1409	5.1232	5.1277	5.078	4.9737	5.0649	5.2015	5.2002	5.2026
pos_2570	Obtusilactone A	metab_1677	-	-	-	HMDB0030960	pos	-	-	-	-	Organoheterocyclic compounds	Tetrahydrofurans	341.27	M+CH3OH+H	C19H32O3	6.4258	0.00129671	0	40.9	4.80021	56522-15-7	Not Available	5.7259	5.7197	5.7433	5.673	5.6646	5.6459	5.7474	5.7026	5.6893	5.6729	5.6751	5.6718	5.6897	5.6897	5.6887
pos_2574	2-DECENOL	metab_1681	-	-	-	HMDB0032532	pos	-	-	-	-	Lipids and lipid-like molecules	Fatty Acyls	330.338	2M+NH4	C10H20O	6.41	0.00288325	0	61.1	4.36687	22104-80-9	Fatty alcohols	6.0521	6.0987	6.0785	5.9942	5.9759	5.9952	6.0354	6.0102	6.0002	5.9884	5.9613	5.9731	6.0644	6.064	6.0621
pos_2582	Phytosphingosine	metab_1690	map00600;map01100	Sphingolipid metabolism;Metabolic pathways	C12144	HMDB0004610;LMSP01030001	pos	-	-	Metabolism;Metabolism	Lipid metabolism;Global and overview maps	Organic nitrogen compounds	Organonitrogen compounds	282.28	M+H-2H2O	C18H39NO3	6.402	0.00569611	0	43.1	3.78716	554-62-1	Amines	5.2467	5.2945	5.259	5.2484	5.2183	5.1561	5.3204	5.2645	5.2227	5.1817	5.2178	5.2376	5.2666	5.2653	5.2701
pos_2584	PC(18:1/0:0)	metab_1692	-	-	-	LMGP01050029;LMGP01050032;LMGP01050030	pos	-	-	-	-	-	-	544.34	M+Na	C26H52NO7P	6.394	0.0482868	64.8	0	4.91212	-	-	6.9078	6.9662	6.9919	6.946	6.9633	6.8815	6.953	6.9098	6.8944	6.8848	6.8876	6.8812	4.6929	4.6871	4.6536
pos_2586	Docosadienoate (22:2n6)	metab_1694	map01040	Biosynthesis of unsaturated fatty acids	C16533	HMDB0061714	pos	Lipids	Fatty acids	Metabolism	Lipid metabolism	Lipids and lipid-like molecules	Fatty Acyls	359.29	M+Na	C22H40O2	6.394	0.00674178	0	54.6	-7.34448	17735-98-7	Fatty acids and conjugates	6.5285	6.5613	6.5565	6.5332	6.5242	6.4743	6.5796	6.52	6.5173	6.4967	6.5029	6.5033	6.542	6.5478	6.5446
pos_2588	Sphingosine	metab_1696	map00600;map01100;map04071;map04210;map04217	Sphingolipid metabolism;Metabolic pathways;Sphingolipid signaling pathway;Apoptosis;Necroptosis	C00319	HMDB0000252;LMSP01010001;PW_C000172	pos	-	-	Metabolism;Metabolism;Environmental Information Processing;Cellular Processes;Cellular Processes	Lipid metabolism;Global and overview maps;Signal transduction;Cell growth and death;Cell growth and death	Organic nitrogen compounds	Organonitrogen compounds	300.291	M+H	C18H37NO2	6.394	0.0174574	84	0	4.24997	123-78-4	Amines	5.2859	5.378	5.3448	5.3129	5.2868	5.2182	5.2482	5.2	5.2114	5.1786	5.109	5.1978	5.2898	5.3034	5.3025
pos_2596	Omega-hydroxyfinasteride	metab_1703	-	-	-	HMDB0061030	pos	-	-	-	-	Lipids and lipid-like molecules	Steroids and steroid derivatives	392.292	M+NH4	C22H34N2O3	6.378	0.0206442	0	46	4.48932	-	Androstane steroids	5.3278	5.3254	5.3584	5.3939	5.363	5.2989	5.3668	5.2628	5.3068	5.2213	5.2706	5.2918	5.3186	5.3328	5.3163
pos_2610	2,5,7,8-Tetramethyl-2-(2'-carboxyethyl)-6-hydroxychroman	metab_1719	-	-	-	HMDB0246646	pos	-	-	-	-	Organoheterocyclic compounds	Benzopyrans	311.184	M+CH3OH+H	C16H22O4	6.3621	0.0088985	0	44.9	-4.853	-	1-benzopyrans	5.32	5.3554	5.305	5.2904	5.3423	5.3047	5.3791	5.2697	5.3275	5.3029	5.325	5.2925	5.3742	5.3667	5.3686
pos_2615	Oleamide	metab_1724	-	-	C19670	LMFA08010004;HMDB0247607;HMDB0002117	pos	-	-	-	-	Lipids and lipid-like molecules	Fatty Acyls	299.307	M+NH4	C18H35NO	6.3463	0.0218166	0	50	4.69253	301-02-0	Fatty amides	5.1182	5.2282	5.1787	5.2286	5.2244	5.1522	4.6214	4.5645	4.5132	4.6513	4.578	4.5519	4.9894	4.9723	4.9881
pos_2621	5-Deoxydiplosporin	metab_1731	-	-	-	HMDB0030681	pos	-	-	-	-	Organoheterocyclic compounds	Pyrans	458.256	2M+ACN+H	C12H16O3	6.3304	0.0185708	0	66.1	4.9173	-	Pyranones and derivatives	6.55	6.2991	6.3856	6.3396	6.3199	6.5477	6.326	6.348	6.3051	6.3956	6.4058	6.3215	6.316	6.317	6.3024
pos_2626	Dhelwangin	metab_1736	-	-	-	HMDB0030703	pos	-	-	-	-	Organic oxygen compounds	Organooxygen compounds	189.092	M+H-2H2O	C12H16O4	6.3304	0.00125952	0	48.7	3.99882	23800-56-8	Carbonyl compounds	5.3073	5.3481	5.3068	5.3353	5.3334	5.2577	5.3661	5.3407	5.3427	5.2998	5.3348	5.3362	5.3797	5.3806	5.3796
pos_2627	2,3-Dimethyl-2-cyclohexen-1-one	metab_1737	-	-	-	HMDB0031414	pos	-	-	-	-	Organic oxygen compounds	Organooxygen compounds	107.086	M+H-H2O	C8H12O	6.3304	0.00115088	0	44.4	7.72352	1122-20-9	Carbonyl compounds	5.6166	5.4304	5.5043	5.4289	5.413	5.6446	5.4784	5.4761	5.4183	5.4993	5.5249	5.4285	5.4102	5.4107	5.4097
pos_2628	Indan	metab_1738	-	-	-	HMDB0059837	pos	-	-	-	-	Benzenoids	Indanes	119.086	M+H	C9H10	6.3304	0.00342703	52.1	0	7.30987	-	Not Available	6.839	6.6352	6.6987	6.641	6.6251	6.8446	6.6788	6.6835	6.633	6.6923	6.7401	6.6541	6.6244	6.6249	6.6221
pos_2635	Sphinganine	metab_1746	map00600;map01100;map04071	Sphingolipid metabolism;Metabolic pathways;Sphingolipid signaling pathway	C00836	PW_C000184;LMSP01020001;HMDB0242634;HMDB0000269	pos	-	-	Metabolism;Metabolism;Environmental Information Processing	Lipid metabolism;Global and overview maps;Signal transduction	Organic nitrogen compounds	Organonitrogen compounds	302.307	M+H	C18H39NO2	6.3147	0.00532141	83.1	0	4.01305	764-22-7	Amines	5.9622	5.9964	6.0031	5.9461	5.9217	5.9237	5.9861	5.9909	5.9871	5.9912	5.9662	5.9761	6.0632	6.0655	6.0609
pos_2657	(3S,5R,6R,7E)-3,5,6-Trihydroxy-7-megastigmen-9-one	metab_1770	-	-	-	HMDB0038736	pos	-	-	-	-	Lipids and lipid-like molecules	Prenol lipids	225.15	M+H-H2O	C13H22O4	6.2829	0.0168059	0	43.5	4.56356	-	Sesquiterpenoids	4.8306	4.9444	4.8401	4.8945	4.8379	4.8489	4.8103	4.8538	4.9145	4.8245	4.8162	4.8071	4.8235	4.8368	4.8356
pos_2658	(3Z,6Z)-3,6-Nonadien-1-ol	metab_1771	-	-	-	HMDB0030957	pos	-	-	-	-	Lipids and lipid-like molecules	Fatty Acyls	158.155	M+NH4	C9H16O	6.2829	0.00554529	0	30.3	5.68651	53046-97-2	Fatty alcohols	5.2845	5.3524	5.3258	5.3274	5.3421	5.2705	5.3326	5.3028	5.3345	5.2969	5.2968	5.279	5.3354	5.3397	5.3358
pos_266	Oxidized Glutathione	metab_1773	map01100;map00480;map01240;map05208;map04918;map05415;map04216	Metabolic pathways;Glutathione metabolism;Biosynthesis of cofactors;Chemical carcinogenesis - reactive oxygen species;Thyroid hormone synthesis;Diabetic cardiomyopathy;Ferroptosis	C00127	HMDB0011691;HMDB0003337;PW_C001847;MJDBOTE0000407	pos	-	-	Metabolism;Metabolism;Metabolism;Human Diseases;Organismal Systems;Human Diseases;Cellular Processes	Global and overview maps;Metabolism of other amino acids;Global and overview maps;Cancer: overview;Endocrine system;Cardiovascular disease;Cell growth and death	Organic acids and derivatives	Carboxylic acids and derivatives	307.085	M+2H, M+H	C20H32N6O12S2	2.4108	0.00237234	75.9	0	4.45435	15718-51-1;27025-41-8	Amino acids, peptides, and analogues	7.0705	7.0726	7.0646	7.0668	7.0535	7.0333	7.3589	7.3409	7.3623	7.3426	7.3637	7.3553	7.218	7.2167	7.216
pos_2674	16-Hydroxyhexadecanoic acid	metab_1787	map01100	Metabolic pathways	C18218	HMDB0006294	pos	-	-	Metabolism	Global and overview maps	Lipids and lipid-like molecules	Fatty Acyls	290.27	M+NH4	C16H32O3	6.2435	0.0127934	0	65.9	4.15321	506-13-8	Fatty acids and conjugates	5.7869	5.789	5.7655	5.7864	5.7723	5.7187	5.7219	5.6942	5.7107	5.6878	5.7132	5.6766	5.7389	5.7491	5.7481
pos_2678	P-Tolualdehyde	metab_1791	map01100	Metabolic pathways	C06758	HMDB0029638	pos	-	-	Metabolism	Global and overview maps	Benzenoids	Benzene and substituted derivatives	121.066	M+H	C8H8O	6.2435	0.00263438	87.3	0	6.93555	104-87-0	Benzoyl derivatives	5.8036	5.7925	5.7862	5.7675	5.7575	5.7451	5.7739	5.7405	5.751	5.7372	5.7348	5.7526	5.7945	5.7945	5.7965
pos_2679	Ethyl 2-methyl-3,4-pentadienoate	metab_1792	-	-	-	HMDB0037196;LMFA07010858	pos	-	-	-	-	Lipids and lipid-like molecules	Fatty Acyls	105.071	M+H-2H2O	C8H12O2	6.2435	0.00171142	0	50.2	6.83958	60523-21-9	Fatty acid esters	6.1903	6.1918	6.1664	6.1619	6.1527	6.1437	6.1691	6.1298	6.1296	6.1225	6.1175	6.1365	6.1823	6.1835	6.1837
pos_2682	Xi-4-Hydroxy-4-methyl-2-cyclohexen-1-one	metab_1796	-	-	-	HMDB0033629	pos	-	-	-	-	Organic oxygen compounds	Organooxygen compounds	253.142	2M+H	C7H10O2	6.2356	0.00152292	0	68.6	-6.08867	-	Carbonyl compounds	5.0158	5.0361	4.96	4.9837	4.9794	4.9755	4.9663	5.014	4.9902	5.0108	5.0006	4.9723	5.0287	5.0274	5.0281
pos_2688	6-Hydroxypentadecanedioic acid	metab_1802	-	-	-	HMDB0031885	pos	-	-	-	-	Lipids and lipid-like molecules	Fatty Acyls	311.184	M+Na	C15H28O5	6.2276	0.00798056	0	35	3.71787	38076-52-7	Fatty acids and conjugates	5.3441	5.4022	5.4033	5.3834	5.377	5.2992	5.4005	5.3894	5.3892	5.3915	5.3845	5.3917	5.3876	5.393	5.3942
pos_2689	Artabsinolide D	metab_1803	-	-	-	HMDB0034941	pos	-	-	-	-	Organoheterocyclic compounds	Lactones	283.152	M+H	C15H22O5	6.2276	0.00244438	0	76.7	-5.6743	81907-04-2	Gamma butyrolactones	5.7973	5.8021	5.7684	5.7625	5.7829	5.7535	5.7776	5.7786	5.7603	5.7596	5.7853	5.7566	5.7801	5.7815	5.7822
pos_2692	11-Hydroxy-9-tridecenoic acid	metab_1807	-	-	-	LMFA01050437;HMDB0035881	pos	-	-	-	-	Lipids and lipid-like molecules	Fatty Acyls	229.181	M+H	C13H24O3	6.2276	0.0196644	0	53.4	5.09157	105798-56-9	Fatty acids and conjugates	4.909	4.9038	4.8337	4.933	4.9087	4.8537	4.9483	4.8495	4.8575	4.8526	4.8354	4.8664	4.9288	4.9128	4.9263
pos_2693	(2RS,5RS)-(E)-2-(2-Phenylethenyl)-1,3-dioxan-5-ol	metab_1808	-	-	-	HMDB0031973	pos	-	-	-	-	Benzenoids	Benzene and substituted derivatives	207.1	M+H	C12H14O3	6.2276	0.00664971	0	69.3	-8.45196	87562-73-0	Styrenes	5.2764	5.2144	5.2228	5.2725	5.2251	5.138	5.2478	5.2079	5.2192	5.1997	5.2034	5.2141	5.2498	5.2456	5.2512
pos_2694	Dehydro-Piliformic-Acid	metab_1809	-	-	-	-	pos	-	-	-	-	-	-	177.089	M+H-2H2O	C11H16O4	6.2276	0.00219618	34.7	0	-8.87038	-	-	5.8071	5.8106	5.7833	5.7869	5.779	5.7705	5.7947	5.7975	5.7634	5.755	5.7738	5.7736	5.7936	5.7936	5.7953
pos_2695	Xi-3-Methyl-3-cyclohexen-1-ol	metab_1810	-	-	-	HMDB0034372	pos	-	-	-	-	Organic oxygen compounds	Organooxygen compounds	95.0866	M+H-H2O	C7H12O	6.2276	0.00489749	0	32.6	9.40397	-	Alcohols and polyols	5.0989	5.1	5.094	5.103	5.115	5.0841	5.0921	5.0905	5.0758	5.0647	5.0802	5.0956	5.1135	5.1174	5.1169
pos_2700	Delta-Tridecanolactone	metab_1817	-	-	-	-	pos	-	-	-	-	-	-	230.212	M+NH4	C13H24O2	6.2041	0.0969776	52.1	0	4.3433	-	-	3.9886	4.0719	3.7618	3.7953	3.7665	3.6894	4.385	4.3023	4.2564	4.3491	4.2731	4.3982	4.1582	4.0874	4.0868
pos_2706	3-(L-Menthoxy)-2-methylpropane-1,2-diol	metab_1823	-	-	-	HMDB0032417	pos	-	-	-	-	Lipids and lipid-like molecules	Prenol lipids	262.239	M+NH4	C14H28O3	6.1883	0.0102767	0	60.9	4.34643	195863-84-4	Monoterpenoids	5.2981	5.35	5.2861	5.3345	5.294	5.2706	5.1415	5.0855	5.1435	5.1123	5.1232	5.1171	5.2309	5.2296	5.2379
pos_2709	Hydroxytorsemide	metab_1826	-	-	-	HMDB0060982	pos	-	-	-	-	Organoheterocyclic compounds	Pyridines and derivatives	382.156	M+NH4	C16H20N4O4S	6.1803	0.0076546	0	62.6	4.23851	-	Pyridinesulfonamides	5.4149	5.3762	5.3693	5.3677	5.327	5.3321	5.3905	5.3953	5.36	5.3353	5.3834	5.3843	5.4263	5.4211	5.4201
pos_2710	Oleoylethanolamide	metab_1828	map04024	cAMP signaling pathway	C20792	HMDB0002088	pos	-	-	Environmental Information Processing	Signal transduction	Organic nitrogen compounds	Organonitrogen compounds	343.333	M+NH4	C20H39NO2	6.1803	0.008867	0	82.3	4.49932	111-58-0	Amines	5.2312	5.2734	5.2605	5.2591	5.245	5.2109	5.1178	5.1391	5.1198	5.1021	5.1224	5.1291	5.2037	5.1962	5.2014
pos_2715	MEMANTINE	metab_1833	-	-	C13736	HMDB0015177	pos	-	-	-	-	Organic nitrogen compounds	Organonitrogen compounds	180.176	M+H	C12H21N	6.1803	0.00449161	66.1	0	4.86152	19982-08-2	Amines	5.1436	5.128	5.1353	5.1351	5.126	5.1076	5.1479	5.1353	5.1142	5.1197	5.119	5.1238	5.1291	5.1329	5.1318
pos_2719	Linoleoyl ethanolamide	metab_1837	-	-	C13828	HMDB0013624;HMDB0012252	pos	-	-	-	-	Organic nitrogen compounds	Organonitrogen compounds	341.318	M+NH4	C20H37NO2	6.1723	0.0293038	0	60.9	4.04433	68171-52-8	Amines	5.3561	5.3086	5.3196	5.3486	5.3586	5.3027	4.942	4.8964	4.9915	4.939	4.9565	4.8772	5.1805	5.2012	5.1783
pos_275	S-Allyl-L-cysteine	metab_1871	-	-	C16759	-	pos	-	-	-	-	-	-	162.059	M+H, M+ACN+H	C6H11NO2S	2.626	0.0184666	54	0	5.60695	21593-77-1	-	4.8153	4.7653	4.8155	4.8828	4.7723	4.8354	5.0903	5.1476	5.1369	5.1199	5.1037	5.1549	5.0099	5.0087	4.9954
pos_2764	Tricycloekasantalol	metab_1887	-	-	-	HMDB0039339	pos	-	-	-	-	Lipids and lipid-like molecules	Prenol lipids	198.186	M+NH4	C12H20O	6.084	0.00800213	0	56.5	5.65538	16933-12-3	Monoterpenoids	5.3292	5.285	5.3228	5.3282	5.3318	5.3224	5.3668	5.3305	5.3767	5.3332	5.3302	5.3396	5.3311	5.3376	5.3365
pos_2773	Palmitoleoylethanolamde	metab_1897	-	-	-	HMDB0013648	pos	-	-	-	-	Organic nitrogen compounds	Organonitrogen compounds	315.302	M+NH4	C18H35NO2	6.068	0.0118665	0	58	4.42158	94421-67-7	Amines	5.0109	4.9623	4.9599	5.0158	4.97	4.9569	4.6894	4.6977	4.686	4.6986	4.6734	4.6898	4.8595	4.8496	4.8572
pos_2775	Arbutin	metab_1899	map00010	Glycolysis / Gluconeogenesis	C06186	HMDB0029943;MJDBOTE0001645	pos	-	-	Metabolism	Carbohydrate metabolism	Organic oxygen compounds	Organooxygen compounds	237.077	M+H-2H2O	C12H16O7	6.068	0.0118014	0	62	3.85037	497-76-7	Carbohydrates and carbohydrate conjugates	4.8634	4.8936	4.8941	4.8755	4.8872	4.8766	4.9	4.8634	4.8714	4.8509	4.8478	4.8823	4.8944	4.8846	4.8921
pos_2794	Delta8-Tetrahydrocannabinol	metab_1920	-	-	-	HMDB0247002	pos	-	-	-	-	Organoheterocyclic compounds	Benzopyrans	353.188	M+K	C21H30O2	6.0165	0.0100133	0	51.2	1.99109	-	1-benzopyrans	4.3325	4.2312	4.2415	4.2853	4.2948	4.2977	5.0478	5.0377	5.0109	5.01	4.9713	4.9792	4.7308	4.7295	4.7376
pos_2798	1-Hydroxy-1-phenyl-3-hexadecanone	metab_1924	-	-	-	HMDB0035676	pos	-	-	-	-	Lipids and lipid-like molecules	Fatty Acyls	315.265	M+H-H2O	C22H36O2	6.0005	0.0126374	0	32.1	-8.64453	-	Fatty alcohols	4.5958	4.6585	4.665	4.5724	4.6303	4.6224	4.797	4.7885	4.7459	4.7363	4.7197	4.7755	4.718	4.7169	4.7269
pos_2802	Nordihydrocapsaicin	metab_1930	-	-	C20216	HMDB0036328;LMFA08020319	pos	-	-	-	-	Benzenoids	Phenols	311.234	M+NH4	C17H27NO3	5.9846	0.012464	0	48	4.16838	28789-35-7	Methoxyphenols	5.2422	5.193	5.1825	5.1653	5.1719	5.1726	5.2653	5.2307	5.2378	5.2031	5.1892	5.223	5.2327	5.2314	5.2227
pos_2813	(+/-)-Ribaline	metab_1942	-	-	-	HMDB0033345	pos	-	-	-	-	Organoheterocyclic compounds	Quinolines and derivatives	258.114	M+H-H2O	C15H17NO4	5.9593	0.0118624	0	62.5	4.05687	41234-32-6	Dihydrofuranoquinolines	5.0997	5.0913	5.0857	5.0985	5.0823	5.0839	5.1121	5.103	5.0942	5.0502	5.0621	5.0779	5.1085	5.1074	5.0991
pos_2815	(4aS,5aS,12aS)-7-chloro-4-(dimethylamino)-3,6,10,12,12a-pentahydroxy-1,11-dioxo-1,4,4a,5,5a,6,11,12a-octahydrotetracene-2-carboximidic acid	metab_1944	-	-	-	HMDB0144089	pos	-	-	-	-	Phenylpropanoids and polyketides	Tetracyclines	497.133	M+CH3OH+H	C21H21ClN2O8	5.9372	0.0141305	0	67.3	2.7812	-	Not Available	5.1672	5.1297	5.162	5.2542	5.1856	5.2075	5.4345	5.4084	5.3991	5.3477	5.395	5.4152	5.3609	5.3579	5.3491
pos_2827	Arginylthreonine	metab_1957	-	-	-	HMDB0028719	pos	-	-	-	-	Organic acids and derivatives	Carboxylic acids and derivatives	317.191	M+ACN+H	C10H21N5O4	5.8603	0.0132215	0	52.3	-9.16371	106326-78-7	Amino acids, peptides, and analogues	4.7285	4.6906	4.7046	4.6503	4.6753	4.6336	5.2715	5.2614	5.2411	5.2815	5.194	5.2039	5.0615	5.0604	5.051
pos_2832	Ethyl 3-hydroxydodecanoate	metab_1963	-	-	-	HMDB0059850	pos	-	-	-	-	Lipids and lipid-like molecules	Fatty Acyls	262.239	M+NH4	C14H28O3	5.822	0.012361	0	66.6	4.73179	-	Fatty alcohols	5.108	5.0825	5.0851	5.0974	5.0307	5.0217	5.0436	5.0094	4.9813	5.0414	5.0042	4.9851	5.0971	5.0883	5.0874
pos_2888	Isopentenyl adenosine	metab_2023	-	-	C16427	HMDB0304396	pos	-	-	-	-	Nucleosides, nucleotides, and analogues	Purine nucleosides	336.168	M+H	C15H21N5O4	5.2599	0.0138437	0	60.1	4.21421	7724-76-7	Not Available	5.9451	5.9205	5.9223	5.921	5.9064	5.8987	5.961	5.9177	5.8918	5.9273	5.9062	5.9206	5.9401	5.9297	5.9297
pos_290	Pyridoxal	metab_2037	map01100;map00750;map04977;map01240	Metabolic pathways;Vitamin B6 metabolism;Vitamin digestion and absorption;Biosynthesis of cofactors	C00250	HMDB0001545;PW_C001188	pos	Vitamins and cofactors	Vitamins	Metabolism;Metabolism;Organismal Systems;Metabolism	Global and overview maps;Metabolism of cofactors and vitamins;Digestive system;Global and overview maps	Organoheterocyclic compounds	Pyridines and derivatives	200.093	M+H-H2O, M+CH3OH+H	C8H9NO3	2.808	0.026836	30.1	0	5.9687	66-72-8	Pyridine carboxaldehydes	4.7189	4.7959	4.7469	4.805	4.6492	4.7431	4.4575	4.642	4.7011	4.627	4.5177	4.672	4.6866	4.704	4.6821
pos_2912	3-Hydroxy-4-aminopyridine sulfate	metab_2051	-	-	-	HMDB0061120	pos	-	-	-	-	Organic acids and derivatives	Organic sulfuric acids and derivatives	154.991	M+H-2H2O	C5H6N2O4S	5.0274	0.0167229	0	39.8	0.599992	-	Arylsulfates	3.9084	3.9759	3.9012	4.0032	3.9408	3.9339	3.8067	3.8116	3.8014	3.8973	3.7818	3.8689	3.963	3.9622	3.95
pos_292	Prolylproline	metab_2059	-	-	-	HMDB0011180	pos	-	-	-	-	Organic acids and derivatives	Carboxylic acids and derivatives	213.124	M+H, 2M+ACN+Na	C10H16N2O3	2.816	0.0255566	0	62.9	4.99013	20488-28-2	Amino acids, peptides, and analogues	4.6548	4.6501	4.5989	4.7265	4.6873	4.6365	5.1611	5.01	5.1149	5.026	5.0926	4.9977	4.8949	4.9149	4.9137
pos_2945	N-Decanoyl-DL-Homoserine Lactone	metab_2087	-	-	-	-	pos	-	-	-	-	-	-	273.218	M+NH4	C14H25NO3	4.7752	0.0160632	82.1	0	4.29084	-	-	4.681	4.618	4.5954	4.6431	4.599	4.6263	4.5252	4.5246	4.5089	4.451	4.4414	4.4498	4.5782	4.5653	4.5764
pos_2958	(3xi,5Z)-1,5-Octadien-3-ol	metab_2101	-	-	-	HMDB0030966	pos	-	-	-	-	Lipids and lipid-like molecules	Fatty Acyls	109.102	M+H-H2O	C8H14O	4.6576	0.00554908	0	41.2	7.97222	50306-18-8	Fatty alcohols	5.33	5.3294	5.3374	5.3326	5.3264	5.3293	5.2966	5.2815	5.2623	5.2629	5.2609	5.2748	5.3116	5.3103	5.3069
pos_2966	3,4-Methylenedioxymethamphetamine (MDMA)	metab_2110	-	-	-	-	pos	-	-	-	-	-	-	194.116	M+H	C11H15NO2	4.6046	0.00573586	39	0	-7.54848	-	-	4.3613	4.3963	4.3334	4.3787	4.3527	4.3267	4.3004	4.2774	4.173	4.1583	4.1961	4.23	4.2857	4.2819	4.2865
pos_2970	3-Hydroxysuberic acid	metab_2115	-	-	-	HMDB0000325	pos	-	-	-	-	Organic acids and derivatives	Hydroxy acids and derivatives	173.082	M+H-H2O	C8H14O5	4.5855	0.033847	0	34.4	5.46722	73141-47-6	Medium-chain hydroxy acids and derivatives	4.4863	4.4935	4.485	4.4491	4.4501	4.4158	4.5473	4.4958	4.4164	4.4364	4.4569	4.4751	4.8126	4.8395	4.8369
pos_2975	3-Hydroxy-Hexanoyl-DL-Homoserine Lactone	metab_2120	-	-	-	-	pos	-	-	-	-	-	-	216.124	M+H	C10H17NO4	4.5493	0.0170442	64.6	0	5.05572	-	-	5.0042	5.0497	5.0378	5.0381	5.0336	5.0328	5.0543	5.0476	5.0412	5.024	5.0381	5.0502	4.9911	5.0045	5.0034
pos_2993	Aspidocarpine	metab_2140	-	-	-	-	pos	-	-	-	-	-	-	412.256	M+ACN+H	C22H30N2O3	4.3672	0.0374757	32.5	0	-9.55484	-	-	3.5557	2.9026	2.9363	2.8864	2.8822	2.8718	5.2209	5.2119	5.1553	5.1658	5.1794	5.1487	4.7883	4.7883	4.7598
pos_301	Moupinamide	metab_2159	-	-	C02717	HMDB0029365	pos	-	-	-	-	Benzenoids	Phenols	331.167	M+NH4, M+CH3OH+H	C18H19NO4	2.8555	0.0210073	0	43.4	4.17771	66648-43-9	Methoxyphenols	5.2654	5.0529	5.3405	5.1108	5.2263	5.0619	5.3636	5.2337	5.3646	5.1866	5.4199	5.2851	5.3123	5.312	5.3278
pos_3015	DL-p-Chlorophenylalanine methyl ester hydrochloride	metab_2165	-	-	-	-	pos	-	-	-	-	-	-	214.064	M+H	C10H12ClNO2	4.1701	0.00772953	92.4	0	4.98826	-	-	5.302	5.289	5.2514	5.263	5.2263	5.2515	5.2757	5.2679	5.23	5.2222	5.2189	5.253	5.2691	5.2677	5.2627
pos_3022	Caryoptosidic acid	metab_2173	-	-	-	HMDB0034249	pos	-	-	-	-	Lipids and lipid-like molecules	Prenol lipids	375.132	M+H-H2O	C16H24O11	4.1246	0.0124843	0	67.1	7.62664	220271-92-1	Terpene glycosides	5.6898	5.6416	5.6361	5.683	5.6364	5.6443	5.6292	5.6052	5.5861	5.5516	5.5751	5.611	5.6547	5.646	5.6449
pos_3045	Diphenol glucuronide	metab_2198	-	-	-	HMDB0240490;HMDB0059998	pos	-	-	-	-	Organic oxygen compounds	Organooxygen compounds	309.055	M+Na	C12H14O8	3.9659	0.0172336	0	69.2	-9.95206	-	Carbohydrates and carbohydrate conjugates	4.7879	4.7385	4.729	4.734	4.7459	4.6942	4.5722	4.555	4.5193	4.5452	4.6234	4.5173	4.6719	4.6834	4.6695
pos_3048	Gly Pro Phe	metab_2201	-	-	-	-	pos	-	-	-	-	-	-	320.162	M+H	C16H21N3O4	3.9398	0.023532	73.6	0	4.32696	-	-	4.2471	4.2569	4.18	4.2224	4.2293	4.132	5.4503	5.4033	5.3656	5.3819	5.3998	5.3497	5.1314	5.1303	5.113
pos_3055	Cis-Entacapone	metab_2209	-	-	-	HMDB0250289	pos	-	-	-	-	Phenylpropanoids and polyketides	Cinnamic acids and derivatives	270.09	M+H-2H2O	C14H15N3O5	3.875	0.013607	0	52.3	9.73918	-	Hydroxycinnamic acids and derivatives	4.8356	4.7628	4.7875	4.7648	4.7959	4.7427	4.2867	4.2415	4.214	4.2468	4.1797	4.1649	4.5831	4.5735	4.5724
pos_3075	N-Acetyltyramine	metab_2231	-	-	-	-	pos	-	-	-	-	-	-	180.103	M+H	C10H13NO2	3.7746	0.014148	85.7	0	5.51288	-	-	4.5546	4.5405	4.5401	4.5908	4.5613	4.5625	5.699	5.6825	5.673	5.6839	5.6604	5.6904	5.4269	5.4256	5.4156
pos_3079	Glutamylphenylalanine	metab_2235	-	-	-	HMDB0029156	pos	-	-	-	-	Organic acids and derivatives	Carboxylic acids and derivatives	317.112	M+Na	C14H18N2O5	3.742	0.00679711	0	59.4	4.48569	20556-22-3	Amino acids, peptides, and analogues	4.8202	4.8275	4.826	4.8493	4.8398	4.839	4.8369	4.8477	4.8235	4.8221	4.8436	4.8469	4.8479	4.8466	4.8423
pos_3094	Pro Glu Leu	metab_2252	-	-	-	-	pos	-	-	-	-	-	-	358.199	M+H	C16H27N3O6	3.6628	0.0175756	68.6	0	4.23824	-	-	3.9594	3.9708	3.9216	4.0393	4.0634	3.9613	4.7185	4.7427	4.7482	4.7001	4.7314	4.7514	4.5216	4.5135	4.5064
pos_31	Glutathione, oxidized	metab_2258	map01100;map00480;map01240;map05208;map04918;map05415;map04216	Metabolic pathways;Glutathione metabolism;Biosynthesis of cofactors;Chemical carcinogenesis - reactive oxygen species;Thyroid hormone synthesis;Diabetic cardiomyopathy;Ferroptosis	C00127	HMDB0011691;HMDB0003337	pos	-	-	Metabolism;Metabolism;Metabolism;Human Diseases;Organismal Systems;Human Diseases;Cellular Processes	Global and overview maps;Metabolism of other amino acids;Global and overview maps;Cancer: overview;Endocrine system;Cardiovascular disease;Cell growth and death	Organic acids and derivatives	Carboxylic acids and derivatives	307.085	M+2H, M+Na, M+H	C20H32N6O12S2	2.008	0.00861559	53.8	0	4.34169	15718-51-1;27025-41-8	Amino acids, peptides, and analogues	6.766	6.8352	6.8078	6.843	6.8199	6.832	7.0873	7.1014	7.0483	7.1069	7.0346	7.0691	6.9729	6.9715	6.9658
pos_3110	Pro Pro Ile	metab_2271	-	-	-	-	pos	-	-	-	-	-	-	326.209	M+H	C16H27N3O4	3.5642	0.00711472	53.2	0	4.38867	-	-	4.3051	4.2708	4.2933	4.3321	4.3127	4.1981	5.4801	5.4537	5.4419	5.4721	5.448	5.4511	5.2027	5.1979	5.1969
pos_3118	Hydroxypropionylcarnitine	metab_2279	-	-	-	HMDB0013125;LMFA07070074	pos	-	-	-	-	Lipids and lipid-like molecules	Fatty Acyls	234.135	M+H	C10H19NO5	3.5176	0.00818527	0	49.6	4.83323	-	Fatty acid esters	4.8493	4.8276	4.8346	4.8258	4.8127	4.8303	5.0863	5.0757	5.0613	5.0699	5.0671	5.0899	4.9626	4.9613	4.968
pos_3126	Pro Phe	metab_2288	-	-	-	-	pos	-	-	-	-	-	-	263.14	M+H	C14H18N2O3	3.4776	0.0104492	56.2	0	4.61466	-	-	4.6861	4.6456	4.6636	4.6508	4.6436	4.6376	5.3522	5.3438	5.3008	5.3377	5.3127	5.3436	5.0976	5.106	5.105
pos_3129	N-Acetyl-L-glutamate 5-semialdehyde	metab_2291	map01100;map01210;map00220;map00330;map01230	Metabolic pathways;2-Oxocarboxylic acid metabolism;Arginine biosynthesis;Arginine and proline metabolism;Biosynthesis of amino acids	C01250	HMDB0006488	pos	-	-	Metabolism;Metabolism;Metabolism;Metabolism;Metabolism	Global and overview maps;Global and overview maps;Amino acid metabolism;Amino acid metabolism;Global and overview maps	Organic acids and derivatives	Carboxylic acids and derivatives	138.056	M+H-2H2O	C7H11NO4	3.4616	0.00251103	0	34.6	4.79502	13074-21-0	Amino acids, peptides, and analogues	5.1167	5.0947	5.1023	5.0948	5.0872	5.0713	5.1024	5.0819	5.0658	5.0685	5.0717	5.0697	5.1001	5.0988	5.1009
pos_3130	Gamma-Glu-leu	metab_2293	-	-	-	HMDB0011171	pos	-	-	-	-	Organic acids and derivatives	Carboxylic acids and derivatives	261.146	M+H	C11H20N2O5	3.4457	0.00312789	84.1	0	4.58871	2566-39-4	Amino acids, peptides, and analogues	5.7601	5.7546	5.7377	5.7446	5.7492	5.7459	5.6065	5.5857	5.5559	5.5818	5.5788	5.6011	5.678	5.6807	5.6797
pos_3134	Acetyl-L-tyrosine	metab_2296	-	-	C01657	HMDB0244966;HMDB0000866	pos	-	-	-	-	Organic acids and derivatives	Carboxylic acids and derivatives	224.093	M+H	C11H13NO4	3.4218	0.00925242	87.4	0	4.92836	537-55-3	Amino acids, peptides, and analogues	4.121	4.2002	4.0592	4.1001	4.0483	4.1806	4.7762	4.7707	4.7763	4.7428	4.7767	4.8024	4.5773	4.5761	4.5835
pos_3137	D-Beta-Homophenylalanine	metab_2299	-	-	-	-	pos	-	-	-	-	-	-	180.103	M+H	C10H13NO2	3.4059	0.0192251	61.8	0	5.21171	-	-	4.6688	4.6822	4.6621	4.714	4.6513	4.6842	4.8279	4.8616	4.8825	4.8279	4.8374	4.8354	4.7624	4.7611	4.7761
pos_3139	N6-Threonylcarbamoyladenosine	metab_2301	-	-	-	-	pos	-	-	-	-	-	-	413.143	M+H	C15H20N6O8	3.3979	0.0120962	77.9	0	4.24352	-	-	4.9363	4.9108	4.9504	4.8646	4.8597	4.8899	4.8233	4.9777	4.8035	4.6022	4.82	4.723	4.8888	4.8877	4.8973
pos_3141	Garcinia acid	metab_2304	-	-	-	HMDB0031159;LMFA01050511	pos	-	-	-	-	Organic acids and derivatives	Carboxylic acids and derivatives	439.033	2M+Na	C6H8O8	3.366	0.0093769	0	33.7	0.44218	27750-10-3	Tricarboxylic acids and derivatives	5.1712	5.2296	5.1898	5.211	5.2494	5.2978	5.1973	5.2075	5.1706	5.161	5.1521	5.0753	5.1869	5.1857	5.1932
pos_3151	2-Aminoacetophenone	metab_2315	-	-	-	HMDB0032630;HMDB0032628	pos	-	-	-	-	Organic oxygen compounds	Organooxygen compounds	118.066	M+H-H2O	C8H9NO	3.3582	0.00193842	76.4	0	6.82372	613-89-8;551-93-9	Carbonyl compounds	6.3042	6.2931	6.2851	6.2869	6.2928	6.2945	6.3724	6.3469	6.3472	6.3656	6.3743	6.3635	6.3351	6.3368	6.3358
pos_3162	Indole-3-Carbinol	metab_2325	-	-	-	HMDB0005785	pos	-	-	-	-	Organoheterocyclic compounds	Indoles and derivatives	130.066	M+H-H2O	C9H9NO	3.3105	0.0138449	46.5	0	5.41132	700-06-1	Indoles	4.9281	4.9198	4.9269	4.8964	4.9505	4.921	5.1473	5.1144	5.1109	5.1484	5.153	5.1253	5.048	5.0591	5.0576
pos_3171	Asp Gly Ile	metab_2334	-	-	-	-	pos	-	-	-	-	-	-	304.152	M+H	C12H21N3O6	3.2626	0.00826475	64	0	4.00718	-	-	4.7037	4.7233	4.7357	4.6745	4.7173	4.6676	4.6038	4.5867	4.5795	4.6358	4.6145	4.6454	4.6437	4.6488	4.6419
pos_3184	Gly Gly Leu	metab_2348	-	-	-	-	pos	-	-	-	-	-	-	246.146	M+H	C10H19N3O4	3.2066	0.00938834	70.6	0	4.63812	-	-	4.0213	4.1399	4.0426	4.0872	4.0081	4.014	4.7622	4.6889	4.6987	4.7403	4.7559	4.7457	4.4936	4.5011	4.5001
pos_3194	Serine glutamate	metab_2359	-	-	-	HMDB0258248	pos	-	-	-	-	Organic acids and derivatives	Carboxylic acids and derivatives	501.167	2M+H	C8H14N2O7	3.1659	0.00527227	0	61.2	0.0103758	-	Amino acids, peptides, and analogues	5.6233	5.6637	5.6417	5.5791	5.6403	5.5982	5.331	5.3015	5.3176	5.4285	5.288	5.2866	5.4699	5.4721	5.4676
pos_3196	Coniferaldehyde	metab_2361	map01100	Metabolic pathways	C02666	HMDB0141782	pos	-	-	Metabolism	Global and overview maps	Benzenoids	Phenols	196.098	M+NH4	C10H10O3	3.1659	0.0164661	0	55.7	6.27292	20649-42-7;458-36-6	Methoxyphenols	4.5424	4.5838	4.5679	4.5506	4.5597	4.5396	4.5259	4.4564	4.4882	4.5045	4.4827	4.5182	4.5336	4.5202	4.5313
pos_320	Glu Leu	metab_2366	-	-	-	-	pos	-	-	-	-	-	-	261.146	M+H-H2O, M+H	C11H20N2O5	3.1179	0.0046506	30.4	0	4.1839	-	-	4.1854	4.1081	4.1941	4.1218	4.1693	4.1105	4.9184	4.9338	4.932	4.9426	4.9161	4.9693	4.695	4.6989	4.6979
pos_3225	Glycyl-leucine	metab_2394	-	-	C02155	HMDB0000759;MJDBOTE0000578	pos	-	-	-	-	Organic acids and derivatives	Carboxylic acids and derivatives	189.124	M+H	C8H16N2O3	3.0779	0.026515	90.1	0	5.40693	869-19-2	Amino acids, peptides, and analogues	3.8911	3.9018	3.9276	3.8909	3.9109	3.8736	4.7996	4.824	4.7992	4.8088	4.8016	4.8431	4.5596	4.5782	4.5574
pos_3244	Zaltoprofen	metab_2415	-	-	-	HMDB0259983;HMDB0041996	pos	-	-	-	-	Organoheterocyclic compounds	Benzothiepins	281.06	M+H-H2O	C17H14O3S	3.0219	0.000971948	0	46.1	-8.99489	52549-17-4	Dibenzothiepins	6.1436	6.1401	6.1251	6.1204	6.1148	6.0907	6.044	6.0168	6.0157	6.0432	6.0158	6.0347	6.0776	6.0772	6.0781
pos_3245	Homocysteine thiolactone	metab_2416	-	-	-	HMDB0002287	pos	-	-	-	-	Organic acids and derivatives	Carboxylic acids and derivatives	235.055	2M+H	C4H7NOS	3.0219	0.00818555	0	51.9	-9.2944	3622-59-1	Amino acids, peptides, and analogues	4.6253	4.6143	4.5988	4.6356	4.6177	4.5635	4.5706	4.4998	4.5	4.4813	4.5141	4.5103	4.5768	4.5755	4.5822
pos_3246	1,4-Benzothiazine-O-quinonimine	metab_2417	-	-	-	HMDB0012491	pos	-	-	-	-	Organoheterocyclic compounds	Benzothiazines	297.055	M+H	C12H12N2O5S	3.0139	0.0105165	0	66.8	4.52903	-	Not Available	5.3571	5.3525	5.3371	5.3345	5.3109	5.3187	5.3213	5.3213	5.3203	5.3207	5.308	5.3415	5.3233	5.3297	5.3209
pos_3251	8-Hydroxycarteolol	metab_2423	-	-	-	HMDB0060990	pos	-	-	-	-	Organoheterocyclic compounds	Quinolines and derivatives	347.136	M+K	C16H24N2O4	2.9899	0.0016911	0	44.6	-0.978321	-	Quinolones and derivatives	5.1824	5.1524	5.1049	5.1561	5.1698	5.1205	5.04	5.0374	5.0556	4.97	5.0896	5.1576	5.1219	5.1233	5.1223
pos_3261	Succinyladenosine	metab_2434	-	-	-	HMDB0000912	pos	-	-	-	-	Nucleosides, nucleotides, and analogues	Purine nucleosides	384.117	M+H	C14H17N5O8	2.9579	0.0160801	0	65.4	4.54311	4542-23-8	Not Available	6.4391	6.4002	6.4022	6.4011	6.387	6.3907	6.3425	6.3252	6.3278	6.3022	6.3232	6.3347	6.3755	6.3862	6.3732
pos_3263	Cytidine, 5-chloro-2',3'-dideoxy-3'-fluoro-	metab_2436	-	-	-	HMDB0252181	pos	-	-	-	-	Nucleosides, nucleotides, and analogues	Pyrimidine nucleosides	264.055	M+H	C9H11ClFN3O3	2.9579	0.0271603	0	65.4	1.20856	-	Pyrimidine 2'',3''-dideoxyribonucleosides	4.2264	4.0809	4.1312	4.0078	4.1201	4.0802	4.2272	4.4029	4.2913	4.4334	4.3431	4.3523	4.235	4.2557	4.2555
pos_3267	1-Acetamidocyclopentanecarboxylic acid	metab_2440	-	-	-	-	pos	-	-	-	-	-	-	172.098	M+H	C8H13NO3	2.95	0.0167074	34.6	0	4.96407	-	-	4.139	4.0581	4.1869	4.0617	4.2258	4.2264	4.4908	4.3986	4.3869	4.3839	4.4895	4.4209	4.2971	4.2958	4.3089
pos_3272	O-methylmalonyl-L-carnitine	metab_2445	-	-	-	HMDB0062785	pos	-	-	-	-	Lipids and lipid-like molecules	Fatty Acyls	294.156	M+CH3OH+H	C11H19NO6	2.926	0.012941	0	45.9	4.91492	-	Fatty acid esters	5.3007	5.2726	5.269	5.2622	5.2064	5.2627	5.1951	5.16	5.1635	5.1532	5.165	5.1983	5.2636	5.2719	5.2613
pos_3274	Hydroxyvalerylglycine	metab_2447	-	-	-	HMDB0094717	pos	-	-	-	-	Organic acids and derivatives	Carboxylic acids and derivatives	158.082	M+H-H2O	C7H13NO4	2.926	0.019348	0	40.4	5.00333	-	Amino acids, peptides, and analogues	4.8688	4.8358	4.8537	4.826	4.8592	4.8567	5.062	5.051	5.0286	4.9885	5.0333	5.047	4.943	4.9582	4.957
pos_3279	Gly Leu Glu	metab_2452	-	-	-	-	pos	-	-	-	-	-	-	318.167	M+H	C13H23N3O6	2.9021	0.0283722	36	0	4.53959	-	-	4.4884	4.5684	4.5707	4.5886	4.5267	4.5338	5.1312	5.102	5.0657	5.1263	5.1721	5.1736	4.8927	4.9146	4.9139
pos_3282	Isoleucyl-Gamma-glutamate	metab_2456	-	-	-	HMDB0028921	pos	-	-	-	-	Organic acids and derivatives	Carboxylic acids and derivatives	541.301	2M+Na	C11H21N3O4	2.8942	0.056679	0	49.2	9.87754	-	Amino acids, peptides, and analogues	3.727	3.726	3.8742	3.7098	4.0544	3.6951	5.233	5.1905	5.3933	5.2159	5.329	5.2971	5.0315	4.9867	5.0286
pos_3294	Simmondsin 2'-ferulate	metab_2469	-	-	-	HMDB0035475	pos	-	-	-	-	Phenylpropanoids and polyketides	Cinnamic acids and derivatives	534.194	M+H-H2O	C26H33NO12	2.8712	0.0163263	0	49.8	-6.19053	179466-18-3	Hydroxycinnamic acids and derivatives	5.6584	5.5509	5.6794	5.5497	5.6445	5.4554	5.8865	5.6671	5.9026	5.7703	5.892	5.7351	5.7422	5.7551	5.7539
pos_330	Indole-3-acetaldehyde	metab_2474	map01100;map00380	Metabolic pathways;Tryptophan metabolism	C00637	HMDB0001190	pos	-	-	Metabolism;Metabolism	Global and overview maps;Amino acid metabolism	Organoheterocyclic compounds	Indoles and derivatives	142.066	M+H-H2O, M+H	C10H9NO	3.3105	0.0102715	59.7	0	4.97787	2591-98-2	Indoles	5.0987	5.057	5.0571	5.0298	5.0172	5.0309	5.2973	5.3041	5.3358	5.3201	5.3404	5.364	5.1968	5.2023	5.1935
pos_3300	1-[4-(3-chlorophenyl)-3-oxopyrazin-2-yl]-3-(3,4-dimethylphenyl)urea	metab_2475	-	-	-	-	pos	-	-	-	-	-	-	369.114	M+H	C19H17ClN4O2	2.8555	0.0043125	54.9	0	6.62664	-	-	5.9018	5.7876	5.8796	5.7722	5.8832	5.7748	5.9915	5.8922	6.001	5.8854	6.0009	5.9351	5.9282	5.9299	5.932
pos_3303	Gly Pro Val	metab_2477	-	-	-	-	pos	-	-	-	-	-	-	272.162	M+H	C12H21N3O4	2.8555	0.0237294	59.5	0	4.38174	-	-	4.6185	4.5163	4.3779	4.6857	4.3782	4.4896	5.4722	5.4422	5.4825	5.4112	5.4592	5.4515	5.2291	5.2278	5.2462
pos_3309	Methyl helianthenoate A glucoside	metab_2483	-	-	-	HMDB0040899	pos	-	-	-	-	Lipids and lipid-like molecules	Fatty Acyls	425.118	M+2Na-H	C19H24O8	2.8476	0.0104073	0	41.5	-1.61618	152230-54-1	Fatty acyl glycosides	5.8025	5.8946	5.8343	5.8295	5.8029	5.8207	6.0095	6.0088	6.0236	5.9759	6.0045	6.0292	5.9261	5.9325	5.9237
pos_3310	Glutamylmethionine	metab_2485	-	-	-	HMDB0028825	pos	-	-	-	-	Organic acids and derivatives	Carboxylic acids and derivatives	279.102	M+H	C10H18N2O5S	2.8476	0.00624444	0	32.3	4.1865	4423-22-7	Amino acids, peptides, and analogues	5.3085	5.3635	5.3452	5.3985	5.3528	5.315	5.049	5.1374	5.1768	5.1754	5.1291	5.1547	5.2761	5.2812	5.2802
pos_3312	G-Glu-Val	metab_2487	-	-	-	HMDB0011172	pos	-	-	-	-	Organic acids and derivatives	Carboxylic acids and derivatives	247.13	M+H	C10H18N2O5	2.8476	0.0163193	61.9	0	4.4474	2746-34-1	Amino acids, peptides, and analogues	6.1785	6.189	6.1955	6.1947	6.1823	6.158	6.1404	6.1434	6.1596	6.1198	6.136	6.1639	6.1529	6.1657	6.1647
pos_3314	Prolyl-Valine	metab_2489	-	-	-	HMDB0029030	pos	-	-	-	-	Organic acids and derivatives	Carboxylic acids and derivatives	215.14	M+H	C10H18N2O3	2.8476	0.00535107	0	37.6	5.03468	-	Amino acids, peptides, and analogues	4.969	4.9963	4.995	4.9464	5.005	4.9106	5.6322	5.5953	5.6388	5.6155	5.5945	5.6477	5.4243	5.4259	5.4289
pos_3316	5-Hydroxyindoleacetic acid	metab_2491	map01100;map04726;map00380	Metabolic pathways;Serotonergic synapse;Tryptophan metabolism	C05635	PW_C000609;HMDB0000763	pos	-	-	Metabolism;Organismal Systems;Metabolism	Global and overview maps;Nervous system;Amino acid metabolism	Organoheterocyclic compounds	Indoles and derivatives	192.067	M+H	C10H9NO3	2.8476	0.0112304	80.8	0	5.23746	54-16-0	Indolyl carboxylic acids and derivatives	4.6887	4.7703	4.6722	4.7031	4.7723	4.7412	5.131	5.1174	5.0763	5.0795	5.1119	5.1138	4.9909	4.9896	4.9818
pos_3329	5-Ethyl-2-methylpyridine	metab_2504	-	-	-	HMDB0029729	pos	-	-	-	-	Organoheterocyclic compounds	Pyridines and derivatives	122.097	M+H	C8H11N	2.8398	0.0280172	0	58.2	6.21418	104-90-5	Methylpyridines	4.64	4.614	4.6898	4.6735	4.6218	4.5931	4.58	4.4347	4.5316	4.3745	4.5853	4.5611	4.5794	4.6015	4.5996
pos_333	3'-Chloroacetophenone	metab_2505	-	-	-	HMDB0246089;HMDB0245061	pos	-	-	-	-	Organic oxygen compounds	Organooxygen compounds	137.016	M+H-H2O, M+H	C8H7ClO	3.3582	0.00447788	0	48	5.12911	-	Carbonyl compounds	5.2579	5.2448	5.2607	5.2375	5.2611	5.245	5.2429	5.2202	5.179	5.2063	5.2324	5.2539	5.2242	5.2229	5.2267
pos_3335	Pro Pro Thr	metab_2511	-	-	-	-	pos	-	-	-	-	-	-	314.172	M+H	C14H23N3O5	2.824	0.0348543	53.9	0	4.19576	-	-	4.2146	4.1791	4.1311	4.0913	4.3078	4.1404	4.8066	4.8277	4.9143	4.8042	4.9191	4.9362	4.6685	4.6424	4.6426
pos_3336	1-Methylguanosine	metab_2512	-	-	C04545	HMDB0001563	pos	-	-	-	-	Nucleosides, nucleotides, and analogues	Purine nucleosides	298.116	M+H	C11H15N5O5	2.824	0.014953	85.2	0	4.11724	2140-65-0	Not Available	5.4819	5.5349	5.5156	5.4978	5.4978	5.4316	5.3754	5.3531	5.3631	5.3594	5.32	5.3399	5.3845	5.3963	5.3953
pos_3352	Ethyl 7-epi-12-hydroxyjasmonate glucoside	metab_2530	-	-	-	HMDB0036340	pos	-	-	-	-	Lipids and lipid-like molecules	Fatty Acyls	458.238	M+ACN+H	C20H32O9	2.808	0.0180619	0	51.7	-0.821216	-	Fatty acyl glycosides	5.0196	5.026	4.9938	4.9946	4.9809	4.9697	5.193	5.1566	5.2049	5.2162	5.1941	5.2096	5.1049	5.1171	5.1026
pos_336	N-Acetyl-DL-Methionine	metab_2537	-	-	-	MJDBOTE0000625	pos	-	-	-	-	-	-	192.07	M+H, M+Na	C7H13NO3S	3.4059	0.016128	85.8	0	5.21679	-	-	5.107	5.1476	5.1266	5.1481	5.1038	5.142	5.203	5.2329	5.2262	5.2324	5.205	5.2288	5.1942	5.1929	5.2056
pos_337	Acetyl-DL-Valine	metab_2548	-	-	-	-	pos	-	-	-	-	-	-	160.098	M+H, M+Na	C7H13NO3	3.4457	0.00615989	54.8	0	5.46259	-	-	4.9695	4.9704	4.9614	4.9502	4.9531	4.9431	5.0489	4.9919	4.994	5.0366	5.014	5.0091	4.9763	4.9814	4.9803
pos_3392	Gibberellin A51-catabolite	metab_2573	-	-	C11854	LMPR0104170011;HMDB0304363	pos	-	-	-	-	Lipids and lipid-like molecules	Prenol lipids	313.141	M+H-H2O	C19H22O5	2.76	0.0125742	0	46.6	-7.93511	-	Diterpenoids	4.8069	4.7971	4.823	4.8005	4.7567	4.765	5.2793	5.3064	5.2931	5.3296	5.3009	5.3568	5.1117	5.1102	5.1016
pos_3399	Propyl 2-mercaptopropionate	metab_2579	-	-	-	HMDB0032495	pos	-	-	-	-	Organic acids and derivatives	Carboxylic acids and derivatives	314.147	2M+NH4	C6H12O2S	2.7361	0.00362097	0	36	6.00785	19788-50-2	Carboxylic acid derivatives	6.0544	6.0858	6.0524	6.0574	6.0649	6.049	5.951	5.9615	5.9137	5.9365	5.8969	5.9588	6.0217	6.0204	6.0186
pos_3401	Pro Ile Asn	metab_2583	-	-	-	-	pos	-	-	-	-	-	-	343.199	M+H	C15H26N4O5	2.7281	0.0169843	65.7	0	4.96125	-	-	4.387	4.0592	4.2948	4.377	4.3592	3.9672	5.2601	5.2253	5.1635	5.1769	5.2708	5.2143	4.9877	4.9738	4.9852
pos_3413	Phenylacetohydroximoyl-glutathione	metab_2595	-	-	-	HMDB0304460	pos	-	-	-	-	Organic acids and derivatives	Carboxylic acids and derivatives	503.147	M+ACN+Na	C18H23N4O7S-	2.6893	0.00656357	0	67.9	5.33109	-	Amino acids, peptides, and analogues	6.1989	6.2337	6.1804	6.2086	6.2028	6.1894	5.8656	5.8688	5.8077	5.8616	5.7183	5.7554	6.001	6.0004	5.9958
pos_3422	(2S,2'S)-Pyrosaccharopine	metab_2605	-	-	-	HMDB0038676	pos	-	-	-	-	Organic acids and derivatives	Carboxylic acids and derivatives	241.119	M+H-H2O	C11H18N2O5	2.6657	0.0667621	0	73.2	4.68863	38495-84-0	Amino acids, peptides, and analogues	4.1134	4.126	4.1195	3.8077	3.6459	4.2293	4.5959	4.8106	4.7579	4.7444	4.7358	4.6435	4.483	4.5255	4.4711
pos_3434	Adenosine	metab_2618	map01100;map04024;map00230;map02010;map04270;map05012;map04080;map04923;map04924;map04022;map05034;map04071;map05032	Metabolic pathways;cAMP signaling pathway;Purine metabolism;ABC transporters;Vascular smooth muscle contraction;Parkinson disease;Neuroactive ligand-receptor interaction;Regulation of lipolysis in adipocytes;Renin secretion;cGMP-PKG signaling pathway;Alcoholism;Sphingolipid signaling pathway;Morphine addiction	C00212	HMDB0000050;PW_C000034;HMDB0247583;MJDBOTE0000767	pos	Nucleic acids	Nucleosides	Metabolism;Environmental Information Processing;Metabolism;Environmental Information Processing;Organismal Systems;Human Diseases;Environmental Information Processing;Organismal Systems;Organismal Systems;Environmental Information Processing;Human Diseases;Environmental Information Processing;Human Diseases	Global and overview maps;Signal transduction;Nucleotide metabolism;Membrane transport;Circulatory system;Neurodegenerative disease;Signaling molecules and interaction;Endocrine system;Endocrine system;Signal transduction;Substance dependence;Signal transduction;Substance dependence	Nucleosides, nucleotides, and analogues	Purine nucleosides	268.105	M+H	C10H13N5O4	2.618	0.00617815	90.7	0	4.80121	58-61-7	Not Available	7.135	7.1566	7.1437	7.1365	7.1372	7.1003	7.2814	7.2717	7.2448	7.2579	7.2672	7.2746	7.2173	7.2203	7.2149
pos_3438	5-Hydroxy-L-tryptophan	metab_2621	map01100;map04726;map00380;map04361	Metabolic pathways;Serotonergic synapse;Tryptophan metabolism;Axon regeneration	C00643	HMDB0000472;PW_C000358	pos	-	-	Metabolism;Organismal Systems;Metabolism;Organismal Systems	Global and overview maps;Nervous system;Amino acid metabolism;Development and regeneration	Organoheterocyclic compounds	Indoles and derivatives	221.093	M+H	C11H12N2O3	2.61	0.00913295	0	48.7	4.7328	4350-09-08	Tryptamines and derivatives	4.9287	4.9063	4.8955	5.0491	5.0077	4.944	5.2475	5.1988	5.2295	5.1296	5.2268	5.2569	5.1419	5.1468	5.139
pos_3447	3'-Adenylic Acid	metab_2631	map01100;map00230	Metabolic pathways;Purine metabolism	C01367	HMDB0258140;HMDB0003540	pos	-	-	Metabolism;Metabolism	Global and overview maps;Nucleotide metabolism	Nucleosides, nucleotides, and analogues	Ribonucleoside 3''-phosphates	348.072	M+H	C10H14N5O7P	2.5781	0.0231406	91	0	4.36255	84-21-9	Not Available	5.3914	5.3915	5.4019	5.4316	5.4167	5.3602	5.1541	5.1333	5.1681	5.1812	5.18	5.1851	5.317	5.3157	5.2989
pos_3465	S-Adenosyl-L-homocysteine	metab_2651	map01100;map00270;map01240;map01230;map05208	Metabolic pathways;Cysteine and methionine metabolism;Biosynthesis of cofactors;Biosynthesis of amino acids;Chemical carcinogenesis - reactive oxygen species	C00021	HMDB0000939	pos	-	-	Metabolism;Metabolism;Metabolism;Metabolism;Human Diseases	Global and overview maps;Amino acid metabolism;Global and overview maps;Global and overview maps;Cancer: overview	Organoheterocyclic compounds	Lactones	385.131	M+H	C14H20N6O5S	2.5143	0.0032738	98	0	4.4261	979-92-0	Gamma butyrolactones	6.3094	6.3115	6.2923	6.2952	6.284	6.2809	6.4632	6.4381	6.4338	6.4077	6.4466	6.4363	6.3692	6.3667	6.3669
pos_35	Gamma-Glutamylproline	metab_2688	-	-	-	HMDB0029157	pos	-	-	-	-	Organic acids and derivatives	Carboxylic acids and derivatives	209.093	M+H-2H2O, M+Na, M+H-H2O	C10H16N2O5	2.8476	0.0175668	0	51.4	4.0687	53411-63-5	Amino acids, peptides, and analogues	5.6487	5.6697	5.6362	5.6356	5.6501	5.6079	5.8555	5.8706	5.8719	5.8226	5.82	5.89	5.7709	5.7827	5.7685
pos_3510	4-Pyrimidine Methanamine (hydrochloride)	metab_2700	-	-	-	-	pos	-	-	-	-	-	-	110.072	M+H	C5H7N3	2.0944	0.00921409	58.3	0	8.9034	-	-	4.8221	4.7741	4.8715	4.7547	4.85	4.7526	5.0828	4.9628	5.0475	4.9396	5.0549	4.9683	4.9231	4.9219	4.9293
pos_3526	Hydroxyprolyl-Valine	metab_2714	-	-	-	HMDB0028876	pos	-	-	-	-	Organic acids and derivatives	Carboxylic acids and derivatives	213.124	M+H-H2O	C10H18N2O4	1.9761	0.0212433	0	53.7	4.45102	-	Amino acids, peptides, and analogues	5.831	5.9027	5.8787	5.8918	5.8867	5.9041	6.3881	6.4171	6.3603	6.4122	6.3686	6.3949	6.2138	6.2215	6.2031
pos_3528	4-Hydroxybenzaldehyde	metab_2716	map01100	Metabolic pathways	C00633	HMDB0011718;MJDBOTE0000554	pos	-	-	Metabolism	Global and overview maps	Organic oxygen compounds	Organooxygen compounds	123.045	M+H	C7H6O2	1.9761	0.0016004	90.3	0	7.31815	123-08-0	Carbonyl compounds	5.7321	5.7567	5.7332	5.7536	5.7259	5.7377	6.4704	6.4811	6.4544	6.4685	6.4637	6.4818	6.2451	6.2438	6.2448
pos_353	Indoleacrylic acid	metab_2717	-	-	-	HMDB0000734	pos	-	-	-	-	Organoheterocyclic compounds	Indoles and derivatives	188.072	M+H-H2O, M+H	C11H9NO2	3.3027	0.0041077	0	36.5	5.2494	29953-71-7	Indoles	7.2668	7.25	7.2504	7.2249	7.2382	7.2343	7.5089	7.4953	7.4822	7.4949	7.503	7.499	7.3996	7.3983	7.4018
pos_3540	Alpha-Carboxyethyl hydroxychroman	metab_2729	-	-	-	HMDB0257876	pos	-	-	-	-	Organoheterocyclic compounds	Benzopyrans	245.078	M+Na	C12H14O4	1.8892	0.00145275	0	46.1	-2.28878	-	1-benzopyrans	6.5783	6.5866	6.5696	6.5878	6.5618	6.5692	6.5689	6.5744	6.5517	6.5541	6.5452	6.5598	6.5768	6.5772	6.576
pos_3546	Xanthine	metab_2735	map01100;map00230;map00232	Metabolic pathways;Purine metabolism;Caffeine metabolism	C00385	HMDB0000292;PW_C000198;MJDBOTE0000403	pos	-	-	Metabolism;Metabolism;Metabolism	Global and overview maps;Nucleotide metabolism;Biosynthesis of other secondary metabolites	Organoheterocyclic compounds	Imidazopyrimidines	153.042	M+H	C5H4N4O2	1.8573	0.00575914	53.2	0	5.40301	69-89-6	Purines and purine derivatives	5.1865	5.1846	5.1882	5.164	5.1732	5.1778	4.8877	4.8195	4.8236	4.8467	4.8756	4.8455	5.0647	5.0597	5.0624
pos_3586	2'-Hydroxy-3,4',5',7,8-pentamethoxyflavone	metab_2776	-	-	-	HMDB0029979	pos	-	-	-	-	Phenylpropanoids and polyketides	Flavonoids	371.114	M+H-H2O	C20H20O8	1.5465	0.00411862	0	30.5	3.92329	-	O-methylated flavonoids	5.5699	5.5433	5.5257	5.4995	5.5174	5.5746	5.7319	5.7413	5.7322	5.7647	5.7234	5.7185	5.6414	5.64	5.6436
pos_3587	Cis,cis-Muconic acid	metab_2777	map01100	Metabolic pathways	C02480	LMFA01170077;HMDB0006331	pos	-	-	Metabolism	Global and overview maps	Lipids and lipid-like molecules	Fatty Acyls	143.035	M+H	C6H6O4	1.5385	0.0184428	66.3	0	5.40199	1119-72-8	Fatty acids and conjugates	5.8394	5.8506	5.8178	5.8432	5.8509	5.8505	5.8236	5.8422	5.8175	5.8546	5.8237	5.8653	5.8238	5.8382	5.8372
pos_3594	Inosine 2'-phosphate	metab_2785	-	-	-	HMDB0011681	pos	-	-	-	-	Organic oxygen compounds	Organooxygen compounds	349.056	M+H	C10H13N4O8P	1.4749	0.00436172	0	37.2	4.14394	-	Carbohydrates and carbohydrate conjugates	6.4094	6.3702	6.3821	6.3714	6.3613	6.3531	6.4175	6.4125	6.405	6.3926	6.3962	6.4066	6.4048	6.4085	6.4075
pos_361	(1x,2x)-Guaiacylglycerol 3-glucoside	metab_2800	-	-	-	HMDB0040600	pos	-	-	-	-	Lipids and lipid-like molecules	Fatty Acyls	377.147	M+H, M+Na	C16H24O10	4.0046	0.00806784	0	42.6	8.04198	7094-73-7	Fatty acyl glycosides	6.1274	6.1804	6.1529	6.0353	6.1458	6.0891	6.1072	6.079	6.0167	6.1267	5.9813	5.989	6.1058	6.1045	6.0992
pos_3617	Nomega-Acetylhistamine	metab_2807	map00340	Histidine metabolism	C05135	HMDB0013253	pos	-	-	Metabolism	Amino acid metabolism	Organic acids and derivatives	Carboxylic acids and derivatives	154.098	M+H	C7H11N3O	1.3481	0.00670274	84.4	0	5.1715	673-49-4	Carboxylic acid derivatives	5.3507	5.1558	5.1976	5.1847	5.1909	5.1859	5.259	5.2361	5.2933	5.2493	5.2216	5.2043	5.2191	5.2239	5.2245
pos_3622	Cytosine	metab_2811	map00240;map01100	Pyrimidine metabolism;Metabolic pathways	C00380	HMDB0000630;MJDBOTE0000458	pos	Nucleic acids	Bases	Metabolism;Metabolism	Nucleotide metabolism;Global and overview maps	Organoheterocyclic compounds	Diazines	112.052	M+H	C4H5N3O	1.3163	0.00224948	45.6	0	8.68052	71-30-7	Pyrimidines and pyrimidine derivatives	5.0355	4.9731	4.9403	5.0116	4.9379	4.9476	5.192	5.1639	5.1633	5.1975	5.1755	5.1862	5.0889	5.0877	5.0896
pos_363	D-Biotin	metab_2818	map01100;map00780;map02010;map04977;map01240	Metabolic pathways;Biotin metabolism;ABC transporters;Vitamin digestion and absorption;Biosynthesis of cofactors	C00120	HMDB0000030	pos	Vitamins and cofactors	Cofactors	Metabolism;Metabolism;Environmental Information Processing;Organismal Systems;Metabolism	Global and overview maps;Metabolism of cofactors and vitamins;Membrane transport;Digestive system;Global and overview maps	Organoheterocyclic compounds	Biotin and derivatives	245.097	M+H-H2O, M+H	C10H16N2O3S	4.0908	0.0185257	65.7	0	4.74611	58-85-5	Not Available	5.22	5.1996	5.1898	5.1863	5.1757	5.1914	5.3901	5.4118	5.3817	5.3602	5.3638	5.3852	5.3063	5.293	5.292
pos_3632	Norvaline	metab_2821	-	-	C01799	HMDB0013716;MJDBOTE0000679	pos	-	-	-	-	Organic acids and derivatives	Carboxylic acids and derivatives	118.087	M+H	C5H11NO2	1.2218	0.00299923	35.9	0	7.08941	760-78-1	Amino acids, peptides, and analogues	7.58	7.569	7.565	7.5637	7.5578	7.5534	7.745	7.7388	7.7298	7.7327	7.7344	7.7459	7.6739	7.6726	7.6752
pos_3634	N-Acetyldjenkolic acid	metab_2823	-	-	-	HMDB0029421	pos	-	-	-	-	Organic acids and derivatives	Carboxylic acids and derivatives	329.082	M+CH3OH+H	C9H16N2O5S2	1.214	0.0199848	0	60.4	-6.7695	-	Amino acids, peptides, and analogues	5.1494	5.3238	5.3254	5.2951	5.3326	5.2028	5.3536	5.3408	5.1539	5.3297	5.3646	5.2942	5.3363	5.352	5.3509
pos_3637	Thiodiacetic acid	metab_2825	map00980	Metabolism of xenobiotics by cytochrome P450	C14872	HMDB0042032	pos	-	-	Metabolism	Xenobiotics biodegradation and metabolism	Organic acids and derivatives	Carboxylic acids and derivatives	192.033	M+ACN+H	C4H6O4S	1.206	0.00869917	0	49.7	6.05122	123-93-3	Dicarboxylic acids and derivatives	4.9259	4.9637	4.9187	5.0103	5.0031	4.722	4.7555	4.7619	4.4529	4.6815	4.6686	4.7362	4.9272	4.9284	4.9343
pos_3652	Beta-D-Fructofuranosyl alpha-D-glucopyranosyl-(1->4)-D-glucopyranoside	metab_2838	-	-	-	HMDB0029930	pos	-	-	-	-	Organic oxygen compounds	Organooxygen compounds	543.135	M+K	C18H32O16	0.9951	0.0148099	0	57.8	4.69802	-	Carbohydrates and carbohydrate conjugates	5.246	5.2266	5.1011	5.2564	5.2239	5.3117	5.4148	5.2548	5.2234	5.0806	5.2759	5.4077	5.3778	5.3762	5.388
pos_3658	N-Acetylputrescine	metab_2843	map01100;map00330	Metabolic pathways;Arginine and proline metabolism	C02714	HMDB0002064	pos	-	-	Metabolism;Metabolism	Global and overview maps;Amino acid metabolism	Organic acids and derivatives	Carboximidic acids and derivatives	131.119	M+H	C6H14N2O	0.9722	0.00537529	44.7	0	6.05721	18233-70-0;5699-41-2	Carboximidic acids	5.8372	5.8213	5.8221	5.8093	5.8063	5.7997	5.5905	5.5629	5.5678	5.5495	5.5609	5.5956	5.7249	5.7236	5.7281
pos_3659	Trehalose	metab_2844	map01100;map00500;map02010	Metabolic pathways;Starch and sucrose metabolism;ABC transporters	C01083	PW_C000776;HMDB0000975	pos	Carbohydrates	Oligosaccharides	Metabolism;Metabolism;Environmental Information Processing	Global and overview maps;Carbohydrate metabolism;Membrane transport	Organic oxygen compounds	Organooxygen compounds	365.107	M+Na	C12H22O11	0.9645	0.00756326	46.2	0	4.30662	99-20-7	Carbohydrates and carbohydrate conjugates	6.1561	6.1828	6.1525	6.1679	6.1298	6.122	5.8854	5.7999	5.7899	5.8258	5.878	5.8649	6.0449	6.0515	6.0488
pos_3660	Methionine Sulfoxide	metab_2846	map00270	Cysteine and methionine metabolism	C02989	PW_C001342;HMDB0002005	pos	-	-	Metabolism	Amino acid metabolism	Organic acids and derivatives	Carboxylic acids and derivatives	166.054	M+H	C5H11NO3S	0.9645	0.00172453	90	0	5.24453	62697-73-8;3226-65-1	Amino acids, peptides, and analogues	6.6232	6.6094	6.6085	6.601	6.5918	6.5903	6.4775	6.4694	6.4589	6.46	6.4764	6.4719	6.5477	6.5492	6.5482
pos_3661	L-Proline	metab_2847	map01100;map04978;map02010;map00330;map01230;map04974;map00970;map05230	Metabolic pathways;Mineral absorption;ABC transporters;Arginine and proline metabolism;Biosynthesis of amino acids;Protein digestion and absorption;Aminoacyl-tRNA biosynthesis;Central carbon metabolism in cancer	C00148	HMDB0000162;HMDB0251528;PW_C000106;MJDBOTE0000527	pos	Peptides	Amino acids	Metabolism;Organismal Systems;Environmental Information Processing;Metabolism;Metabolism;Organismal Systems;Genetic Information Processing;Human Diseases	Global and overview maps;Digestive system;Membrane transport;Amino acid metabolism;Global and overview maps;Digestive system;Translation;Cancer: overview	Organic acids and derivatives	Carboxylic acids and derivatives	116.072	M+H	C5H9NO2	0.9569	0.00543927	97.6	0	8.09134	147-85-3	Amino acids, peptides, and analogues	8.4331	8.4374	8.4329	8.433	8.4314	8.424	8.5159	8.5095	8.503	8.5023	8.5067	8.5158	8.4736	8.4781	8.4771
pos_3664	N,N-Dimethylarginine	metab_2850	-	-	C03626	HMDB0001539	pos	-	-	-	-	Organic acids and derivatives	Carboxylic acids and derivatives	203.151	M+H	C8H18N4O2	0.9414	0.00400307	50	0	5.05093	30315-93-6	Amino acids, peptides, and analogues	6.8323	6.8254	6.8113	6.8155	6.8155	6.7976	6.793	6.7761	6.7714	6.7701	6.7826	6.7846	6.8044	6.8055	6.8021
pos_3667	L-Carnitine	metab_2853	map05415;map04976;map04714	Diabetic cardiomyopathy;Bile secretion;Thermogenesis	C00318	HMDB0000062;PW_C000044;MJDBOTE0000806	pos	-	-	Human Diseases;Organismal Systems;Organismal Systems	Cardiovascular disease;Digestive system;Environmental adaptation	Organic nitrogen compounds	Organonitrogen compounds	162.113	M+H	C7H15NO3	0.9185	0.00715671	66.1	0	4.72598	541-15-1	Quaternary ammonium salts	5.8534	5.8149	5.8075	5.8133	5.8129	5.7948	5.6257	5.5836	5.6051	5.5971	5.5925	5.5842	5.7315	5.7374	5.7363
pos_3669	L-Glutamine	metab_2855	map01100;map00630;map00220;map00230;map01240;map04964;map02010;map00910;map04978;map01230;map00240;map00250;map04974;map00970;map04727;map00750;map04724;map05230	Metabolic pathways;Glyoxylate and dicarboxylate metabolism;Arginine biosynthesis;Purine metabolism;Biosynthesis of cofactors;Proximal tubule bicarbonate reclamation;ABC transporters;Nitrogen metabolism;Mineral absorption;Biosynthesis of amino acids;Pyrimidine metabolism;Alanine, aspartate and glutamate metabolism;Protein digestion and absorption;Aminoacyl-tRNA biosynthesis;GABAergic synapse;Vitam…	C00064	PW_C000500;HMDB0003423;HMDB0000641;MJDBOTE0000775	pos	Peptides	Amino acids	Metabolism;Metabolism;Metabolism;Metabolism;Metabolism;Organismal Systems;Environmental Information Processing;Metabolism;Organismal Systems;Metabolism;Metabolism;Metabolism;Organismal Systems;Genetic Information Processing;Organismal Systems;Metabolism;Organismal Systems;Human Diseases	Global and overview maps;Carbohydrate metabolism;Amino acid metabolism;Nucleotide metabolism;Global and overview maps;Excretory system;Membrane transport;Energy metabolism;Digestive system;Global and overview maps;Nucleotide metabolism;Amino acid metabolism;Digestive system;Translation;Nervous system;Metabolism of cofactors and vitamins;Nervous system;Cancer: overview	Organic acids and derivatives	Carboxylic acids and derivatives	147.077	M+H	C5H10N2O3	0.9109	0.00133248	80.1	0	5.70017	5959-95-5;56-85-9	Amino acids, peptides, and analogues	7.3611	7.3669	7.356	7.3603	7.3558	7.3479	7.3307	7.32	7.3133	7.306	7.3063	7.3148	7.3408	7.3418	7.3408
pos_3670	Tilarginine	metab_2857	-	-	C03884	HMDB0029416	pos	-	-	-	-	Organic acids and derivatives	Carboxylic acids and derivatives	189.136	M+H	C7H16N4O2	0.9031	0.0130547	73.2	0	4.80896	17035-90-4	Amino acids, peptides, and analogues	5.12	5.1533	5.1668	5.2009	5.1332	5.0927	5.4562	5.3756	5.3841	5.4073	5.3758	5.3473	5.333	5.325	5.3359
pos_3673	AMINOHYDROXYBUTYRIC ACID	metab_2860	-	-	-	-	pos	-	-	-	-	-	-	120.066	M+H	C4H9NO3	0.8951	0.00166209	75.8	0	7.12001	-	-	7.3137	7.3141	7.3005	7.3095	7.293	7.2954	7.3331	7.3345	7.3234	7.3476	7.3294	7.3502	7.3345	7.3331	7.3343
pos_3674	15-Deacetylneosolaniol	metab_2861	-	-	C02951	HMDB0036157	pos	-	-	-	-	Lipids and lipid-like molecules	Prenol lipids	358.186	M+NH4	C17H24O7	0.8874	0.00792641	0	36.1	0.974447	76348-84-0	Sesquiterpenoids	6.158	6.1994	6.116	6.108	6.1368	6.0585	6.0758	6.0395	6.0576	6.0451	6.0502	6.0776	6.1143	6.113	6.1195
pos_3686	L-Serine	metab_2874	map01100;map00564;map04978;map01200;map00920;map01240;map00600;map00270;map02010;map01230;map00970;map04974;map00260;map00261;map04071;map00630;map05230	Metabolic pathways;Glycerophospholipid metabolism;Mineral absorption;Carbon metabolism;Sulfur metabolism;Biosynthesis of cofactors;Sphingolipid metabolism;Cysteine and methionine metabolism;ABC transporters;Biosynthesis of amino acids;Aminoacyl-tRNA biosynthesis;Protein digestion and absorption;Glycine, serine and threonine metabolism;Monobactam biosynthesis;Sphingolipid signaling pathway;Glyoxyl…	C00065	PW_C000120;HMDB0000187;MJDBOTE0001776	pos	Peptides	Amino acids	Metabolism;Metabolism;Organismal Systems;Metabolism;Metabolism;Metabolism;Metabolism;Metabolism;Environmental Information Processing;Metabolism;Genetic Information Processing;Organismal Systems;Metabolism;Metabolism;Environmental Information Processing;Metabolism;Human Diseases	Global and overview maps;Lipid metabolism;Digestive system;Global and overview maps;Energy metabolism;Global and overview maps;Lipid metabolism;Amino acid metabolism;Membrane transport;Global and overview maps;Translation;Digestive system;Amino acid metabolism;Biosynthesis of other secondary metabolites;Signal transduction;Carbohydrate metabolism;Cancer: overview	Organic acids and derivatives	Carboxylic acids and derivatives	106.051	M+H	C3H7NO3	0.872	0.00153518	91.8	0	9.05092	56-45-1	Amino acids, peptides, and analogues	6.2231	6.235	6.2413	6.23	6.2218	6.2195	6.3245	6.3168	6.3117	6.3026	6.3056	6.314	6.2825	6.2812	6.2818
pos_3688	Glycerylphosphorylethanolamine	metab_2876	map00565;map00564	Ether lipid metabolism;Glycerophospholipid metabolism	C01233	HMDB0059660;HMDB0000114;PW_C000072	pos	-	-	Metabolism;Metabolism	Lipid metabolism;Lipid metabolism	Lipids and lipid-like molecules	Glycerophospholipids	254.02	M+K	C5H14NO6P	0.8644	0.00869448	0	49.1	4.9479	1190-00-7	Glycerophosphoethanolamines	6.0779	6.0927	6.075	6.0919	6.0822	6.07	5.9799	5.943	5.9689	5.9701	5.9761	5.9684	6.0189	6.024	6.0166
pos_372	5,7-Megastigmadien-9-ol glucoside	metab_2909	-	-	-	HMDB0041044	pos	-	-	-	-	Lipids and lipid-like molecules	Fatty Acyls	357.226	M+H, M+CH3OH+H	C19H32O6	6.3621	0.0108772	0	40.3	-3.0327	146610-77-7	Fatty acyl glycosides	5.2985	5.318	5.3475	5.3118	5.3388	5.2685	5.4143	5.2843	5.2528	5.2721	5.2398	5.238	5.3776	5.3744	5.3837
pos_3734	Spermine	metab_2925	map01100;map00480;map00770;map01240;map00330;map04976;map00410	Metabolic pathways;Glutathione metabolism;Pantothenate and CoA biosynthesis;Biosynthesis of cofactors;Arginine and proline metabolism;Bile secretion;beta-Alanine metabolism	C00750	HMDB0001256;PW_C000970	pos	-	-	Metabolism;Metabolism;Metabolism;Metabolism;Metabolism;Organismal Systems;Metabolism	Global and overview maps;Metabolism of other amino acids;Metabolism of cofactors and vitamins;Global and overview maps;Amino acid metabolism;Digestive system;Metabolism of other amino acids	Organic nitrogen compounds	Organonitrogen compounds	203.224	M+H	C10H26N4	0.7776	0.0165679	56.1	0	4.85886	71-44-3	Amines	4.6685	4.8445	4.7109	4.8069	4.7803	4.7831	4.8238	4.8323	4.8202	4.781	4.7688	4.8225	4.8187	4.8174	4.8304
pos_3741	Spermidine	metab_2932	map01100;map00480;map00330;map02010;map04976;map00410	Metabolic pathways;Glutathione metabolism;Arginine and proline metabolism;ABC transporters;Bile secretion;beta-Alanine metabolism	C00315	HMDB0001257;PW_C000971	pos	-	-	Metabolism;Metabolism;Metabolism;Environmental Information Processing;Organismal Systems;Metabolism	Global and overview maps;Metabolism of other amino acids;Amino acid metabolism;Membrane transport;Digestive system;Metabolism of other amino acids	Organic nitrogen compounds	Organonitrogen compounds	146.166	M+H	C7H19N3	0.7697	0.0019949	48.9	0	6.06025	124-20-9	Amines	6.4625	6.461	6.4453	6.4495	6.4492	6.4359	6.4567	6.4353	6.4494	6.4388	6.4286	6.4475	6.452	6.4506	6.4523
pos_3742	Pipecolic Acid	metab_2933	map01100;map00310	Metabolic pathways;Lysine degradation	C00408	HMDB0000716;HMDB0000070;MJDBOTE0000664	pos	-	-	Metabolism;Metabolism	Global and overview maps;Amino acid metabolism	Organic acids and derivatives	Carboxylic acids and derivatives	130.087	M+H	C6H11NO2	0.7697	0.00572849	52.8	0	6.37204	535-75-1;3105-95-1	Amino acids, peptides, and analogues	6.6482	6.6493	6.6322	6.6344	6.6363	6.6274	6.7509	6.7325	6.7363	6.7424	6.7374	6.7466	6.7067	6.7017	6.7043
pos_3743	Histamine	metab_2934	map01100;map05310;map04664;map04750;map00340;map04971;map04974;map04080;map04721	Metabolic pathways;Asthma;Fc epsilon RI signaling pathway;Inflammatory mediator regulation of TRP channels;Histidine metabolism;Gastric acid secretion;Protein digestion and absorption;Neuroactive ligand-receptor interaction;Synaptic vesicle cycle	C00388	PW_C000693;HMDB0000870;MJDBOTE0000422	pos	Peptides;Hormones and transmitters;Hormones and transmitters	Amines;Other hormones;Neurotransmitters	Metabolism;Human Diseases;Organismal Systems;Organismal Systems;Metabolism;Organismal Systems;Organismal Systems;Environmental Information Processing;Organismal Systems	Global and overview maps;Immune disease;Immune system;Sensory system;Amino acid metabolism;Digestive system;Digestive system;Signaling molecules and interaction;Nervous system	Organic nitrogen compounds	Organonitrogen compounds	112.088	M+H	C5H9N3	0.7697	0.00464448	71.8	0	8.46112	51-45-6	Amines	4.8682	4.903	4.8831	4.8609	4.9177	4.8681	4.769	4.7485	4.7336	4.7427	4.7302	4.7629	4.8274	4.8261	4.8301
pos_3744	2-(3-Hexyl-4-Methyl-2,5-Dioxopyrrol-1-yl)-3-Hydroxybutanoic Acid	metab_2935	-	-	-	-	pos	-	-	-	-	-	-	315.189	M+NH4	C15H23NO5	0.7618	0.00406641	41.5	0	-7.95759	-	-	4.88	4.8739	4.8412	4.8459	4.8478	4.8658	4.8643	4.8217	4.8124	4.8773	4.8269	4.8804	4.9258	4.9292	4.9283
pos_3787	Kojic Acid	metab_2982	-	-	C14516	HMDB0258034;HMDB0032923	pos	-	-	-	-	Organoheterocyclic compounds	Pyrans	143.035	M+H	C6H6O4	0.5621	0.0178649	43.1	0	5.93606	501-30-4	Pyranones and derivatives	5.5052	5.5339	5.5125	5.5026	5.5115	5.499	5.5129	5.5034	5.5009	5.515	5.515	5.552	5.4822	5.4964	5.495
pos_379	1-O-Palmitoyl-2-O-acetyl-sn-glycero-3-phosphorylcholine	metab_2985	-	-	-	-	pos	-	-	-	-	-	-	538.353	M+H, M+Na	C26H52NO8P	6.402	0.00538713	48.5	0	4.55922	-	-	5.7681	5.8217	5.895	5.8972	5.8573	5.7686	6.0079	5.9294	5.9648	5.9552	5.9518	5.98	5.8429	5.8452	5.8405
pos_386	1-beta-hydroxymedroxyprogesterone	metab_3063	-	-	-	HMDB0061065	pos	-	-	-	-	Lipids and lipid-like molecules	Steroids and steroid derivatives	424.248	M+CH3OH+H, M+ACN+Na	C22H32O4	6.4735	0.0143763	0	36.1	5.19462	-	Pregnane steroids	5.9507	5.9765	5.9219	5.9137	5.9269	5.9019	5.9822	5.964	5.92	5.9395	5.9133	5.9663	5.9815	5.9929	5.9917
pos_388	Mangiferic acid	metab_3085	-	-	-	HMDB0029800	pos	-	-	-	-	Lipids and lipid-like molecules	Fatty Acyls	325.213	M+2Na-H, 2M+NH4	C18H32O2	6.4893	0.0163485	0	33.7	7.19077	18402-92-1	Lineolic acids and derivatives	5.178	5.2268	5.1782	5.1508	5.1095	5.1948	5.289	5.2531	5.1574	5.1869	5.1416	5.1757	5.2651	5.278	5.2768
pos_390	N,n-Bis(2-hydroxyethyl)dodecanamide	metab_3108	-	-	-	HMDB0032358;LMFA08040058	pos	-	-	-	-	Lipids and lipid-like molecules	Fatty Acyls	288.254	M+H, M+Na	C16H33NO3	6.5053	0.0516981	96.6	0	4.06188	120-40-1	Fatty amides	5.3771	5.2804	5.2316	5.0618	5.0758	5.0202	5.3308	5.2721	5.203	5.1647	5.253	5.248	5.2597	5.2589	5.2976
pos_392	Sterebin E	metab_3130	-	-	-	HMDB0035379	pos	-	-	-	-	Lipids and lipid-like molecules	Prenol lipids	339.252	M+H, M+Na	C20H34O4	6.5132	0.0209467	0	43.9	-2.75677	114343-74-7	Diterpenoids	5.5195	5.5446	5.3523	5.2564	5.2827	5.1912	5.4185	5.4132	5.1579	5.2367	5.2137	5.2319	5.4342	5.4173	5.4318
pos_3925	MJDBISSP00000009	metab_3136	-	-	-	MJDBISSP00000009	pos	-	-	-	-	-	-	171.118	M+H	C9H6D5NO2	2.8476	0.00935978	99.2	0	4.69692	-	-	6.5514	6.5118	6.551	6.5203	6.5607	6.5141	6.4886	6.4473	6.4807	6.4294	6.4778	6.4684	6.5062	6.505	6.5125
pos_3926	MJDBISSP00000001	metab_3137	-	-	-	MJDBISSP00000001	pos	-	-	-	-	-	-	200.048	M+H	C9H10ClNO2	3.3582	0.00166073	99.5	0	5.49007	-	-	7.9286	7.9269	7.9132	7.9102	7.9125	7.9074	7.9276	7.9087	7.8847	7.8912	7.9097	7.8907	7.9215	7.9202	7.9203
pos_3928	MJDBISSP00000002	metab_3139	-	-	-	MJDBISSP00000002	pos	-	-	-	-	-	-	403.363	M+H	C23H42D3NO4	6.4258	0.00483658	89.5	0	4.58975	-	-	8.0847	8.1026	8.1084	8.0783	8.0645	8.0435	8.1107	8.0778	8.0732	8.0712	8.0495	8.0597	8.0943	8.0983	8.0973
pos_3931	MJDBISSP00000004	metab_3143	-	-	-	MJDBISSP00000004	pos	-	-	-	-	-	-	153.077	M+H	C5H12O5	0.2421	0.0278937	60	0	5.57842	-	-	5.6557	5.6639	5.6272	5.6222	5.609	5.6038	5.6593	5.6325	5.6335	5.6301	5.6238	5.6382	5.6475	5.6277	5.6257
pos_395	Gamma-Linolenic Acid	metab_3145	map01100;map00591;map01040	Metabolic pathways;Linoleic acid metabolism;Biosynthesis of unsaturated fatty acids	C06426	LMFA01030141;HMDB0003073;PW_C001772;MJDBOTE0001062	pos	Lipids	Fatty acids	Metabolism;Metabolism;Metabolism	Global and overview maps;Lipid metabolism;Lipid metabolism	Lipids and lipid-like molecules	Fatty Acyls	296.26	M+H, M+NH4	C18H30O2	6.561	0.00426543	58.8	0	4.50294	506-26-3	Lineolic acids and derivatives	6.7219	6.7284	6.6445	6.6079	6.5992	6.5887	6.7111	6.7152	6.6197	6.6224	6.6348	6.6442	6.7064	6.7051	6.7088
pos_401	LysoPE(14:0/0:0)	metab_3152	-	-	-	HMDB0011500	pos	-	-	-	-	Lipids and lipid-like molecules	Glycerophospholipids	426.263	M+H, M+Na	C19H40NO7P	6.585	0.00708532	0	71.9	4.43432	-	Glycerophosphoethanolamines	6.0414	6.055	6.046	6.0169	6.0088	5.979	5.9293	5.906	5.8866	5.8478	5.8821	5.8615	5.9687	5.9628	5.9673
pos_402	Linoleic Acid	metab_3153	map01100;map00591;map01040	Metabolic pathways;Linoleic acid metabolism;Biosynthesis of unsaturated fatty acids	C01595	HMDB0000673;LMFA01030120;PW_C000530;HMDB0006270;HMDB0247706;MJDBOTE0000548	pos	Lipids	Fatty acids	Metabolism;Metabolism;Metabolism	Global and overview maps;Lipid metabolism;Lipid metabolism	Lipids and lipid-like molecules	Fatty Acyls	298.275	M+H-H2O, M+NH4	C18H32O2	6.6167	0.0109187	58.8	0	4.34386	506-21-8;60-33-3	Lineolic acids and derivatives	6.1899	6.2197	6.1366	6.0972	6.1244	6.0925	6.2069	6.2562	6.1324	6.1414	6.1443	6.1348	6.1861	6.1847	6.1935
pos_404	LysoPE(18:2(9Z,12Z)/0:0)	metab_3155	-	-	-	HMDB0011507	pos	-	-	-	-	Lipids and lipid-like molecules	Glycerophospholipids	478.295	M+H, M+Na	C23H44NO7P	6.6487	0.0055406	0	76.3	3.92165	85046-18-0	Glycerophosphoethanolamines	6.1271	6.1709	6.1447	6.1223	6.0834	6.1211	5.9189	5.9665	5.9422	5.8918	5.9144	5.8928	6.0458	6.0409	6.0434
pos_406	9-Oxo-nonanoic acid	metab_3157	map00592	alpha-Linolenic acid metabolism	C16322	HMDB0094711;LMFA01060160	pos	-	-	Metabolism	Lipid metabolism	Lipids and lipid-like molecules	Fatty Acyls	155.107	M+H-H2O, M+H	C9H16O3	6.6804	0.0234181	0	42.6	4.3816	-	Fatty acids and conjugates	4.7201	4.8951	4.7964	4.7728	4.7822	4.7704	4.7289	4.8866	4.7205	4.7944	4.7454	4.7643	4.6635	4.6824	4.6798
pos_411	LysoPC(18:2(9Z,12Z)/0:0)	metab_3163	-	-	-	HMDB0010386	pos	-	-	-	-	Lipids and lipid-like molecules	Glycerophospholipids	520.342	M+H, M+Na	C26H50NO7P	6.7043	0.0165243	0	88.1	4.80587	22252-07-9	Glycerophosphocholines	7.3861	7.5162	7.4148	7.3948	7.3824	7.3576	7.1786	7.3061	7.1925	7.1713	7.1778	7.1756	7.3027	7.2892	7.3003
pos_415	Docosatrienoic acid	metab_3167	-	-	-	HMDB0002823	pos	-	-	-	-	Lipids and lipid-like molecules	Fatty Acyls	352.322	M+H, M+NH4	C22H38O2	6.7283	0.0210496	0	55.2	4.25509	28845-86-5	Fatty acids and conjugates	5.7601	5.9282	5.8031	5.8102	5.7819	5.7516	5.8583	6.0104	5.8967	5.8999	5.9031	5.9042	5.8025	5.8012	5.8176
pos_418	PE(16:0/0:0)	metab_3170	-	-	-	HMDB0011503;LMGP02050002	pos	-	-	-	-	Lipids and lipid-like molecules	Glycerophospholipids	454.295	M+H-H2O, M+H	C21H44NO7P	6.752	0.00847068	96.2	0	4.54201	53862-35-4	Glycerophosphoethanolamines	6.6082	6.654	6.6376	6.6264	6.5895	6.5747	6.608	6.6687	6.6446	6.5845	6.6325	6.5997	6.617	6.6097	6.6146
pos_419	LysoPA(i-20:0/0:0)	metab_3171	-	-	-	HMDB0114767	pos	-	-	-	-	Lipids and lipid-like molecules	Glycerophospholipids	508.342	M+ACN+H, 2M+H	C23H47O7P	6.7599	0.0199703	0	54.9	5.07184	-	Glycerophosphates	6.6645	6.8084	6.7455	6.7287	6.6905	6.6763	6.2322	6.3938	6.2363	6.2376	6.2615	6.2629	6.5176	6.5014	6.5152
pos_423	Epsilon-Tocopherol	metab_3176	map01100;map00130	Metabolic pathways;Ubiquinone and other terpenoid-quinone biosynthesis	C14154	HMDB0304597;LMPR02020055;HMDB0030554	pos	-	-	Metabolism;Metabolism	Global and overview maps;Metabolism of cofactors and vitamins	Lipids and lipid-like molecules	Prenol lipids	411.324	M+H, M+Na	C28H42O2	6.752	0.00868853	0	35.9	-5.2743	490-23-3	Quinone and hydroquinone lipids	6.4039	6.5667	6.469	6.4529	6.4024	6.3919	6.047	6.2252	6.0836	6.056	6.105	6.0739	6.2727	6.2653	6.2704
pos_426	PC(16:0/0:0)	metab_3179	map00564;map05231	Glycerophospholipid metabolism;Choline metabolism in cancer	C04230	LMGP01050018;HMDB0010382	pos	Lipids	Phospholipids	Metabolism;Human Diseases	Lipid metabolism;Cancer: overview	Lipids and lipid-like molecules	Glycerophospholipids	496.342	M+H-H2O, M+H	C24H50NO7P	6.8634	0.00652513	83.8	0	4.72931	17364-16-8	Glycerophosphocholines	8.2433	8.264	8.2492	8.2589	8.2572	8.2396	8.2596	8.3157	8.3043	8.2952	8.2605	8.2539	8.2434	8.2377	8.2411
pos_434	PC(P-16:0/2:0)	metab_3188	-	-	-	LMGP01030009	pos	-	-	-	-	-	-	544.34	M+Na, M+K	C26H52NO7P	7.0541	0.00611479	96.5	0	4.95115	-	-	8.4889	8.4905	8.4514	8.4669	8.4824	8.4694	8.3927	8.4076	8.3616	8.3841	8.3359	8.336	8.3784	8.3759	8.3731
pos_440	Sphingosine 1-phosphate (d19:1-P)	metab_3195	-	-	-	HMDB0060062	pos	-	-	-	-	Lipids and lipid-like molecules	Sphingolipids	808.586	M+K, 2M+NH4	C19H42NO5P	7.062	0.0455306	0	47.9	-9.57896	-	Phosphosphingolipids	7.3054	6.0369	7.0234	7.1147	7.181	7.1606	7.2797	5.9403	6.9574	7.0125	6.9899	6.9803	7.2463	7.2444	7.2106
pos_441	LysoPC(0:0/16:0)	metab_3196	-	-	-	HMDB0240262	pos	-	-	-	-	Lipids and lipid-like molecules	Glycerophospholipids	518.325	M+Na, M+CH3OH+H	C24H50NO7P	7.0541	0.00952219	0	85.9	5.72103	66757-27-5	Glycerophosphocholines	7.6822	7.6691	7.6311	7.6468	7.6682	7.6607	7.6445	7.6429	7.5892	7.6248	7.5677	7.5772	7.5788	7.577	7.5709
pos_443	DG(18:0/18:3(9Z,12Z,15Z)/0:0)	metab_3198	map05214;map05167;map05143;map04540;map05163;map05146;map04915;map04015;map04014;map04659;map04658;map04270;map04012;map05231;map04650;map04370;map04371;map04916;map04072;map04071;map05235;map04921;map05415;map04750;map04919;map04933;map04961;map05012;map04920;map04923;map04925;map05017;map04625;map05171;map04726;map04725;map04724;map04745;map04722;map05223;map04720;map04666;map05170;map04664;map…	Glioma;Kaposi sarcoma-associated herpesvirus infection;African trypanosomiasis;Gap junction;Human cytomegalovirus infection;Amoebiasis;Estrogen signaling pathway;Rap1 signaling pathway;Ras signaling pathway;Th17 cell differentiation;Th1 and Th2 cell differentiation;Vascular smooth muscle contraction;ErbB signaling pathway;Choline metabolism in cancer;Natural killer cell mediated cytotoxicity;VEGF…	C00165	PW_C003214;HMDB0007163	pos	-	-	Human Diseases;Human Diseases;Human Diseases;Cellular Processes;Human Diseases;Human Diseases;Organismal Systems;Environmental Information Processing;Environmental Information Processing;Organismal Systems;Organismal Systems;Organismal Systems;Environmental Information Processing;Human Diseases;Organismal Systems;Environmental Information Processing;Environmental Information Processing;Organismal…	Cancer: specific types;Infectious disease: viral;Infectious disease: parasitic;Cellular community - eukaryotes;Infectious disease: viral;Infectious disease: parasitic;Endocrine system;Signal transduction;Signal transduction;Immune system;Immune system;Circulatory system;Signal transduction;Cancer: overview;Immune system;Signal transduction;Signal transduction;Endocrine system;Signal transduction;…	Lipids and lipid-like molecules	Fatty Acyls	636.559	M+H, M+NH4	C39H70O5	7.1733	0.0190211	0	60.8	4.35439	-	Lineolic acids and derivatives	6.1968	6.233	6.0907	6.1858	6.1973	6.2503	6.2637	6.1724	6.2292	6.23	6.1693	6.2002	6.4231	6.4094	6.4084
pos_456	9,10-DHOME	metab_3211	map00591	Linoleic acid metabolism	C14828	HMDB0004704	pos	-	-	Metabolism	Lipid metabolism	Lipids and lipid-like molecules	Fatty Acyls	315.254	M+H-H2O, M+H	C18H34O4	7.38	0.00333542	0	60.5	4.11353	125356-86-7	Fatty acids and conjugates	6.9034	6.8915	6.8588	6.8944	6.9042	6.923	6.8972	6.8845	6.8893	6.9115	6.9394	6.9421	6.8556	6.8559	6.8533
pos_457	GPEtn(22:1/14:1)	metab_3212	-	-	-	HMDB0009515	pos	-	-	-	-	Lipids and lipid-like molecules	Glycerophospholipids	744.557	M+H, M+Na	C41H78NO8P	7.388	0.0323634	73.2	0	4.92565	-	Glycerophosphoethanolamines	6.6771	6.6317	6.6265	6.6382	6.6916	6.7147	6.6253	6.6732	6.6934	6.7105	6.7302	6.7569	4.4184	4.4173	4.3933
pos_461	(+/-)-1,4-Nonanediol diacetate	metab_3217	-	-	-	HMDB0037184	pos	-	-	-	-	Lipids and lipid-like molecules	Fatty Acyls	245.176	M+H-H2O, M+H	C13H24O4	7.38	0.0030597	0	56.8	4.46246	67715-81-5	Fatty alcohol esters	7.0145	7.0076	6.9829	7.0137	7.0196	7.0314	7.0153	7.007	6.9998	7.024	7.051	7.0633	6.9785	6.9785	6.9762
pos_462	LysoPC(20:1(11Z)/0:0)	metab_3218	map00564;map05231	Glycerophospholipid metabolism;Choline metabolism in cancer	C04230	HMDB0010391	pos	Lipids	Phospholipids	Metabolism;Human Diseases	Lipid metabolism;Cancer: overview	Lipids and lipid-like molecules	Glycerophospholipids	550.389	M+H, M+Na	C28H56NO7P	7.5067	0.00761081	0	92.6	4.68031	-	Glycerophosphocholines	7.1797	7.1469	7.1275	7.1483	7.1359	7.1719	7.1173	7.1224	7.1108	7.1095	7.1372	7.1988	7.1628	7.1681	7.1621
pos_466	Enantio-PAF C-16	metab_3222	-	-	-	-	pos	-	-	-	-	-	-	524.374	M+H, M+Na	C26H54NO7P	7.5701	0.00137285	53.3	0	5.00573	-	-	7.7922	7.7678	7.7567	7.7664	7.7573	7.782	7.6277	7.6325	7.6346	7.6322	7.6575	7.7217	7.7351	7.7362	7.7352
pos_472	Cuminaldehyde	metab_3229	map01100	Metabolic pathways	C06577	HMDB0002214	pos	-	-	Metabolism	Global and overview maps	Lipids and lipid-like molecules	Prenol lipids	149.097	M+H-H2O, M+H	C10H12O	7.38	0.0101621	53.8	0	5.10737	122-03-2	Monoterpenoids	5.8101	5.8011	5.7727	5.796	5.831	5.8413	5.8074	5.7964	5.8045	5.8229	5.8628	5.894	5.7557	5.7638	5.7628
pos_478	PC(14:1(9Z)/18:1(9Z))	metab_3235	map01100;map00564;map00590;map00591;map00592;map05231;map04723	Metabolic pathways;Glycerophospholipid metabolism;Arachidonic acid metabolism;Linoleic acid metabolism;alpha-Linolenic acid metabolism;Choline metabolism in cancer;Retrograde endocannabinoid signaling	C00157	LMGP01011390;PW_C003956;HMDB0007906	pos	Lipids	Phospholipids	Metabolism;Metabolism;Metabolism;Metabolism;Metabolism;Human Diseases;Organismal Systems	Global and overview maps;Lipid metabolism;Lipid metabolism;Lipid metabolism;Lipid metabolism;Cancer: overview;Nervous system	Lipids and lipid-like molecules	Glycerophospholipids	730.542	M+H, M+Na	C40H76NO8P	7.673	0.0291673	0	83.9	4.84404	-	Glycerophosphocholines	7.0788	7.1106	7.0935	7.0902	7.0939	7.1125	6.992	7.1692	7.1881	7.1858	7.2065	7.291	6.3378	6.3355	6.3583
pos_480	PC(18:3(9Z,12Z,15Z)/18:1(11Z))	metab_3238	map01100;map00564;map00590;map00591;map00592;map05231;map04723	Metabolic pathways;Glycerophospholipid metabolism;Arachidonic acid metabolism;Linoleic acid metabolism;alpha-Linolenic acid metabolism;Choline metabolism in cancer;Retrograde endocannabinoid signaling	C00157	PW_C004250;LMGP01012178;HMDB0008202	pos	Lipids	Phospholipids	Metabolism;Metabolism;Metabolism;Metabolism;Metabolism;Human Diseases;Organismal Systems	Global and overview maps;Lipid metabolism;Lipid metabolism;Lipid metabolism;Lipid metabolism;Cancer: overview;Nervous system	Lipids and lipid-like molecules	Glycerophospholipids	782.571	M+H, M+K	C44H80NO8P	7.7129	0.00389288	0	81	1.78384	-	Glycerophosphocholines	6.3947	6.033	6.3601	6.3336	6.3215	6.3974	6.2666	5.8917	6.2885	6.2971	6.3608	6.442	6.3882	6.3883	6.3912
pos_481	PC(20:5(5Z,8Z,11Z,14Z,17Z)/18:0)	metab_3239	map01100;map00564;map00590;map00591;map00592;map05231;map04723	Metabolic pathways;Glycerophospholipid metabolism;Arachidonic acid metabolism;Linoleic acid metabolism;alpha-Linolenic acid metabolism;Choline metabolism in cancer;Retrograde endocannabinoid signaling	C00157	HMDB0008497;PW_C004545;LMGP01011937	pos	Lipids	Phospholipids	Metabolism;Metabolism;Metabolism;Metabolism;Metabolism;Human Diseases;Organismal Systems	Global and overview maps;Lipid metabolism;Lipid metabolism;Lipid metabolism;Lipid metabolism;Cancer: overview;Nervous system	Lipids and lipid-like molecules	Glycerophospholipids	808.586	M+H-2H2O, M+H	C46H82NO8P	7.7129	0.0356849	0	82	1.4702	-	Glycerophosphocholines	6.5019	6.1922	6.5245	6.5138	6.5792	6.6521	6.4513	6.1378	6.0306	6.1006	6.1113	6.2652	6.4828	6.5079	6.4801
pos_5	3'-Deoxyinosine	metab_3259	-	-	-	HMDB0246093	pos	-	-	-	-	Nucleosides, nucleotides, and analogues	Purine nucleosides	253.094	M+H, M+Na, M+K, 2M+H, 2M+Na, M+2Na-H	C10H12N4O4	2.784	0.0341576	0	43.2	4.64566	-	Purine 3''-deoxyribonucleosides	5.8072	5.8566	5.7811	5.8085	5.7814	5.7973	5.6864	5.7189	5.6579	5.7285	5.6737	5.7362	5.7456	5.7696	5.7428
pos_50	4-hydroxy Nonenal Alkyne	metab_3260	-	-	-	-	pos	-	-	-	-	-	-	170.118	M+H, M+NH4, M+H-H2O	C9H12O2	6.6724	0.0207162	63.9	0	5.3126	-	-	5.3021	5.4082	5.2767	5.2789	5.2614	5.2493	5.279	5.4115	5.2775	5.2856	5.2122	5.27	5.2424	5.2411	5.2572
pos_51	PE(18:1(9Z)/0:0)	metab_3271	-	-	-	LMGP02050004	pos	-	-	-	-	-	-	480.311	M+H, 2M+H, M+H-H2O	C23H46NO7P	6.7759	0.00222719	97.4	0	4.82141	-	-	8.0764	8.1297	8.124	8.1088	8.0706	8.0594	8.0385	8.0807	8.0512	8.025	8.0483	8.0233	8.0639	8.0622	8.0639
pos_52	(+/-)-(Z)-2-(5-Tetradecenyl)cyclobutanone	metab_3282	-	-	-	HMDB0037543	pos	-	-	-	-	Organic oxygen compounds	Organooxygen compounds	282.28	M+H-H2O, M+NH4, M+H	C18H32O	6.9111	0.0230928	0	61	4.43652	173074-85-6	Carbonyl compounds	7.1455	7.1909	7.1176	7.1527	7.1654	7.1397	7.1521	7.1518	7.1667	7.136	7.1139	7.096	7.1326	7.1158	7.1149
pos_529	MG(0:0/18:1(11Z)/0:0)	metab_3292	-	-	-	HMDB0011536	pos	-	-	-	-	Lipids and lipid-like molecules	Glycerolipids	339.291	M+H-H2O, M+H	C21H40O4	6.7442	0.00460622	0	31.6	4.03379	-	Monoradylglycerols	7.1706	7.249	7.2367	7.2249	7.1874	7.1705	7.0703	7.1394	7.0979	7.0486	7.0584	7.0649	7.1383	7.1343	7.1361
pos_536	LysoPC(18:3(9Z,12Z,15Z)/0:0)	metab_3300	-	-	-	HMDB0010388	pos	-	-	-	-	Lipids and lipid-like molecules	Glycerophospholipids	518.327	M+H, M+Na	C26H48NO7P	6.5532	0.00507931	0	91.6	5.00443	-	Glycerophosphocholines	7.6021	7.6209	7.6249	7.5796	7.5875	7.5707	7.5552	7.5302	7.5128	7.5063	7.5217	7.5231	7.5367	7.541	7.5398
pos_54	PG(18:1(9Z)/0:0)	metab_3304	-	-	-	LMGP04050006;HMDB0240602	pos	-	-	-	-	Lipids and lipid-like molecules	Glycerophospholipids	533.288	M+H, M+Na, M+H-H2O	C24H47O9P	7.0779	0.00607225	67.6	0	5.4043	-	Glycerophosphoglycerols	6.2591	6.226	6.2214	6.2293	6.2569	6.2453	6.2432	6.2586	6.2249	6.257	6.1872	6.2015	6.1849	6.1835	6.1798
pos_541	PC(14:1(9Z)/18:3(9Z,12Z,15Z))	metab_3306	map01100;map00564;map00590;map00591;map00592;map05231;map04723	Metabolic pathways;Glycerophospholipid metabolism;Arachidonic acid metabolism;Linoleic acid metabolism;alpha-Linolenic acid metabolism;Choline metabolism in cancer;Retrograde endocannabinoid signaling	C00157	LMGP01011393;HMDB0007909;PW_C003959	pos	Lipids	Phospholipids	Metabolism;Metabolism;Metabolism;Metabolism;Metabolism;Human Diseases;Organismal Systems	Global and overview maps;Lipid metabolism;Lipid metabolism;Lipid metabolism;Lipid metabolism;Cancer: overview;Nervous system	Lipids and lipid-like molecules	Glycerophospholipids	708.493	M+H-H2O, M+H	C40H72NO8P	6.4815	0.00167013	0	30.6	-4.93636	-	Glycerophosphocholines	5.818	5.878	5.8468	5.8435	5.8372	5.8342	5.9188	5.9616	5.8944	6.0149	5.9131	5.9294	5.9542	5.9529	5.9531
pos_546	Pc(12:0/0:0)	metab_3311	-	-	-	HMDB0240697;LMGP01050009	pos	-	-	-	-	Lipids and lipid-like molecules	Glycerophospholipids	440.279	M+H, M+Na	C20H42NO7P	6.41	0.0134652	50.8	0	4.50519	-	Glycerophosphocholines	5.8619	5.8945	5.9513	5.8935	5.909	5.8807	6.2274	6.1662	6.2286	6.2338	6.2224	6.2132	6.0391	6.0498	6.0488
pos_57	Dioctyl succinate	metab_3337	-	-	-	-	pos	-	-	-	-	-	-	427.38	M+H, M+NH4, 2M+Na	C26H50O4	7.38	0.00322941	45.2	0	4.54102	-	-	8.7359	8.7429	8.6999	8.7279	8.7361	8.748	8.7328	8.7359	8.7222	8.7368	8.7518	8.7577	8.7128	8.713	8.7105
pos_605	Dimethyl Phthalate	metab_3377	-	-	C11233	HMDB0251388;MJDBOTE0001757	pos	-	-	-	-	Benzenoids	Benzene and substituted derivatives	195.066	M+H	C10H10O4	0.2421	0.00226337	60.7	0	5.36565	131-11-3	Benzoic acids and derivatives	5.3504	5.3528	5.3341	5.3473	5.3369	5.3257	5.3337	5.3274	5.3325	5.3223	5.3072	5.3296	5.3419	5.3405	5.3425
pos_608	4-oxo-2-Nonenal	metab_3380	-	-	-	HMDB0060285;HMDB0245270	pos	-	-	-	-	Organic oxygen compounds	Organooxygen compounds	155.107	M+H	C9H14O2	0.2581	0.0280649	33.2	0	5.40848	-	Carbonyl compounds	5.5295	5.5093	5.4801	5.4966	5.5076	5.5443	5.5464	5.5302	5.5178	5.5529	5.5245	5.5478	5.491	5.5128	5.5118
pos_622	2-Hydroxyphenylacetic Acid	metab_3396	map01100;map00360	Metabolic pathways;Phenylalanine metabolism	C05852	HMDB0000669;MJDBOTE0000611	pos	-	-	Metabolism;Metabolism	Global and overview maps;Amino acid metabolism	Benzenoids	Benzene and substituted derivatives	135.045	M+H-H2O	C8H8O3	0.4181	0.00207144	59.2	0	5.53435	614-75-5	Phenylacetic acids	5.0665	5.0765	5.0571	5.0617	5.0568	5.0652	5.0639	5.0739	5.0513	5.0593	5.0397	5.068	5.0782	5.0769	5.0786
pos_661	8-Hydroxy-5,6-octadienoic acid	metab_3438	-	-	-	LMFA01031076;HMDB0031101	pos	-	-	-	-	Organic acids and derivatives	Hydroxy acids and derivatives	121.066	M+H-2H2O	C8H12O3	0.7141	0.00355778	0	39.1	6.05571	-	Medium-chain hydroxy acids and derivatives	6.9301	6.9047	6.9015	6.8921	6.8805	6.8808	6.9009	6.8905	6.8928	6.8936	6.8945	6.9003	6.9144	6.9114	6.912
pos_67	Sebacic acid	metab_3447	-	-	C08277	HMDB0000792;LMFA01170006	pos	-	-	-	-	Lipids and lipid-like molecules	Fatty Acyls	185.118	M+H-H2O, M+H, M+H-2H2O	C10H18O4	7.38	0.00779464	88.2	0	3.5207	111-20-6	Fatty acids and conjugates	6.7785	6.7681	6.7492	6.7754	6.7973	6.8068	6.7826	6.7765	6.769	6.7956	6.8275	6.8368	6.7352	6.7415	6.7405
pos_672	N(6)-Methyllysine	metab_3450	-	-	C02728	HMDB0002038	pos	-	-	-	-	Organic acids and derivatives	Carboxylic acids and derivatives	161.129	M+H	C7H16N2O2	0.7776	0.0264979	31.3	0	4.71964	1188-07-4	Amino acids, peptides, and analogues	4.5947	4.6574	4.6197	4.6402	4.6668	4.6602	4.5633	4.6047	4.5624	4.6116	4.5515	4.567	4.6188	4.5975	4.6163
pos_673	Laminine	metab_3451	-	-	-	-	pos	-	-	-	-	-	-	189.161	M+H	C9H20N2O2	0.7776	0.0207322	78.6	0	4.96415	-	-	5.5244	5.5049	5.517	5.5455	5.5427	5.5427	5.5534	5.5492	5.5367	5.5294	5.5372	5.5462	5.5561	5.5392	5.5533
pos_68	4-hydroxy Nonenal	metab_3458	-	-	-	-	pos	-	-	-	-	-	-	139.112	M+H-H2O, M+H, M+H-2H2O	C9H16O2	7.38	0.00181528	69.7	0	4.73194	-	-	7.003	6.9927	6.9708	6.9965	7.0194	7.0205	6.998	6.9956	6.9927	7.0071	7.0463	7.0525	6.9631	6.9647	6.9637
pos_682	(3S,5S)-3,5-Diaminohexanoate	metab_3461	map01100;map00310	Metabolic pathways;Lysine degradation	C01186	HMDB0012115	pos	-	-	Metabolism;Metabolism	Global and overview maps;Amino acid metabolism	Organic acids and derivatives	Carboxylic acids and derivatives	185.07	M+K	C6H14N2O2	0.8016	0.004907	0	30.9	6.83592	17027-83-7	Amino acids, peptides, and analogues	5.6106	5.6554	5.6227	5.6198	5.6275	5.6042	5.8778	5.863	5.8536	5.8606	5.8525	5.8578	5.7483	5.7463	5.7506
pos_69	PC(16:1(9Z)/16:0)	metab_3469	map01100;map00564;map00590;map00591;map00592;map05231;map04723	Metabolic pathways;Glycerophospholipid metabolism;Arachidonic acid metabolism;Linoleic acid metabolism;alpha-Linolenic acid metabolism;Choline metabolism in cancer;Retrograde endocannabinoid signaling	C00157	HMDB0008001;PW_C004050;LMGP01011479	pos	Lipids	Phospholipids	Metabolism;Metabolism;Metabolism;Metabolism;Metabolism;Human Diseases;Organismal Systems	Global and overview maps;Lipid metabolism;Lipid metabolism;Lipid metabolism;Lipid metabolism;Cancer: overview;Nervous system	Lipids and lipid-like molecules	Glycerophospholipids	732.557	M+H, M+Na, M+CH3OH+H	C40H78NO8P	7.062	0.0165164	0	84.7	4.72588	-	Glycerophosphocholines	6.4242	7.6685	7.6126	7.6345	7.6745	7.6662	6.3959	7.6445	7.6802	7.7274	7.7016	7.6812	7.5697	7.5562	7.5672
pos_70	Farnesyl acetone	metab_3481	-	-	-	-	pos	-	-	-	-	-	-	280.265	M+H, M+NH4, M+H-H2O	C18H30O	6.7919	0.0102011	76.7	0	4.45565	-	-	6.7971	6.8486	6.8396	6.7567	6.7951	6.7727	6.8195	6.8817	6.7396	6.8202	6.8568	6.7656	6.758	6.7662	6.765
pos_708	L-Homocysteic acid	metab_3490	map04080	Neuroactive ligand-receptor interaction	C16511	HMDB0002205	pos	-	-	Environmental Information Processing	Signaling molecules and interaction	Organic acids and derivatives	Carboxylic acids and derivatives	148.005	M+H-2H2O	C4H9NO5S	0.8799	0.00956317	0	35.1	-9.0409	14857-77-3	Amino acids, peptides, and analogues	5.7455	5.7408	5.7432	5.7347	5.7498	5.7473	5.2422	5.2461	5.2514	5.2209	5.2376	5.1925	5.5762	5.568	5.5737
pos_712	L-Asparagine	metab_3495	map01100;map04978;map01230;map00250;map04974;map00970;map05230	Metabolic pathways;Mineral absorption;Biosynthesis of amino acids;Alanine, aspartate and glutamate metabolism;Protein digestion and absorption;Aminoacyl-tRNA biosynthesis;Central carbon metabolism in cancer	C00152	PW_C000110;HMDB0000168;HMDB0251512;MJDBOTE0000518	pos	Peptides	Amino acids	Metabolism;Organismal Systems;Metabolism;Metabolism;Organismal Systems;Genetic Information Processing;Human Diseases	Global and overview maps;Digestive system;Global and overview maps;Amino acid metabolism;Digestive system;Translation;Cancer: overview	Organic acids and derivatives	Carboxylic acids and derivatives	133.062	M+H	C4H8N2O3	0.8874	0.00443767	80.3	0	5.94228	70-47-3	Amino acids, peptides, and analogues	6.0014	5.989	5.9909	5.9958	5.9955	5.9668	6.1163	6.1174	6.126	6.1153	6.1054	6.1252	6.059	6.0577	6.0615
pos_713	2,3-Diaminopyridine	metab_3496	-	-	-	-	pos	-	-	-	-	-	-	110.072	M+H	C5H7N3	0.8951	0.0091327	75	0	8.7097	-	-	6.0974	6.0931	6.0758	6.0757	6.0818	6.0582	6.2561	6.2505	6.2402	6.2498	6.24	6.2443	6.1658	6.1645	6.1719
pos_714	3-(1-Pyrazolyl)-Alanine	metab_3497	-	-	-	-	pos	-	-	-	-	-	-	156.078	M+H	C6H9N3O2	0.8951	0.00547964	68.4	0	5.4881	-	-	7.1977	7.206	7.1956	7.1933	7.1922	7.1833	7.3596	7.3533	7.3472	7.3442	7.3437	7.3473	7.2817	7.2804	7.285
pos_718	Trans-4-Hydroxy-L-proline	metab_3500	map01100;map02010;map00330	Metabolic pathways;ABC transporters;Arginine and proline metabolism	C01157	HMDB0000725	pos	Peptides	Amino acids	Metabolism;Environmental Information Processing;Metabolism	Global and overview maps;Membrane transport;Amino acid metabolism	Organic acids and derivatives	Carboxylic acids and derivatives	132.066	M+H	C5H9NO3	0.9185	0.00133672	73.3	0	5.91497	51-35-4	Amino acids, peptides, and analogues	5.3089	5.2499	5.2897	5.3508	5.2902	5.2979	5.7325	5.7134	5.7024	5.7069	5.7079	5.7429	5.5598	5.5598	5.5588
pos_719	Glycerophosphocholine	metab_3501	map00565;map00564;map05231	Ether lipid metabolism;Glycerophospholipid metabolism;Choline metabolism in cancer	C00670	HMDB0008357;HMDB0008327;HMDB0007962;HMDB0008390;HMDB0008093;HMDB0008062;HMDB0007995;HMDB0008523;HMDB0008718;HMDB0008061;HMDB0008652;HMDB0008030;HMDB0008391;HMDB0008359;HMDB0011225;HMDB0008393;HMDB0008227;HMDB0008159;HMDB0008063;HMDB0008193;HMDB0008588;HMDB0008557;HMDB0008720;HMDB0008358;HMDB0011290;HMDB0007930;HMDB0007929;HMDB0007931;HMDB0008455;HMDB0008260;HMDB0008653;HMDB0008127;HMDB0008589;HMD…	pos	-	-	Metabolism;Metabolism;Human Diseases	Lipid metabolism;Lipid metabolism;Cancer: overview	Lipids and lipid-like molecules	Glycerophospholipids	258.111	M+H	C8H20NO6P	0.9261	0.00123193	93.9	0	4.52475	28319-77-9	Glycerophosphocholines	7.9665	7.9607	7.9563	7.9541	7.9502	7.939	8.1215	8.1092	8.1043	8.1015	8.1062	8.1116	8.045	8.0442	8.044
pos_725	L-Allothreonine	metab_3508	map01100;map00260	Metabolic pathways;Glycine, serine and threonine metabolism	C05519	HMDB0004041	pos	-	-	Metabolism;Metabolism	Global and overview maps;Amino acid metabolism	Organic acids and derivatives	Carboxylic acids and derivatives	84.0455	M+H-2H2O	C4H9NO3	0.9876	0.00131317	0	45.5	9.12188	28954-12-3;24830-94-2	Amino acids, peptides, and analogues	6.355	6.3802	6.3748	6.3662	6.3686	6.358	6.3771	6.3683	6.3678	6.362	6.3643	6.368	6.3762	6.3771	6.3761
pos_728	Alanylproline	metab_3510	-	-	-	HMDB0028695	pos	-	-	-	-	Organic acids and derivatives	Carboxylic acids and derivatives	219.135	M+CH3OH+H	C8H14N2O3	0.9951	0.018123	0	50.2	5.33234	13485-59-1	Amino acids, peptides, and analogues	6.439	6.4012	6.3952	6.3857	6.3808	6.3627	5.8738	5.8683	5.8593	5.881	5.8988	5.8712	6.2203	6.2345	6.2335
pos_73	LysoPE(16:1(9Z)/0:0)	metab_3512	-	-	-	HMDB0011504	pos	-	-	-	-	Lipids and lipid-like molecules	Glycerophospholipids	452.279	M+H, M+Na, M+H-H2O	C21H42NO7P	6.6088	0.00547207	97.2	0	4.64983	-	Glycerophosphoethanolamines	7.2568	7.2896	7.2594	7.234	7.2153	7.2036	7.3303	7.3328	7.3033	7.2634	7.3052	7.2763	7.2834	7.2821	7.2867
pos_732	N-Methyl-L-glutamate	metab_3513	map01100	Metabolic pathways	C01046	HMDB0062660	pos	-	-	Metabolism	Global and overview maps	Organic acids and derivatives	Carboxylic acids and derivatives	162.077	M+H	C6H11NO4	1.0186	0.00194812	76.9	0	5.25071	35989-16-3	Amino acids, peptides, and analogues	5.9185	5.8828	5.9103	5.8981	5.9156	5.909	5.7163	5.7147	5.7012	5.6873	5.7104	5.7225	5.8019	5.8006	5.8022
pos_745	N-Acetyl-D-mannosamine	metab_3522	map01100;map00520	Metabolic pathways;Amino sugar and nucleotide sugar metabolism	C00645	HMDB0001129	pos	Carbohydrates	Monosaccharides	Metabolism;Metabolism	Global and overview maps;Carbohydrate metabolism	Organic oxygen compounds	Organooxygen compounds	204.088	M+H-H2O	C8H15NO6	1.1822	0.0266952	68.5	0	4.54704	3615-17-6;7772-94-3	Carbohydrates and carbohydrate conjugates	4.5744	4.6435	4.7458	4.6789	4.6951	4.5384	4.8849	4.9311	4.7723	4.862	4.8882	4.8999	4.7925	4.7912	4.8117
pos_766	DL-m-Tyrosine	metab_3540	-	-	-	-	pos	-	-	-	-	-	-	164.071	M+H-H2O	C9H11NO3	1.3481	0.00958136	54.8	0	4.808	-	-	4.7618	4.5561	4.4949	4.4839	4.633	4.6068	5.4121	5.3878	5.3919	5.4381	5.3909	5.3817	5.1636	5.1713	5.1703
pos_769	Hydroxyphenylacetylglycine	metab_3543	map00350	Tyrosine metabolism	C05596	HMDB0000735	pos	-	-	Metabolism	Amino acid metabolism	Organic acids and derivatives	Carboxylic acids and derivatives	210.077	M+H	C10H11NO4	1.3561	0.00114799	0	77	4.938	28116-23-6	Amino acids, peptides, and analogues	6.0881	6.0473	6.0464	6.0202	6.0248	6.0017	6.6048	6.583	6.5807	6.6067	6.5804	6.5688	6.4164	6.4168	6.4158
pos_77	LysoPE(18:3(6Z,9Z,12Z)/0:0)	metab_3544	-	-	-	HMDB0011508	pos	-	-	-	-	Lipids and lipid-like molecules	Glycerophospholipids	476.279	M+H, M+2Na-H, M+Na	C23H42NO7P	6.5372	0.00378263	0	83.7	4.6829	-	Glycerophosphoethanolamines	6.5767	6.5571	6.5518	6.5219	6.5271	6.5047	6.5731	6.5377	6.5205	6.4927	6.4983	6.5013	6.5526	6.5558	6.5549
pos_774	Uracil	metab_3549	map00240;map01100;map00770;map00410	Pyrimidine metabolism;Metabolic pathways;Pantothenate and CoA biosynthesis;beta-Alanine metabolism	C00106	PW_C000204;HMDB0000300;MJDBOTE0000838	pos	Nucleic acids	Bases	Metabolism;Metabolism;Metabolism;Metabolism	Nucleotide metabolism;Global and overview maps;Metabolism of cofactors and vitamins;Metabolism of other amino acids	Organoheterocyclic compounds	Diazines	113.036	M+H	C4H4N2O2	1.3799	0.00672523	92.1	0	8.8459	66-22-8	Pyrimidines and pyrimidine derivatives	6.2126	6.2244	6.2066	6.2035	6.1989	6.1951	6.2268	6.2191	6.2071	6.2193	6.2086	6.2275	6.2137	6.2193	6.218
pos_785	Aspartyl-L-proline	metab_3561	-	-	-	HMDB0002335	pos	-	-	-	-	Organic acids and derivatives	Carboxylic acids and derivatives	231.099	M+H	C9H14N2O5	1.4829	0.0162705	0	69.7	4.72072	42155-95-3	Amino acids, peptides, and analogues	4.6749	4.6468	4.5606	4.739	4.7428	4.6547	5.7538	5.7825	5.7587	5.7522	5.754	5.7304	5.4664	5.4805	5.4729
pos_79	24,25,26,27-Tetranor-23-oxo-hydroxyvitamin D3	metab_3565	-	-	-	HMDB0060114	pos	-	-	-	-	Lipids and lipid-like molecules	Steroids and steroid derivatives	341.245	M+H-H2O, M+Na, M+H-2H2O	C23H34O3	5.7962	0.0116752	0	32.1	-7.11871	-	Vitamin D and derivatives	6.0365	5.9899	5.9833	5.9743	5.9449	5.951	6.0631	6.0108	5.9933	6.0289	6.0144	6.0069	6.0389	6.0315	6.0292
pos_791	DL-Dopa	metab_3567	-	-	-	HMDB0000609;MJDBOTE0000587	pos	-	-	-	-	Organic acids and derivatives	Carboxylic acids and derivatives	198.077	M+H	C9H11NO4	1.5545	0.00593158	95.6	0	5.36009	63-84-3	Amino acids, peptides, and analogues	5.3517	5.3606	5.3538	5.3093	5.3416	5.3335	5.7139	5.721	5.6833	5.744	5.6922	5.6645	5.6056	5.6004	5.6033
pos_797	Pyroglutamic Acid	metab_3573	map01100;map00480	Metabolic pathways;Glutathione metabolism	C01879	PW_C000182;HMDB0000267;MJDBOTE0000549	pos	Peptides	Amino acids	Metabolism;Metabolism	Global and overview maps;Metabolism of other amino acids	Organic acids and derivatives	Carboxylic acids and derivatives	130.051	M+H	C5H7NO3	1.6261	0.00176548	92.3	0	6.78416	98-79-3	Amino acids, peptides, and analogues	7.0017	7.0003	6.9953	6.9959	6.9871	6.984	7.0312	7.0199	7.0053	7.0071	7.0221	7.022	7.0177	7.0192	7.0182
pos_8	Allopurinol riboside	metab_3576	-	-	-	HMDB0000481	pos	-	-	-	-	Nucleosides, nucleotides, and analogues	Pyrazolo[3,4-d]pyrimidine glycosides	537.172	M+H, 2M+Na, 2M+H, M+Na	C10H12N4O5	2.6893	0.00660065	0	42.9	5.04504	16220-07-8	Not Available	7.9356	7.9539	7.9328	7.9288	7.9403	7.9348	7.9781	7.9545	7.9388	7.9545	7.9574	7.9668	7.9574	7.9561	7.9519
pos_81	Alpha-Campholene acetate	metab_3587	-	-	-	HMDB0032193	pos	-	-	-	-	Lipids and lipid-like molecules	Prenol lipids	214.181	M+H, M+NH4, M+H-2H2O	C12H20O2	6.1484	0.00254062	0	36	5.28325	1727-68-0	Monoterpenoids	5.7818	5.7538	5.7617	5.7424	5.7546	5.7343	5.7039	5.6817	5.6799	5.6873	5.689	5.6999	5.7409	5.7432	5.7421
pos_82	Cis-Quinceoxepane	metab_3598	-	-	-	HMDB0038108	pos	-	-	-	-	Organoheterocyclic compounds	Oxepanes	198.186	M+H-H2O, M+NH4, M+H	C12H20O	6.1803	0.00798107	0	36.3	5.42348	133005-51-3	Not Available	5.6355	5.6259	5.5959	5.6296	5.5944	5.5778	5.6332	5.6185	5.6138	5.626	5.612	5.6178	5.6265	5.6253	5.6318
pos_837	Dihydro-3-hydroxy-4,4-dimethyl-2(3H)-Furanone	metab_3617	-	-	-	-	pos	-	-	-	-	-	-	95.0502	M+H-2H2O	C6H10O3	1.9841	0.00223189	0	47.4	8.231	-	-	5.0265	5.0981	5.1092	5.1048	5.1052	5.1122	5.5775	5.6011	5.5386	5.6174	5.5492	5.5809	5.3898	5.3911	5.3892
pos_84	Eremopetasinorol	metab_3620	-	-	-	HMDB0029668	pos	-	-	-	-	Organic oxygen compounds	Organooxygen compounds	209.155	M+H-H2O, M+H, M+H-2H2O	C13H20O2	6.1723	0.00504776	0	31.4	6.33573	182127-77-1	Alcohols and polyols	4.7578	4.6967	4.6781	4.6828	4.7376	4.6485	4.6928	4.6814	4.6948	4.6369	4.7198	4.7066	4.7591	4.7612	4.7568
pos_843	Norleucine	metab_3624	-	-	C01933	HMDB0001645;HMDB0251526	pos	-	-	-	-	Organic acids and derivatives	Carboxylic acids and derivatives	132.103	M+H	C6H13NO2	2.0316	0.0013435	54.4	0	6.37183	327-57-1	Amino acids, peptides, and analogues	8.1046	8.1267	8.1096	8.1211	8.107	8.1075	8.3213	8.331	8.3105	8.3152	8.3178	8.3295	8.2345	8.2345	8.2335
pos_882	N2-Ethyl-2'-deoxyguanosine	metab_3662	-	-	-	HMDB0255293	pos	-	-	-	-	Nucleosides, nucleotides, and analogues	Purine nucleosides	278.125	M+H-H2O	C12H17N5O4	2.4347	0.00561726	0	47.5	-0.430213	-	Purine 2''-deoxyribonucleosides	5.381	5.3458	5.3231	5.3264	5.3337	5.2863	5.139	5.0126	5.0913	5.0431	5.133	5.0655	5.2184	5.217	5.2218
pos_887	Dimethyl (R)-pyrrolidine-1,2-dicarboxylate	metab_3667	-	-	-	-	pos	-	-	-	-	-	-	188.093	M+H	C8H13NO4	2.4983	0.00863386	63.4	0	5.43097	-	-	4.7102	4.6847	4.656	4.6745	4.6563	4.6355	4.9053	4.9098	4.9097	4.8852	4.9062	4.8722	4.8405	4.8476	4.8463
pos_896	Pro Val	metab_3677	-	-	-	-	pos	-	-	-	-	-	-	215.14	M+H	C10H18N2O3	2.5382	0.00518646	53.9	0	5.04637	-	-	5.025	5.0025	4.985	4.9857	4.9998	4.9664	5.8874	5.8692	5.8776	5.8671	5.8875	5.8846	5.6113	5.61	5.6144
pos_9	(3S)-3,6-Diaminohexanoate	metab_3681	map01100;map00310	Metabolic pathways;Lysine degradation	C01142	HMDB0012114	pos	-	-	Metabolism;Metabolism	Global and overview maps;Amino acid metabolism	Organic acids and derivatives	Carboxylic acids and derivatives	147.114	M+H, M+2Na-H, M+Na, M+H-H2O	C6H14N2O2	0.7697	0.00392225	0	35.2	5.41043	4299-56-3	Amino acids, peptides, and analogues	7.3007	7.3115	7.2973	7.3022	7.2994	7.2931	7.406	7.393	7.393	7.3898	7.3887	7.3978	7.3559	7.3545	7.3579
pos_915	Inosine,2',3'-dideoxy-	metab_3698	-	-	-	HMDB0253491	pos	-	-	-	-	Nucleosides, nucleotides, and analogues	Purine nucleosides	278.126	M+ACN+H	C10H12N4O3	2.61	0.0156975	0	57.5	4.10734	-	Purine 2'',3''-dideoxyribonucleosides	5.0467	5.0748	5.0415	5.0568	5.0185	5.0004	4.982	5.0391	5.0198	5.0362	5.034	5.0481	5.0391	5.0492	5.0362
pos_934	Casuarine 6-alpha-D-glucoside	metab_3717	-	-	-	HMDB0031999	pos	-	-	-	-	Organic oxygen compounds	Organooxygen compounds	400.185	M+CH3OH+H	C14H25NO10	2.7125	0.0387145	0	38.3	8.68621	186795-20-0	Carbohydrates and carbohydrate conjugates	4.9901	5.1737	5.0968	4.713	4.7553	4.9575	5.2316	5.248	5.3189	5.2744	5.2396	5.2749	5.1982	5.1974	5.1683
pos_940	Pro Pro Asp	metab_3724	-	-	-	-	pos	-	-	-	-	-	-	328.152	M+H	C14H21N3O6	2.7281	0.0135813	46.1	0	4.34049	-	-	4.9276	4.9205	5	4.9013	4.9166	4.9763	5.1379	5.0531	5.1481	5.1205	5.1634	5.153	5.0833	5.074	5.085
pos_941	Pro Val Glu	metab_3725	-	-	-	-	pos	-	-	-	-	-	-	344.183	M+H	C15H25N3O6	2.7281	0.0197596	80.1	0	4.97182	-	-	4.6119	4.6392	4.7527	4.7054	4.6808	4.8368	5.1641	5.2169	5.0891	5.1203	5.1892	5.2698	5.0168	5.0155	5.0012
pos_942	2-Aminohexanedioic Acid	metab_3726	map01100;map00310;map00311;map00300;map01210;map01230	Metabolic pathways;Lysine degradation;Penicillin and cephalosporin biosynthesis;Lysine biosynthesis;2-Oxocarboxylic acid metabolism;Biosynthesis of amino acids	C00956	HMDB0302754;HMDB0000510	pos	-	-	Metabolism;Metabolism;Metabolism;Metabolism;Metabolism;Metabolism	Global and overview maps;Amino acid metabolism;Biosynthesis of other secondary metabolites;Amino acid metabolism;Global and overview maps;Global and overview maps	Organic acids and derivatives	Carboxylic acids and derivatives	144.066	M+H-H2O	C6H11NO4	2.7361	0.0211408	71.3	0	4.67227	1118-90-7	Amino acids, peptides, and analogues	5.2757	5.2538	5.2781	5.2653	5.2791	5.2608	5.0651	5.0788	5.0819	5.1131	5.1398	5.1386	5.1852	5.1849	5.2009
pos_946	3,5,7-Trihydroxy-4',6-dimethoxyflavanone	metab_3730	-	-	-	HMDB0040320	pos	-	-	-	-	Phenylpropanoids and polyketides	Flavonoids	371.053	M+K	C17H16O7	2.744	0.00875377	0	33.6	-0.154991	143114-81-2	O-methylated flavonoids	5.0983	5.1064	5.1497	5.1907	5.1621	5.1066	5.0731	5.0627	5.0757	5.1709	5.1194	5.1317	5.1241	5.1227	5.1169
pos_948	Pro Pro Gly	metab_3731	-	-	-	-	pos	-	-	-	-	-	-	270.146	M+H	C12H19N3O4	2.76	0.00704766	50.6	0	4.15847	-	-	5.5839	5.5814	5.5731	5.5737	5.5848	5.5449	5.9993	5.9786	5.9853	5.9862	5.9943	5.9975	5.8233	5.822	5.8175
pos_951	8-Hydroxy-deoxyguanosine	metab_3735	-	-	-	HMDB0003333	pos	-	-	-	-	Nucleosides, nucleotides, and analogues	Purine nucleosides	306.083	M+Na	C10H13N5O5	2.768	0.0179486	0	66	7.55999	88847-89-6	Purine 2''-deoxyribonucleosides	5.0987	5.0778	5.123	5.0571	5.1029	5.0993	5.4404	5.4693	5.4258	5.4486	5.4292	5.4823	5.2856	5.2947	5.2792
pos_990	7-Hydroxyoctanoic acid	metab_3778	-	-	-	HMDB0000486	pos	-	-	-	-	Organic acids and derivatives	Hydroxy acids and derivatives	202.145	M+ACN+H	C8H16O3	2.8398	0.0337504	0	61	6.26427	17173-14-7	Medium-chain hydroxy acids and derivatives	4.9611	4.9747	5.0373	4.9442	5.0655	4.9213	4.7125	4.4724	4.5817	4.3121	4.6085	4.3296	4.8405	4.8131	4.8366
pos_995	8-Hydroxyquinoline	metab_3783	-	-	C19434	-	pos	-	-	-	-	-	-	146.061	M+H	C9H7NO	2.8476	0.00502437	69.2	0	4.78859	148-24-3	-	4.3119	4.3173	4.2078	4.2817	4.1145	4.302	4.4818	4.6602	4.4966	4.5007	4.5952	4.6627	4.4615	4.4597	4.4571
pos_999	N-Benzyloxycarbonylglycine	metab_3787	-	-	C03710	-	pos	-	-	-	-	-	-	210.077	M+H	C10H11NO4	2.8476	0.0206429	76.3	0	4.62032	1138-80-3	-	4.6226	4.7245	4.6971	4.5668	4.5892	4.6195	4.9024	4.8844	4.8914	4.9471	4.8065	4.7378	4.7367	4.7508	4.7342
pos_30	2-Hydroxycinnamic acid	metab_3788	map01100;map00360	Metabolic pathways;Phenylalanine metabolism	C01772;C05838	HMDB0002641;HMDB0041592	pos	-	-	Metabolism;Metabolism	Global and overview maps;Amino acid metabolism	Phenylpropanoids and polyketides	Cinnamic acids and derivatives	182.082	M+H, M+NH4, M+H-H2O	C9H8O3	1.9761	0.0017994	73.1	0	6.06647	495-79-4;614-60-8	Hydroxycinnamic acids and derivatives	6.9399	6.9645	6.9443	6.9649	6.9419	6.9429	7.7609	7.7651	7.7513	7.753	7.7481	7.764	7.5263	7.5258	7.5248
pos_3599	Adenosine monophosphate	metab_3789	map00230;map01240;map04211;map05012;map04923;map04925;map04924;map04927;map04928;map04742;map05032;map01100;map04024;map04022;map04740;map04068;map05022;map01523;map04934;map04150;map04151;map04152	Purine metabolism;Biosynthesis of cofactors;Longevity regulating pathway;Parkinson disease;Regulation of lipolysis in adipocytes;Aldosterone synthesis and secretion;Renin secretion;Cortisol synthesis and secretion;Parathyroid hormone synthesis, secretion and action;Taste transduction;Morphine addiction;Metabolic pathways;cAMP signaling pathway;cGMP-PKG signaling pathway;Olfactory transduction;Fox…	C00946;C01367;C00020	PW_C000032;HMDB0000045;HMDB0003540;HMDB0011617	pos	-;-;Nucleic acids	-;-;Nucleotides	Metabolism;Metabolism;Organismal Systems;Human Diseases;Organismal Systems;Organismal Systems;Organismal Systems;Organismal Systems;Organismal Systems;Organismal Systems;Human Diseases;Metabolism;Environmental Information Processing;Environmental Information Processing;Organismal Systems;Environmental Information Processing;Human Diseases;Human Diseases;Human Diseases;Environmental Information Pr…	Nucleotide metabolism;Global and overview maps;Aging;Neurodegenerative disease;Endocrine system;Endocrine system;Endocrine system;Endocrine system;Endocrine system;Sensory system;Substance dependence;Global and overview maps;Signal transduction;Signal transduction;Sensory system;Signal transduction;Neurodegenerative disease;Drug resistance: antineoplastic;Endocrine and metabolic disease;Signal tr…	Nucleosides, nucleotides, and analogues	Purine nucleotides	348.072	M+H	C10H14N5O7P	1.4352	0.0031324	83.2	0	4.34051	84-21-9;61-19-8;130-49-4	Purine ribonucleotides	6.2874	6.2851	6.2673	6.2941	6.2704	6.2675	6.1653	6.1725	6.1524	6.1649	6.1671	6.1729	6.2292	6.2319	6.2309
pos_659	Benzoic Acid	metab_3790	map01100;map00360	Metabolic pathways;Phenylalanine metabolism	C00180	HMDB0006115;HMDB0303719;HMDB0304270;HMDB0004461;HMDB0013677;HMDB0001870;HMDB0013676;MJDBOTE0000832	pos	-	-	Metabolism;Metabolism	Global and overview maps;Amino acid metabolism	Benzenoids	Benzene and substituted derivatives	123.045	M+H	C7H6O2	0.7062	0.00301312	65.9	0	6.75739	99-10-5;55-21-0;65-85-0;303-07-1;100-52-7	Benzoyl derivatives	4.6571	4.6421	4.6123	4.6074	4.6038	4.5736	4.6512	4.6395	4.607	4.6347	4.6272	4.6641	4.6375	4.6361	4.6388
pos_104	D-Arabitol	metab_3791	map01100;map00040	Metabolic pathways;Pentose and glucuronate interconversions	C00532	HMDB0000568;HMDB0001851;MJDBOTE0000604	pos	-	-	Metabolism;Metabolism	Global and overview maps;Carbohydrate metabolism	Organic oxygen compounds	Organooxygen compounds	153.077	M+H, M+NH4	C5H12O5	0.2421	0.0249579	45.1	0	5.57842	488-82-4;7643-75-6	Carbohydrates and carbohydrate conjugates	5.7972	5.7924	5.7794	5.7742	5.7823	5.7789	5.8143	5.7929	5.7965	5.8047	5.7955	5.7972	5.7892	5.7716	5.7696
pos_751	D-Galactose	metab_3792	map01100;map04973;map04978;map00052	Metabolic pathways;Carbohydrate digestion and absorption;Mineral absorption;Galactose metabolism	C00124	HMDB0000143;HMDB0003449;HMDB0250761;PW_C000093;MJDBOTE0001042	pos	Carbohydrates	Monosaccharides	Metabolism;Organismal Systems;Organismal Systems;Metabolism	Global and overview maps;Digestive system;Digestive system;Carbohydrate metabolism	Organic oxygen compounds	Organooxygen compounds	198.098	M+NH4	C6H12O6	1.214	0.00557229	37.8	0	5.59977	59-23-4;59-23-4;10257-28-0;3646-73-9;7296-64-2	Carbohydrates and carbohydrate conjugates	6.368	6.3839	6.3887	6.3832	6.3784	6.3644	6.2161	6.2054	6.1847	6.1865	6.187	6.1845	6.3084	6.3048	6.3038
pos_928	Deoxyadenosine	metab_3793	map01100;map02010;map00230	Metabolic pathways;ABC transporters;Purine metabolism	C00559	HMDB0000101;HMDB0000050;PW_C000068;MJDBOTE0000701	pos	Nucleic acids	Nucleosides	Metabolism;Environmental Information Processing;Metabolism	Global and overview maps;Membrane transport;Nucleotide metabolism	Nucleosides, nucleotides, and analogues	Purine nucleosides	252.11	M+H	C10H13N5O3	2.6814	0.00734501	94.6	0	4.47064	58-61-7;958-09-8	Purine 2''-deoxyribonucleosides	5.7119	5.7024	5.6794	5.6878	5.7257	5.6555	5.6559	5.6933	5.6572	5.6501	5.667	5.6506	5.6714	5.67	5.6653
pos_900	Dihydrobiopterin	metab_3794	map01100;map00790;map01240	Metabolic pathways;Folate biosynthesis;Biosynthesis of cofactors	C02953	PW_C000027;HMDB0000038	pos	-	-	Metabolism;Metabolism;Metabolism	Global and overview maps;Metabolism of cofactors and vitamins;Global and overview maps	Organoheterocyclic compounds	Pteridines and derivatives	262.093	M+Na	C9H13N5O3	2.5542	0.0171728	0	33	9.77223	6779-87-9	Pterins and derivatives	2.8501	2.8491	2.8353	3.2521	2.8287	2.8182	5.6952	5.6821	5.6997	5.5754	5.7641	5.7515	5.0892	5.1027	5.1016
pos_2313	Dioctyl Phthalate	metab_3795	map05207	Chemical carcinogenesis - receptor activation	C03690	HMDB0249243;HMDB0251427	pos	-	-	Human Diseases	Cancer: overview	Benzenoids	Benzene and substituted derivatives	391.286	M+H	C24H38O4	7.0301	0.0186206	50.9	0	3.82393	117-81-7	Benzoic acids and derivatives	6.3546	6.2973	6.3204	6.29	6.3119	6.3045	6.3658	6.3529	6.3432	6.3551	6.3414	6.3144	6.2953	6.2818	6.2809
pos_2837	Dodecanoic acid	metab_3796	map01100;map00061	Metabolic pathways;Fatty acid biosynthesis	C02679	PW_C000497;HMDB0303348;LMFA01010012;HMDB0303347;HMDB0002262;HMDB0000638	pos	Lipids	Fatty acids	Metabolism;Metabolism	Global and overview maps;Lipid metabolism	Lipids and lipid-like molecules	Fatty Acyls	218.213	M+NH4	C12H24O2	5.7685	0.0288978	0	42	5.34691	143-07-7;1908-11-8	Fatty acids and conjugates	5.4716	5.4659	5.4179	5.4535	5.413	5.408	5.466	5.4366	5.4286	5.4213	5.4317	5.4153	5.4772	5.4762	5.4548
pos_2310	Herniarin	metab_3797	-	-	C11052	HMDB0029758;HMDB0247248;MJDBOTE0001736	pos	-	-	-	-	Phenylpropanoids and polyketides	Coumarins and derivatives	209.082	M+CH3OH+H	C10H8O3	7.0381	0.0508741	0	57.6	5.59939	531-59-9	Not Available	4.4222	4.3747	4.4322	4.3862	4.2485	4.3319	4.4261	4.3405	4.3368	4.2919	4.3226	4.366	4.3475	4.312	4.3078
pos_3324	Indole	metab_3798	map01100;map00400;map00380;map04974	Metabolic pathways;Phenylalanine, tyrosine and tryptophan biosynthesis;Tryptophan metabolism;Protein digestion and absorption	C00463	HMDB0035924;HMDB0000738	pos	-	-	Metabolism;Metabolism;Metabolism;Organismal Systems	Global and overview maps;Amino acid metabolism;Amino acid metabolism;Digestive system	Organoheterocyclic compounds	Heteroaromatic compounds	118.066	M+H	C8H7N	2.8476	0.00137198	60.4	0	8.67032	120-72-9;109-97-7	Not Available	5.498	5.4832	5.4864	5.4711	5.4707	5.4705	5.6767	5.6749	5.6836	5.692	5.6931	5.6946	5.6066	5.606	5.6072
pos_3161	Indole-3-Carboxaldehyde	metab_3799	-	-	C08493	HMDB0029737;HMDB0000195;HMDB0000197;MJDBSJD0000088	pos	-	-	-	-	Organoheterocyclic compounds	Indoles and derivatives	146.061	M+H	C9H7NO	3.3105	0.00291077	95.7	0	5.48798	58-63-9;487-89-8;87-51-4	Indoles	5.9849	5.9751	5.9639	5.9589	5.9585	5.9503	6.2271	6.2185	6.2167	6.2268	6.2255	6.2268	6.1175	6.1162	6.1187
pos_145	L-Glutamate	metab_3800	map01240;map01200;map00330;map00220;map00250;map04072;map04216;map00630;map00430;map04964;map02010;map00860;map04080;map05016;map05017;map05014;map04727;map04742;map04723;map05031;map04721;map04720;map01100;map00480;map04540;map01210;map00340;map00524;map01230;map04068;map05034;map00660;map04724;map05030;map00650;map00910;map04974;map04713;map00970;map05230;map05033;map04730;map05022	Biosynthesis of cofactors;Carbon metabolism;Arginine and proline metabolism;Arginine biosynthesis;Alanine, aspartate and glutamate metabolism;Phospholipase D signaling pathway;Ferroptosis;Glyoxylate and dicarboxylate metabolism;Taurine and hypotaurine metabolism;Proximal tubule bicarbonate reclamation;ABC transporters;Porphyrin and chlorophyll metabolism;Neuroactive ligand-receptor interaction;Hu…	C00025	HMDB0003339;HMDB0060475;HMDB0000148	pos	Peptides;Hormones and transmitters	Amino acids;Neurotransmitters	Metabolism;Metabolism;Metabolism;Metabolism;Metabolism;Environmental Information Processing;Cellular Processes;Metabolism;Metabolism;Organismal Systems;Environmental Information Processing;Metabolism;Environmental Information Processing;Human Diseases;Human Diseases;Human Diseases;Organismal Systems;Organismal Systems;Organismal Systems;Human Diseases;Organismal Systems;Organismal Systems;Metabol…	Global and overview maps;Global and overview maps;Amino acid metabolism;Amino acid metabolism;Amino acid metabolism;Signal transduction;Cell growth and death;Carbohydrate metabolism;Metabolism of other amino acids;Excretory system;Membrane transport;Metabolism of cofactors and vitamins;Signaling molecules and interaction;Neurodegenerative disease;Neurodegenerative disease;Neurodegenerative diseas…	Organic acids and derivatives	Carboxylic acids and derivatives	148.061	M+H-H2O, M+H	C5H9NO4	0.9799	0.00172553	82.6	0	5.32132	56-86-0;6893-26-1	Amino acids, peptides, and analogues	7.7448	7.7455	7.7403	7.7429	7.7334	7.7239	7.7553	7.7436	7.7347	7.7345	7.7325	7.7406	7.7454	7.7446	7.7439
pos_3435	N-Acetyl-D-galactosamine	metab_3801	map01100;map00052	Metabolic pathways;Galactose metabolism	C01132	HMDB0000212;HMDB0000853;MJDBOTE0000646	pos	Carbohydrates	Monosaccharides	Metabolism;Metabolism	Global and overview maps;Carbohydrate metabolism	Organic oxygen compounds	Organooxygen compounds	186.077	M+H-2H2O	C8H15NO6	2.618	0.0122938	75.3	0	4.78543	1811-31-0;14215-68-0;1811-31-0;14131-60-3	Carbohydrates and carbohydrate conjugates	4.3037	4.3582	4.1927	4.3666	4.1506	4.237	4.586	4.734	4.7166	4.74	4.6394	4.7582	4.5501	4.5574	4.5471
pos_3616	N-Epsilon-Acetyl-L-Lysine	metab_3802	map01100;map00310	Metabolic pathways;Lysine degradation	C02727	HMDB0000206;HMDB0000197;MJDBOTE0000583	pos	-	-	Metabolism;Metabolism	Global and overview maps;Amino acid metabolism	Organic acids and derivatives	Carboxylic acids and derivatives	189.124	M+H	C8H16N2O3	1.3481	0.00138335	88.2	0	5.0467	692-04-6;87-51-4	Amino acids, peptides, and analogues	6.1848	6.151	6.1465	6.1413	6.1413	6.1315	6.3337	6.3249	6.3163	6.3236	6.3176	6.3213	6.2593	6.2592	6.2603
pos_124	Ornithine	metab_3803	map01100;map00220;map01210;map02010;map00330;map00480;map01230	Metabolic pathways;Arginine biosynthesis;2-Oxocarboxylic acid metabolism;ABC transporters;Arginine and proline metabolism;Glutathione metabolism;Biosynthesis of amino acids	C00077	HMDB0003374;HMDB0000214;PW_C000140;MJDBOTE0000357	pos	Peptides	Amino acids	Metabolism;Metabolism;Metabolism;Environmental Information Processing;Metabolism;Metabolism;Metabolism	Global and overview maps;Amino acid metabolism;Global and overview maps;Membrane transport;Amino acid metabolism;Metabolism of other amino acids;Global and overview maps	Organic acids and derivatives	Carboxylic acids and derivatives	133.098	M+H-H2O, M+H	C5H12N2O2	0.7697	0.00499234	58.6	0	5.85299	348-66-3;70-26-8;3184-13-2	Amino acids, peptides, and analogues	5.3808	5.3842	5.3685	5.3879	5.3822	5.3881	5.3851	5.3795	5.3942	5.3784	5.3722	5.3776	5.3907	5.3894	5.3936
pos_40	Trans-Cinnamic acid	metab_3804	map01100;map00130;map00360	Metabolic pathways;Ubiquinone and other terpenoid-quinone biosynthesis;Phenylalanine metabolism	C00423	HMDB0000567;HMDB0000930	pos	-	-	Metabolism;Metabolism;Metabolism	Global and overview maps;Metabolism of cofactors and vitamins;Amino acid metabolism	Phenylpropanoids and polyketides	Cinnamic acids and derivatives	166.087	M+H-H2O, M+NH4, M+H	C9H8O2	2.8476	0.0177777	0	43.7	5.93717	102-94-3;140-10-3	Cinnamic acids	7.8001	7.7586	7.7969	7.7691	7.7985	7.7517	7.9979	7.9496	7.9809	7.9364	7.9814	7.9666	7.8899	7.9039	7.9027
neg_1	Inosine	metab_3805	map01100;map02010;map00230	Metabolic pathways;ABC transporters;Purine metabolism	C00294	PW_C000127;HMDB0247301;HMDB0000195;MJDBOTE0000386	neg	-	-	Metabolism;Environmental Information Processing;Metabolism	Global and overview maps;Membrane transport;Nucleotide metabolism	Nucleosides, nucleotides, and analogues	Purine nucleosides	267.073	M-H, 3M-H, 2M-H, M+Cl, M+FA-H, M-H2O-H	C10H12N4O5	3.1619	0.00579697	97.9	0	-0.287447	58-63-9	Not Available	8.3528	8.3688	8.3523	8.373	8.3683	8.3566	8.4093	8.4038	8.4128	8.4124	8.405	8.4086	8.4025	8.3979	8.402
neg_1000	4-Isopropylbenzoic Acid	metab_3807	map01100	Metabolic pathways	C06578	HMDB0035268	neg	-	-	Metabolism	Global and overview maps	Lipids and lipid-like molecules	Prenol lipids	163.076	M-H	C10H12O2	6.1546	0.00343271	97.8	0	-5.39662	536-66-3	Monoterpenoids	4.5109	4.5306	4.4789	4.5127	4.5503	4.5346	4.5178	4.5324	4.5126	4.5515	4.5341	4.4913	4.5508	4.548	4.5503
neg_1002	Diethyl Phthalate	metab_3809	-	-	C14175	HMDB0094660	neg	-	-	-	-	Benzenoids	Benzene and substituted derivatives	221.082	M-H	C12H14O4	6.1679	0.0191109	56.5	0	-1.67198	84-66-2	Benzoic acids and derivatives	4.4038	4.4202	4.3912	4.4316	4.3993	4.4514	4.3823	4.4226	4.3851	4.4397	4.4282	4.3913	4.4673	4.4533	4.4527
neg_1006	3-Phenoxybenzoic Acid	metab_3813	-	-	-	HMDB0041807	neg	-	-	-	-	Benzenoids	Benzene and substituted derivatives	213.055	M-H	C13H10O3	6.1738	0.00819383	33	0	-2.01161	3739-38-6	Diphenylethers	3.4636	3.4117	3.4299	3.4735	3.5906	3.4642	3.5673	3.4485	3.552	3.6157	3.5051	3.5587	4.3858	4.3827	4.3787
neg_1013	Isoeugenyl acetate	metab_3821	-	-	-	HMDB0034135;HMDB0032348	neg	-	-	-	-	Benzenoids	Phenol esters	251.092	M+FA-H	C12H14O3	6.1823	0.0101983	0	42.3	-1.15167	93-29-8;5912-87-8	Not Available	4.4757	4.4704	4.515	4.4962	4.5201	4.5132	4.5017	4.5071	4.5094	4.5081	4.5298	4.4924	4.4952	4.5025	4.4946
neg_1019	C75	metab_3827	-	-	-	-	neg	-	-	-	-	-	-	253.144	M-H	C14H22O4	6.1896	0.0083686	72.6	0	-0.246013	-	-	5.1399	5.0912	5.1126	5.1006	5.1398	5.1537	5.1375	5.0977	5.1054	5.128	5.1478	5.0889	5.1122	5.1121	5.1058
neg_1032	(10betaH,11xi)-11-Hydroxy-13-nor-6-eremophilen-8-one	metab_3841	-	-	-	HMDB0037605	neg	-	-	-	-	Lipids and lipid-like molecules	Prenol lipids	267.16	M+FA-H	C14H22O2	6.2343	0.019207	0	46.4	0.318711	348615-40-7	Sesquiterpenoids	4.5389	4.4871	4.449	4.4777	4.4802	4.5611	4.4766	4.3907	4.3769	4.4838	4.4209	4.4643	4.4738	4.4595	4.4592
neg_1038	Dihydrojasmonic acid	metab_3847	-	-	-	HMDB0033601	neg	-	-	-	-	Lipids and lipid-like molecules	Fatty Acyls	211.134	M-H	C12H20O3	6.2495	0.0188589	0	35	-2.11175	98674-52-3	Lineolic acids and derivatives	4.6925	4.7107	4.679	4.6912	4.7031	4.7031	4.7136	4.7245	4.6978	4.7234	4.7264	4.7019	4.7233	4.7232	4.709
neg_104	Asparaginylglutamic acid	metab_3848	-	-	-	HMDB0028730	neg	-	-	-	-	Organic acids and derivatives	Carboxylic acids and derivatives	242.08	M-H2O-H, M-H	C9H15N3O6	0.9292	0.0026459	0	48.9	5.40883	20917-58-2	Amino acids, peptides, and analogues	6.9407	6.9593	6.9563	6.9562	6.9507	6.9587	7.0959	7.1108	7.1178	7.1084	7.1139	7.1109	7.0341	7.034	7.036
neg_1044	L-Menthyl acetoacetate	metab_3853	-	-	-	HMDB0032369	neg	-	-	-	-	Lipids and lipid-like molecules	Prenol lipids	221.154	M-H2O-H	C14H24O3	6.2559	0.0178304	0	57.2	-1.21795	59557-05-0	Monoterpenoids	4.8189	4.7299	4.7781	4.7594	4.7598	4.8334	4.792	4.7515	4.7848	4.8323	4.8099	4.7738	4.769	4.7559	4.7554
neg_1047	N'-(1,6-Dihydro-6-oxo-2-pyridinyl)-N,N-dipropylmethanimidamide	metab_3856	-	-	-	HMDB0249850	neg	-	-	-	-	Organoheterocyclic compounds	Pyridines and derivatives	220.146	M-H	C12H19N3O	6.2644	0.0083139	0	36.1	4.22755	-	Hydropyridines	4.4344	4.3846	4.4082	4.341	4.3807	4.483	4.4212	4.4221	4.3792	4.4695	4.4184	4.3979	4.389	4.3951	4.3887
neg_1048	12-Oxo-2,3-dinor-10,15-phytodienoic acid	metab_3857	-	-	-	HMDB0032090	neg	-	-	-	-	Lipids and lipid-like molecules	Fatty Acyls	309.171	M+FA-H	C16H24O3	6.2644	0.0050583	0	64.2	0.0658488	197247-23-7	Eicosanoids	5.5476	5.4613	5.519	5.4958	5.4906	5.5637	5.5269	5.4646	5.4798	5.539	5.5268	5.4827	5.4841	5.4805	5.4802
neg_1056	(S)-10,16-Dihydroxyhexadecanoic acid	metab_3866	-	-	C08285	HMDB0037798	neg	-	-	-	-	Lipids and lipid-like molecules	Fatty Acyls	287.223	M-H	C16H32O4	6.2801	0.00680747	0	45.8	0.125618	69232-67-3	Fatty acids and conjugates	5.764	5.7492	5.7653	5.7491	5.7653	5.7831	5.8226	5.805	5.8075	5.8395	5.8277	5.8109	5.7872	5.7818	5.7867
neg_1059	Avocadene	metab_3869	-	-	-	HMDB0031042;LMFA05000639	neg	-	-	-	-	Lipids and lipid-like molecules	Fatty Acyls	323.199	M+K-2H	C17H34O3	6.2879	0.00511802	0	43.6	-0.673141	83797-45-9	Fatty alcohols	4.753	4.7543	4.7648	4.7991	4.7363	4.7776	5.0596	5.0536	5.0616	5.0408	5.0528	5.0494	4.9183	4.9142	4.9178
neg_1077	5-Heptyltetrahydro-2-oxo-3-furancarboxylic acid	metab_3889	-	-	-	HMDB0030994	neg	-	-	-	-	Organoheterocyclic compounds	Lactones	249.113	M+Na-2H	C12H20O4	6.3271	0.00866125	0	51.4	9.98931	-	Gamma butyrolactones	5.4121	5.3978	5.4113	5.4165	5.4076	5.4019	5.443	5.4182	5.4261	5.4202	5.4205	5.4301	5.4001	5.3943	5.4015
neg_1078	Petroselinic Acid	metab_3890	-	-	C08363	HMDB0304458;HMDB0303337;HMDB0002080;LMFA01030066	neg	-	-	-	-	Lipids and lipid-like molecules	Fatty Acyls	281.249	M-H	C18H34O2	6.3271	0.00763981	94.6	0	-0.311437	593-39-5	Fatty acids and conjugates	5.0477	5.1061	5.1139	5.1022	5.1005	5.1176	4.9865	4.9884	4.9625	4.9641	4.9826	4.9454	4.6173	4.6228	4.6168
neg_1084	Sterebin D	metab_3897	-	-	-	HMDB0036832	neg	-	-	-	-	Lipids and lipid-like molecules	Prenol lipids	293.212	M-H	C18H30O3	6.3428	0.0268897	0	50.5	0.348147	-	Sesquiterpenoids	4.484	4.4663	4.4831	4.4789	4.4998	4.5018	4.4784	4.5436	4.5019	4.5405	4.4957	4.5433	4.4592	4.4592	4.4793
neg_1087	PE(14:1/0:0)	metab_3900	-	-	-	-	neg	-	-	-	-	-	-	422.231	M-H	C19H38NO7P	6.3428	0.0044691	94.8	0	0.415091	-	-	5.8555	5.8561	5.8566	5.8618	5.8547	5.8411	5.8603	5.8789	5.885	5.842	5.8492	5.8661	5.8433	5.8431	5.8466
neg_1090	LysoPC(14:1(9Z)/0:0)	metab_3904	map00564;map05231	Glycerophospholipid metabolism;Choline metabolism in cancer	C04230	HMDB0010380	neg	Lipids	Phospholipids	Metabolism;Human Diseases	Lipid metabolism;Cancer: overview	Lipids and lipid-like molecules	Glycerophospholipids	510.284	M+FA-H	C22H44NO7P	6.3513	0.00421819	0	78.7	0.0827658	-	Glycerophosphocholines	5.9979	5.9991	6.0185	6.0137	6.0122	6.0048	5.9517	5.9616	5.9768	5.944	5.9422	5.9462	5.9719	5.9718	5.975
neg_1092	3-Methyluridine	metab_3906	-	-	-	HMDB0004813	neg	-	-	-	-	Nucleosides, nucleotides, and analogues	Pyrimidine nucleosides	239.067	M-H2O-H	C10H14N2O6	6.3591	0.0232198	0	34.3	-0.515965	2140-69-4	Not Available	4.7044	4.6754	4.6838	4.7072	4.6967	4.6821	4.7165	4.718	4.7113	4.7309	4.722	4.7197	4.7134	4.7139	4.731
neg_1095	4-Megastigmene-6a,9R-diol 9-[apiosyl-(1->6)-glucoside]	metab_3909	-	-	-	HMDB0041580	neg	-	-	-	-	Lipids and lipid-like molecules	Fatty Acyls	541.242	M+Cl	C24H42O11	6.3591	0.00881462	0	43.9	0.140442	177261-74-4	Fatty acyl glycosides	5.8643	5.8658	5.8631	5.883	5.8712	5.8649	5.8378	5.8798	5.8747	5.8266	5.8452	5.8528	5.8514	5.845	5.8447
neg_11	Ribitol	metab_3914	map01100;map00040;map00740	Metabolic pathways;Pentose and glucuronate interconversions;Riboflavin metabolism	C00474	HMDB0000508	neg	-	-	Metabolism;Metabolism;Metabolism	Global and overview maps;Carbohydrate metabolism;Metabolism of cofactors and vitamins	Organic oxygen compounds	Organooxygen compounds	197.066	M+Cl, M+FA-H, M-H	C5H12O5	0.937	0.000413788	83.2	0	-4.17783	488-81-3	Carbohydrates and carbohydrate conjugates	6.8796	6.8807	6.8815	6.8708	6.8754	6.8836	6.9058	6.9133	6.8917	6.9223	6.9162	6.9117	6.8878	6.8881	6.8878
neg_1115	13-Hode	metab_3932	map00591;map03320	Linoleic acid metabolism;PPAR signaling pathway	C14762	HMDB0242324;LMFA02000228;HMDB0004667	neg	-	-	Metabolism;Organismal Systems	Lipid metabolism;Endocrine system	Lipids and lipid-like molecules	Fatty Acyls	277.217	M-H2O-H	C18H32O3	6.4062	0.0142773	58.3	0	-0.3591	29623-28-7	Lineolic acids and derivatives	4.679	4.7065	4.6951	4.6226	4.676	4.7132	4.5991	4.6134	4.646	4.6207	4.6136	4.6267	4.6413	4.6517	4.6407
neg_1117	PE(18:3/0:0)	metab_3934	-	-	-	-	neg	-	-	-	-	-	-	474.263	M-H	C23H42NO7P	6.4062	0.00237161	97.1	0	0.153249	-	-	6.29	6.3076	6.2961	6.3015	6.3103	6.2978	6.2725	6.3145	6.3054	6.2832	6.3035	6.3115	6.3037	6.3035	6.3019
neg_112	Nepetariaside	metab_3937	-	-	-	HMDB0039014	neg	-	-	-	-	Lipids and lipid-like molecules	Prenol lipids	347.171	M-H, M+Cl	C16H28O8	5.8787	0.0158625	0	51.1	-0.283331	110344-61-1	Terpene glycosides	5.6143	5.5992	5.6305	5.6392	5.6205	5.6419	6.1981	6.2341	6.1947	6.2095	6.2254	6.2053	5.9991	5.9988	5.987
neg_1121	Hexadecanedioate	metab_3939	map01100	Metabolic pathways	C19615	HMDB0000712;HMDB0304377;HMDB0000672	neg	-	-	Metabolism	Global and overview maps	Lipids and lipid-like molecules	Fatty Acyls	283.191	M-H	C16H28O4-2	6.414	0.0184186	0	79.8	-0.146026	42150-38-9;505-54-4	Fatty acid esters	4.6742	4.6022	4.6604	4.6624	4.6322	4.6691	4.6404	4.6595	4.6307	4.6995	4.653	4.6702	4.643	4.6571	4.6567
neg_1135	Dodecyl Hydrogen Sulfate	metab_3954	-	-	-	-	neg	-	-	-	-	-	-	265.148	M-H	C12H26O4S	6.4538	0.000534529	83.1	0	0.0888435	-	-	5.5716	5.6044	5.572	5.6061	5.5597	5.6154	5.6063	5.6212	5.6047	5.6052	5.5895	5.5941	5.589	5.5888	5.5893
neg_114	Azelaic Acid	metab_3959	-	-	C08261	LMFA01170054;HMDB0000784;MJDBOTE0000344	neg	-	-	-	-	Lipids and lipid-like molecules	Fatty Acyls	187.097	M-H, M+Na-2H	C9H16O4	5.9528	0.00599913	38.7	0	-3.41624	123-99-9	Fatty acids and conjugates	5.5417	5.5222	5.5107	5.5124	5.491	5.5152	5.5284	5.5626	5.5539	5.5541	5.563	5.5464	5.5475	5.5522	5.5519
neg_1143	LysoPI(16:0/0:0)	metab_3963	-	-	-	HMDB0061695	neg	-	-	-	-	Lipids and lipid-like molecules	Glycerophospholipids	593.274	M+Na-2H	C25H49O12P	6.4616	0.00469766	0	79.1	5.08224	1425501-12-7	Glycerophosphoinositols	7.2865	7.3103	7.3001	7.3097	7.2922	7.2989	7.2512	7.2946	7.2607	7.2567	7.2445	7.2597	7.2694	7.2693	7.2658
neg_1148	4-Decan-4-Ylbenzenesulfonic Acid	metab_3968	-	-	-	-	neg	-	-	-	-	-	-	297.153	M-H	C16H26O3S	6.4851	0.00440082	52.3	0	-0.318917	-	-	5.5513	5.5894	5.5773	5.5819	5.5531	5.5576	5.6998	5.7265	5.7083	5.7051	5.69	5.7046	5.6662	5.666	5.6694
neg_115	5-Pentyltetrahydro-2-oxo-3-furancarboxylic acid	metab_3970	-	-	-	HMDB0030989	neg	-	-	-	-	Organoheterocyclic compounds	Lactones	199.097	M-H, M+Na-2H	C10H16O4	6.0142	0.0133675	0	40.7	-2.88739	-	Gamma butyrolactones	5.8869	5.8324	5.8481	5.8307	5.8453	5.8233	5.7816	5.8077	5.8501	5.7806	5.7917	5.7902	5.8783	5.8781	5.8883
neg_1169	PE(17:1/0:0)	metab_3991	-	-	-	LMGP02050008	neg	-	-	-	-	-	-	464.278	M-H	C22H44NO7P	6.5249	0.0151702	97	0	0.0878273	-	-	5.3056	5.2768	5.3281	5.3279	5.298	5.3044	4.7061	4.8229	4.7864	4.8095	4.7391	4.7285	5.0835	5.0946	5.083
neg_117	PSOROMIC ACID	metab_3992	-	-	-	-	neg	-	-	-	-	-	-	357.062	M-H, M+Na-2H	C18H14O8	6.0797	0.0216647	61.9	0	0.121153	-	-	5.4841	5.4398	5.4774	5.4609	5.3787	5.4363	5.4315	5.4224	5.4871	5.3937	5.4559	5.3993	5.489	5.5048	5.4882
neg_1171	2-Hydroxymyristic Acid	metab_3994	-	-	-	HMDB0002261;LMFA01050484	neg	-	-	-	-	Lipids and lipid-like molecules	Fatty Acyls	243.196	M-H	C14H28O3	6.5327	0.0149937	67.4	0	-0.869591	2507-55-3	Fatty acids and conjugates	5.1273	5.1133	5.142	5.165	5.1048	5.1206	4.9809	4.9807	4.953	5.0227	4.943	4.9929	5.0559	5.0558	5.0671
neg_1174	2-Dodecoxyethyl Hydrogen Sulfate	metab_3997	-	-	-	-	neg	-	-	-	-	-	-	309.174	M-H	C14H30O5S	6.5405	0.00670295	38.9	0	0.115058	-	-	5.0253	4.983	5.0635	5.1026	5.0461	5.0369	5.0728	5.0464	4.9887	5.0524	5.0358	5.0463	5.067	5.0621	5.0618
neg_1197	Alpha-Ionol O-[arabinosyl-(1->6)-glucoside]	metab_4022	-	-	-	HMDB0038732	neg	-	-	-	-	Lipids and lipid-like molecules	Fatty Acyls	509.232	M+Na-2H	C24H40O10	6.5796	0.0325105	0	53.7	-9.23397	-	Fatty acyl glycosides	5.5314	5.5148	5.5135	5.4257	5.5172	5.5322	5.216	5.2092	5.1338	5.1668	5.1814	5.195	5.4435	5.4629	5.4711
neg_12	Guanidylic acid (guanosine monophosphate)	metab_4025	-	-	-	-	neg	-	-	-	-	-	-	362.051	M-H, M+Na-2H, M+K-2H	C10H14N5O8P	1.4611	0.00542988	86.8	0	0.0845876	-	-	7.5638	7.5717	7.5823	7.5728	7.5766	7.5816	7.6396	7.6496	7.6452	7.6492	7.6566	7.6524	7.6021	7.6059	7.6016
neg_1201	Hexadecanedioic acid mono-L-carnitine ester	metab_4028	-	-	-	HMDB0000712;LMFA07070007	neg	-	-	-	-	Lipids and lipid-like molecules	Fatty Acyls	410.291	M-H2O-H	C23H43NO6	6.5954	0.00286067	0	37.2	0.148531	42150-38-9	Fatty acid esters	6.1614	6.1876	6.1736	6.1741	6.1649	6.1964	5.9353	5.942	5.9566	5.945	5.9575	5.9556	6.0849	6.0848	6.087
neg_1202	4-Hydroxy-5-phenyltetrahydro-1,3-oxazin-2-one	metab_4029	map00982	Drug metabolism - cytochrome P450	C16595	PW_C040532;HMDB0060389	neg	-	-	Metabolism	Xenobiotics biodegradation and metabolism	Benzenoids	Benzene and substituted derivatives	578.219	3M-H	C10H11NO3	6.5954	0.00919047	0	46.3	8.27924	-	Not Available	5.8942	5.8999	5.8633	5.8361	5.8889	5.839	5.9085	5.9328	5.8938	5.9126	5.9122	5.8924	5.9044	5.8967	5.8989
neg_1214	Hydroxytetradecadienyl-l-carnitine	metab_4042	-	-	-	HMDB0253295	neg	-	-	-	-	Lipids and lipid-like molecules	Fatty Acyls	368.281	M-H	C21H39NO4	6.6189	0.0130109	0	60	-0.27077	-	Fatty acids and conjugates	5.8051	5.7996	5.8122	5.8011	5.8161	5.7856	5.4779	5.4618	5.4421	5.439	5.4396	5.4836	5.6588	5.6688	5.6685
neg_1232	LysoPC(16:0/0:0)	metab_4061	map00564;map05231	Glycerophospholipid metabolism;Choline metabolism in cancer	C04230	HMDB0010382	neg	Lipids	Phospholipids	Metabolism;Human Diseases	Lipid metabolism;Cancer: overview	Lipids and lipid-like molecules	Glycerophospholipids	540.331	M+FA-H	C24H50NO7P	6.6736	0.00604306	0	90.2	0.487876	17364-16-8	Glycerophosphocholines	7.0275	7.0214	7.022	7.0191	7.0142	7.0185	7.0852	7.0919	7.0762	7.0552	7.0774	7.056	7.029	7.0288	7.0243
neg_1241	PE(17:0/0:0)	metab_4071	-	-	-	LMGP02050030;HMDB0061691	neg	-	-	-	-	Lipids and lipid-like molecules	Glycerophospholipids	466.294	M-H	C22H46NO7P	6.6893	0.0177909	93.7	0	-0.0402394	-	Glycerophosphoethanolamines	5.3626	5.3855	5.3216	5.2026	5.3167	5.3324	4.2825	4.5474	4.4044	4.4625	4.2014	3.7382	5.082	5.0956	5.0953
neg_1243	Dodecylbenzenesulfonic Acid	metab_4073	-	-	-	HMDB0031031;HMDB0059915	neg	-	-	-	-	Benzenoids	Benzene and substituted derivatives	325.184	M-H	C18H30O3S	6.6971	0.00544531	85.8	0	-0.252801	-	Benzenesulfonic acids and derivatives	6.585	6.6068	6.5953	6.5833	6.5662	6.6041	6.7026	6.7077	6.7156	6.6922	6.7015	6.7101	6.6544	6.6582	6.6587
neg_1262	4alpha-formyl-5alpha-cholesta-8,24-dien-3beta-ol	metab_4093	-	-	-	HMDB0062389;LMST01010226	neg	-	-	-	-	Lipids and lipid-like molecules	Steroids and steroid derivatives	457.328	M+FA-H	C28H44O2	6.7752	0.00880464	0	52.6	-9.48088	-	Cholestane steroids	5.813	5.8252	5.8147	5.8546	5.8343	5.8204	5.5915	5.6314	5.6208	5.6079	5.631	5.6384	5.7416	5.7435	5.7361
neg_1272	SM(d18:1/16:0)	metab_4104	-	-	-	HMDB0010169;LMSP03010003	neg	-	-	-	-	Lipids and lipid-like molecules	Sphingolipids	747.566	M+FA-H	C39H79N2O6P	6.7987	0.19595	0	93.4	0.951025	6254-89-3	Phosphosphingolipids	4.7	5.499	5.5823	5.4763	5.4268	5.5763	4.714	5.5622	5.4	5.4482	5.407	5.3833	4.8575	4.7251	4.7092
neg_1277	(R)-2-Hydroxystearic Acid	metab_4109	-	-	-	-	neg	-	-	-	-	-	-	299.259	M-H	C18H36O3	6.8144	0.0691179	85.6	0	-0.31792	-	-	5.1611	5.3202	5.2619	5.22	5.2855	5.1722	5.1265	5.1862	5.1705	5.1711	5.1574	5.2167	5.1942	5.2476	5.247
neg_1278	C-2 Ceramide	metab_4110	-	-	-	-	neg	-	-	-	-	-	-	340.286	M-H	C20H39NO3	6.8144	0.0127706	42.4	0	-0.5801	-	-	5.5003	5.4902	5.5374	5.4805	5.5268	5.5404	5.5339	5.5689	5.5395	5.5694	5.4973	5.4934	5.5184	5.5282	5.528
neg_1279	4-Dodecylbenzenesulfonic acid	metab_4111	-	-	-	HMDB0059915	neg	-	-	-	-	Benzenoids	Benzene and substituted derivatives	325.184	M-H	C18H30O3S	6.8222	0.00482797	56	0	-0.392379	-	Benzenesulfonic acids and derivatives	6.3628	6.391	6.3548	6.38	6.3623	6.3477	6.4042	6.4227	6.4019	6.4	6.4063	6.3884	6.397	6.4003	6.3965
neg_1283	Stearoylcarnitine	metab_4116	-	-	-	LMFA07070008;PW_C000675;HMDB0000848	neg	-	-	-	-	Lipids and lipid-like molecules	Fatty Acyls	464.314	M+K-2H	C25H49NO4	6.8222	0.0161602	0	37	-1.25377	25597-09-5	Fatty acid esters	5.6721	5.6937	5.6845	5.7103	5.7369	5.6178	5.3299	5.3983	5.3452	5.3848	5.3727	5.3224	5.5807	5.5925	5.5802
neg_1289	Melleolide	metab_4122	-	-	-	HMDB0035689	neg	-	-	-	-	Lipids and lipid-like molecules	Prenol lipids	381.174	M-H2O-H	C23H28O6	6.83	0.00790374	0	30.8	7.76765	82869-08-7	Sesquiterpenoids	6.6135	6.6056	6.5752	6.5506	6.5907	6.5655	6.4894	6.4908	6.4797	6.4806	6.4818	6.4549	6.5377	6.5314	6.5321
neg_1308	Behenoylglycine	metab_4143	-	-	-	HMDB0013219	neg	-	-	-	-	Organic acids and derivatives	Carboxylic acids and derivatives	396.348	M-H	C24H47NO3	6.9153	0.0370434	0	39.9	-0.388372	-	Amino acids, peptides, and analogues	5.125	5.146	5.126	5.1755	4.952	5.0528	4.8059	4.6962	4.6693	4.7579	4.8278	4.5486	5.0066	5.007	4.9786
neg_132	(9S,10S)-9,10-dihydroxyoctadecanoate	metab_4156	-	-	C15988	HMDB0059633	neg	-	-	-	-	Lipids and lipid-like molecules	Fatty Acyls	315.254	M-H, M+Cl	C18H36O4	6.3827	0.00533924	0	41.7	-0.456446	-	Fatty acids and conjugates	6.1464	6.1382	6.1605	6.1587	6.1604	6.154	5.9763	5.9879	6.0174	5.9812	6.007	6.0111	6.0736	6.0773	6.0731
neg_1324	12-hydroxyicosanoic acid	metab_4161	-	-	-	HMDB0061664	neg	-	-	-	-	Lipids and lipid-like molecules	Fatty Acyls	327.29	M-H	C20H40O3	6.9699	0.00343894	0	52.7	-0.380232	-	Fatty acids and conjugates	5.6077	5.5833	5.6673	5.6119	5.6157	5.6214	5.3941	5.3943	5.3464	5.4088	5.4133	5.3954	5.5272	5.5244	5.5268
neg_1336	Citreoviridin A	metab_4174	-	-	-	HMDB0030868	neg	-	-	-	-	Organoheterocyclic compounds	Pyrans	383.189	M-H2O-H	C23H30O6	7.0011	0.0192241	0	66.4	7.62227	25425-12-1	Pyranones and derivatives	5.9914	6.006	5.9918	5.9505	5.9162	5.9134	5.7067	5.6417	5.673	5.6443	5.6872	5.651	5.8636	5.8494	5.8491
neg_134	PE(15:0/22:1(13Z))	metab_4178	map01100;map00564;map00563;map04136;map05167;map05130;map04723;map04140	Metabolic pathways;Glycerophospholipid metabolism;Glycosylphosphatidylinositol (GPI)-anchor biosynthesis;Autophagy - other;Kaposi sarcoma-associated herpesvirus infection;Pathogenic Escherichia coli infection;Retrograde endocannabinoid signaling;Autophagy - animal	C00350	HMDB0008908;PW_C004956	neg	Lipids	Phospholipids	Metabolism;Metabolism;Metabolism;Cellular Processes;Human Diseases;Human Diseases;Organismal Systems;Cellular Processes	Global and overview maps;Lipid metabolism;Glycan biosynthesis and metabolism;Transport and catabolism;Infectious disease: viral;Infectious disease: bacterial;Nervous system;Transport and catabolism	Lipids and lipid-like molecules	Glycerophospholipids	804.577	M+Cl, M+FA-H	C42H82NO8P	6.3983	0.00762268	0	91.2	1.08204	-	Glycerophosphoethanolamines	7.0289	5.33	6.9999	6.9707	6.968	6.9622	7.0007	5.5938	7.0143	7.048	7.046	7.035	7.0593	7.0533	7.0587
neg_136	LysoPC(18:3(6Z,9Z,12Z)/0:0)	metab_4198	map00564;map05231	Glycerophospholipid metabolism;Choline metabolism in cancer	C04230	HMDB0010387	neg	Lipids	Phospholipids	Metabolism;Human Diseases	Lipid metabolism;Cancer: overview	Lipids and lipid-like molecules	Glycerophospholipids	562.315	M+Cl, M+FA-H	C26H48NO7P	6.414	0.00432887	0	87.9	0.378186	-	Glycerophosphocholines	6.3146	6.3541	6.3216	6.3429	6.3503	6.3139	6.2323	6.3068	6.2886	6.2418	6.2776	6.2701	6.3067	6.3037	6.3033
neg_1369	PC(18:1(9Z)/18:1(11Z))	metab_4208	map01100;map00564;map00590;map00591;map00592;map05231;map04723	Metabolic pathways;Glycerophospholipid metabolism;Arachidonic acid metabolism;Linoleic acid metabolism;alpha-Linolenic acid metabolism;Choline metabolism in cancer;Retrograde endocannabinoid signaling	C00157	LMGP01012163;PW_C004152;HMDB0008103	neg	Lipids	Phospholipids	Metabolism;Metabolism;Metabolism;Metabolism;Metabolism;Human Diseases;Organismal Systems	Global and overview maps;Lipid metabolism;Lipid metabolism;Lipid metabolism;Lipid metabolism;Cancer: overview;Nervous system	Lipids and lipid-like molecules	Glycerophospholipids	820.564	M+Cl	C44H84NO8P	7.3408	0.0508839	0	61	1.16212	-	Glycerophosphocholines	5.6086	5.9902	6.0785	6.1343	6.1424	6.1017	5.6226	6.0296	5.9805	5.9379	5.9407	6.0043	5.6257	5.6589	5.6178
neg_1424	PE(22:1(13Z)/15:0)	metab_4269	map01100;map00564;map00563;map04136;map05167;map05130;map04723;map04140	Metabolic pathways;Glycerophospholipid metabolism;Glycosylphosphatidylinositol (GPI)-anchor biosynthesis;Autophagy - other;Kaposi sarcoma-associated herpesvirus infection;Pathogenic Escherichia coli infection;Retrograde endocannabinoid signaling;Autophagy - animal	C00350	PW_C005564;HMDB0009516	neg	Lipids	Phospholipids	Metabolism;Metabolism;Metabolism;Cellular Processes;Human Diseases;Human Diseases;Organismal Systems;Cellular Processes	Global and overview maps;Lipid metabolism;Glycan biosynthesis and metabolism;Transport and catabolism;Infectious disease: viral;Infectious disease: bacterial;Nervous system;Transport and catabolism	Lipids and lipid-like molecules	Glycerophospholipids	804.577	M+FA-H	C42H82NO8P	7.5142	0.0263234	0	79.1	1.21651	-	Glycerophosphoethanolamines	4.1764	6.2932	6.2905	6.3324	6.3717	6.2999	3.8884	6.2697	6.3795	6.3837	6.3693	6.3688	5.8373	5.8313	5.8151
neg_1441	1-Oleoylglycerophosphoserine	metab_4288	-	-	-	HMDB0061694	neg	-	-	-	-	Lipids and lipid-like molecules	Glycerophospholipids	522.284	M-H	C24H46NO9P	7.5455	0.00193687	0	71.7	0.0302814	-	Glycerophosphoserines	6.1268	6.1302	6.1275	6.1177	6.1461	6.1099	5.9925	5.9877	5.9902	6.0048	5.9824	5.9875	6.0406	6.0422	6.0418
neg_1442	LysoPC(18:1(9Z)/0:0)	metab_4289	-	-	-	HMDB0002815	neg	-	-	-	-	Lipids and lipid-like molecules	Glycerophospholipids	566.347	M+FA-H	C26H52NO7P	7.5455	0.00873168	0	88.7	0.430305	19420-56-5	Glycerophosphocholines	6.7654	6.7337	6.7504	6.7329	6.7595	6.7223	6.699	6.6804	6.6811	6.6805	6.6878	6.6704	6.7153	6.7216	6.7148
neg_15	Guanosine	metab_4352	map01100;map02010;map00230	Metabolic pathways;ABC transporters;Purine metabolism	C00387	PW_C000087;HMDB0000133;MJDBOTE0000372	neg	Nucleic acids	Nucleosides	Metabolism;Environmental Information Processing;Metabolism	Global and overview maps;Membrane transport;Nucleotide metabolism	Nucleosides, nucleotides, and analogues	Purine nucleosides	282.084	M-H, 2M-H, M+Cl	C10H13N5O5	3.1776	0.00620457	96.7	0	-0.521126	118-00-3	Not Available	6.8694	6.8832	6.8505	6.8858	6.8788	6.8629	6.8492	6.8311	6.8467	6.8434	6.8294	6.8477	6.8759	6.873	6.8784
neg_167	LysoPC(0:0/18:0)	metab_4540	-	-	-	HMDB0011128	neg	-	-	-	-	Lipids and lipid-like molecules	Glycerophospholipids	568.362	M+Cl, M+FA-H	C26H54NO7P	7.2347	0.00785712	0	84.2	0.563724	4421-58-3	Glycerophosphocholines	6.5122	6.4905	6.478	6.5066	6.509	6.476	6.3961	6.3787	6.3812	6.3819	6.3791	6.3865	6.4853	6.4795	6.4792
neg_172	PE(18:1/0:0)	metab_4595	-	-	-	LMGP02050004	neg	-	-	-	-	-	-	478.294	M-H, 2M-H	C23H46NO7P	6.5954	0.00220518	91.5	0	-0.191739	-	-	8.1039	8.1133	8.0979	8.0909	8.1008	8.1004	8.0662	8.0854	8.0643	8.0608	8.0616	8.07	8.0818	8.0816	8.0833
neg_1762	LysoPC(17:0/0:0)	metab_4642	map00564;map05231	Glycerophospholipid metabolism;Choline metabolism in cancer	C04230	HMDB0012108	neg	Lipids	Phospholipids	Metabolism;Human Diseases	Lipid metabolism;Cancer: overview	Lipids and lipid-like molecules	Glycerophospholipids	508.341	M-H	C25H52NO7P	7.2347	0.0050924	0	57.5	-0.0343803	50930-23-9	Glycerophosphocholines	5.8978	5.8858	5.8839	5.8994	5.8882	5.884	5.7901	5.7528	5.7628	5.7698	5.7818	5.7633	5.87	5.8688	5.8731
neg_1769	2(R)-hydroxydocosanoic acid	metab_4649	-	-	-	HMDB0061660	neg	-	-	-	-	Lipids and lipid-like molecules	Fatty Acyls	355.322	M-H	C22H44O3	7.1723	0.0156167	0	51.5	-0.0783722	-	Fatty acids and conjugates	5.6203	5.6121	5.6646	5.7144	5.6859	5.6285	5.1438	5.1926	5.2062	5.1753	5.1912	5.2057	5.4243	5.4357	5.4237
neg_1774	Manglupenone	metab_4654	-	-	-	HMDB0030395	neg	-	-	-	-	Lipids and lipid-like molecules	Prenol lipids	473.282	M+K-2H	C30H44O2	7.141	0.0182498	0	58	-0.667772	152369-65-8	Triterpenoids	5.5843	5.5987	5.7143	5.7115	5.6554	5.6475	5.5282	5.5905	5.584	5.5486	5.5914	5.5673	5.6519	5.6517	5.638
neg_18	Oleoyl glycine	metab_4679	-	-	-	HMDB0013631	neg	-	-	-	-	Organic acids and derivatives	Carboxylic acids and derivatives	374.247	M+Cl, 2M-H, M-H2O-H	C20H37NO3	6.6501	0.0105282	0	47.7	0.949862	2601-90-3	Amino acids, peptides, and analogues	5.1695	5.167	5.0705	5.1025	5.1481	5.1089	5.2663	5.4004	5.324	5.3639	5.3269	5.3171	5.2134	5.2214	5.2213
neg_1825	SM(d18:0/16:1(9Z))	metab_4707	map00600;map01100;map04071;map04217	Sphingolipid metabolism;Metabolic pathways;Sphingolipid signaling pathway;Necroptosis	C00550	HMDB0013464	neg	Lipids	Phospholipids	Metabolism;Metabolism;Environmental Information Processing;Cellular Processes	Lipid metabolism;Global and overview maps;Signal transduction;Cell growth and death	Lipids and lipid-like molecules	Sphingolipids	747.566	M+FA-H	C39H79N2O6P	6.892	0.0896707	0	63.3	0.208099	-	Phosphosphingolipids	5.1895	5.3795	5.3472	5.3856	5.569	5.187	5.2035	5.4761	5.4374	5.2781	5.4323	5.3238	5.8481	5.9127	5.8455
neg_1826	LysoPC(0:0/18:1(9Z))	metab_4708	-	-	-	HMDB0061701	neg	-	-	-	-	Lipids and lipid-like molecules	Glycerophospholipids	556.317	M+Cl	C26H52NO7P	6.892	0.019253	0	86.3	-0.170841	22248-65-3	Glycerophosphocholines	6.0238	6.0213	5.9297	5.9521	5.9908	5.9355	6.0536	6.0288	6.0259	6.0009	6.0662	5.9628	6.0233	6.0092	6.0086
neg_1844	LysoPI(18:1(9Z)/0:0)	metab_4726	-	-	-	HMDB0061693	neg	-	-	-	-	Lipids and lipid-like molecules	Glycerophospholipids	597.305	M-H	C27H51O12P	6.8222	0.00368291	0	81.9	0.569604	1114770-15-8	Glycerophosphoinositols	7.668	7.6765	7.6777	7.6837	7.6758	7.6738	7.6916	7.6905	7.6819	7.6759	7.6905	7.6645	7.668	7.6678	7.6651
neg_1845	1-(11Z-eicosenoyl)-glycero-3-phosphate	metab_4727	-	-	-	HMDB0062305;LMGP10050026	neg	-	-	-	-	Lipids and lipid-like molecules	Glycerophospholipids	509.288	M+FA-H	C23H45O7P	6.8222	0.00395169	0	80.6	-0.297762	-	Glycerophosphates	7.5731	7.5926	7.5976	7.5979	7.6022	7.5853	7.5264	7.546	7.5273	7.5341	7.5421	7.5086	7.5712	7.5739	7.5707
neg_1846	PG(16:0/0:0)[U]	metab_4728	-	-	-	-	neg	-	-	-	-	-	-	483.273	M-H	C22H45O9P	6.8222	0.00610115	74.5	0	-0.0595765	-	-	6.8405	6.8571	6.8656	6.8616	6.8805	6.8546	6.8107	6.8212	6.799	6.8054	6.8154	6.7784	6.8482	6.8529	6.8526
neg_1854	Heptadecanoyl carnitine	metab_4737	-	-	-	HMDB0006210;LMFA07070067	neg	-	-	-	-	Lipids and lipid-like molecules	Fatty Acyls	394.332	M-H2O-H	C24H47NO4	6.8144	0.00225664	0	44	-0.585635	106182-29-0	Fatty acid esters	7.1488	7.1584	7.1694	7.1811	7.1686	7.1666	6.9226	6.9254	6.9061	6.9028	6.9086	6.9003	7.067	7.0688	7.0685
neg_1864	(R)-6'-O-(4-Geranyloxy-2-hydroxycinnamoyl)-marmin	metab_4748	-	-	-	HMDB0039061	neg	-	-	-	-	Lipids and lipid-like molecules	Prenol lipids	665.292	M+Cl	C38H46O8	6.7909	0.00959965	0	71.5	6.04954	142628-36-2	Terpene lactones	5.5508	5.4897	5.4738	5.474	5.4762	5.4883	5.5792	5.5734	5.6204	5.6028	5.5631	5.4859	5.5303	5.53	5.5374
neg_1868	Sulfoglycolithocholate(2-)	metab_4752	-	-	-	HMDB0062801	neg	-	-	-	-	Lipids and lipid-like molecules	Steroids and steroid derivatives	494.258	M-H2O-H	C26H43NO7S	6.7831	0.0141946	0	50.1	-0.376032	-	Bile acids, alcohols and derivatives	5.5813	5.5269	5.54	5.5806	5.5501	5.5392	5.3803	5.4088	5.4023	5.3663	5.3718	5.353	5.4861	5.486	5.4753
neg_1873	Arachidoyl glycine	metab_4758	-	-	-	-	neg	-	-	-	-	-	-	368.317	M-H	C22H43NO3	6.7674	0.0029232	52.6	0	-0.375976	-	-	6.3173	6.3387	6.3447	6.3524	6.3571	6.3465	6.191	6.2055	6.2011	6.1757	6.1932	6.1849	6.2806	6.2823	6.283
neg_1880	N-Oleoyl Phenylalanine	metab_4766	-	-	-	HMDB0062336;LMFA08020092	neg	-	-	-	-	Organic acids and derivatives	Carboxylic acids and derivatives	428.317	M-H	C27H43NO3	6.736	0.00667052	85.7	0	-0.295878	-	Amino acids, peptides, and analogues	6.9066	6.9146	6.9463	6.9213	6.9289	6.9571	6.7151	6.6895	6.698	6.6558	6.7236	6.688	6.8425	6.8424	6.8474
neg_1881	Pipericine	metab_4767	-	-	-	HMDB0031678;LMFA08020200	neg	-	-	-	-	Lipids and lipid-like molecules	Fatty Acyls	380.317	M+FA-H	C22H41NO	6.736	0.00722792	0	47.4	-0.12424	-	Fatty amides	6.7657	6.7765	6.7951	6.7805	6.7857	6.8017	6.6145	6.5846	6.6021	6.5765	6.6286	6.5874	6.7105	6.7104	6.7159
neg_1883	PE(18:0/0:0)	metab_4769	-	-	-	LMGP02050001	neg	-	-	-	-	-	-	480.31	M-H	C23H48NO7P	6.7282	0.0034486	70.7	0	0.451343	-	-	6.8893	6.8999	6.9081	6.8999	6.8938	6.9005	6.8552	6.8304	6.8477	6.825	6.8497	6.8303	6.8536	6.8564	6.856
neg_1886	Pristanoylglycine	metab_4772	-	-	-	HMDB0013303	neg	-	-	-	-	Lipids and lipid-like molecules	Prenol lipids	354.301	M-H	C21H41NO3	6.7204	0.0230041	0	31.9	0.170456	-	Diterpenoids	6.2283	6.2381	6.2565	6.276	6.2645	6.2508	6.1749	6.1497	6.1578	6.1278	6.1847	6.1623	6.2	6.2176	6.2172
neg_1894	25-Hydroxyvitamin D2	metab_4780	-	-	-	LMST03010030;HMDB0001438;HMDB0242742	neg	-	-	-	-	Lipids and lipid-like molecules	Steroids and steroid derivatives	411.323	M-H	C28H44O2	6.6893	0.0373284	0	40	-9.4669	21343-40-8	Vitamin D and derivatives	4.9119	4.9735	4.9109	4.9492	5.0359	4.9094	4.2281	4.4776	4.4925	4.4839	4.0708	4.2179	4.694	4.6947	4.7221
neg_19	Gamma-Glutamylvaline	metab_4786	-	-	-	HMDB0011172	neg	-	-	-	-	Organic acids and derivatives	Carboxylic acids and derivatives	245.114	M-H, M+Na-2H, M-H2O-H	C10H18N2O5	3.3554	0.00206559	0	52.9	-0.746079	2746-34-1	Amino acids, peptides, and analogues	6.0527	6.0741	6.0855	6.1017	6.0881	6.0527	6.0402	6.096	6.0856	6.081	6.095	6.0897	6.0538	6.0554	6.0553
neg_1903	2-hydroxyhexadecanoic acid	metab_4791	-	-	-	HMDB0031057	neg	-	-	-	-	Lipids and lipid-like molecules	Fatty Acyls	271.228	M-H	C16H32O3	6.6814	0.00782677	72.4	0	0.147563	16452-52-1	Fatty acids and conjugates	5.7036	5.6985	5.7005	5.6895	5.7103	5.7051	5.7361	5.7395	5.7437	5.75	5.7328	5.7641	5.7327	5.7326	5.7386
neg_1905	Pentadecanoylcarnitine	metab_4793	-	-	-	HMDB0062517	neg	-	-	-	-	Lipids and lipid-like molecules	Fatty Acyls	366.301	M-H2O-H	C22H43NO4	6.6736	0.00719348	0	42.8	-0.466041	-	Fatty acid esters	6.7028	6.7153	6.699	6.6687	6.7123	6.7013	6.6957	6.737	6.7118	6.7023	6.7032	6.7095	6.7025	6.7081	6.7077
neg_1912	PE-NMe(16:0/18:1(9Z))	metab_4801	-	-	C01241	LMGP02010339;HMDB0010569;PW_C006577	neg	-	-	-	-	Lipids and lipid-like molecules	Glycerophospholipids	776.545	M+FA-H	C40H78NO8P	6.6501	0.218047	0	78.3	0.947119	-	Glycerophosphoethanolamines	4.1809	5.3141	5.2666	5.2645	5.375	5.2425	4.195	5.4898	5.5391	5.5003	5.5415	5.5774	4.3644	4.2312	4.1901
neg_1918	PS(18:1(9Z)/0:0)	metab_4806	-	-	-	HMDB0240603;LMGP03050001	neg	-	-	-	-	Lipids and lipid-like molecules	Glycerophospholipids	522.284	M-H	C24H46NO9P	6.6423	0.00293902	92.1	0	0.0914929	89319-60-8	Glycerophosphoserines	6.6181	6.6173	6.6228	6.6138	6.6228	6.6121	6.4902	6.5123	6.5019	6.4842	6.5051	6.5106	6.5484	6.5508	6.5504
neg_1923	N-Palmitoyl Glycine	metab_4812	-	-	-	HMDB0013034;LMFA08020079	neg	-	-	-	-	Organic acids and derivatives	Carboxylic acids and derivatives	312.254	M-H	C18H35NO3	6.6345	0.0045226	46.2	0	0.0872617	158305-64-7	Amino acids, peptides, and analogues	6.0348	6.0335	6.0373	6.0034	6.0296	6.0251	6.141	6.1682	6.1592	6.1321	6.1204	6.1727	6.0784	6.0819	6.0816
neg_1939	4-(undecan-5-yl)benzene-1-Sulfonic Acid	metab_4829	-	-	-	-	neg	-	-	-	-	-	-	311.169	M-H	C17H28O3S	6.6032	0.00806106	74.7	0	-0.00598672	-	-	6.2812	6.3	6.2937	6.2867	6.2459	6.2873	6.4319	6.4471	6.4269	6.4187	6.425	6.4296	6.3894	6.3956	6.3953
neg_1947	Simvastatin hydroxy acid	metab_4838	-	-	-	HMDB0061047	neg	-	-	-	-	Organic acids and derivatives	Hydroxy acids and derivatives	931.58	2M+Hac-H	C25H40O6	6.5796	0.030697	0	46.6	1.128	-	Medium-chain hydroxy acids and derivatives	5.3397	5.3143	5.1744	5.2965	5.3792	5.1803	5.2436	5.3483	5.1818	5.2289	5.2702	5.3991	5.3444	5.3437	5.3207
neg_1950	Hydroxytetradecenoylcarnitine	metab_4842	-	-	-	HMDB0253296	neg	-	-	-	-	Lipids and lipid-like molecules	Fatty Acyls	384.275	M-H	C21H39NO5	6.5796	0.0116293	0	34.1	-0.430682	-	Fatty acids and conjugates	5.2608	5.2778	5.2564	5.2085	5.1977	5.3001	4.9873	4.9727	4.9402	5.0305	5.0136	5.0091	5.1364	5.1424	5.1323
neg_1951	1-Stearoylglycerophosphoserine	metab_4843	-	-	-	HMDB0061698	neg	-	-	-	-	Lipids and lipid-like molecules	Glycerophospholipids	546.282	M+Na-2H	C24H48NO9P	6.5718	0.00247646	0	67.1	0.463637	-	Glycerophosphoserines	6.5126	6.5088	6.4883	6.4596	6.4938	6.4841	6.5332	6.5549	6.5069	6.5051	6.5076	6.5239	6.5102	6.5082	6.5087
neg_1954	LysoPE(16:0/0:0)	metab_4846	-	-	-	PW_C007100;HMDB0011503	neg	-	-	-	-	Lipids and lipid-like molecules	Glycerophospholipids	452.278	M-H	C21H44NO7P	6.5718	0.00118592	0	80.1	0.407524	53862-35-4	Glycerophosphoethanolamines	6.603	6.6042	6.6002	6.5751	6.6057	6.5958	6.6238	6.6434	6.6235	6.6143	6.6272	6.626	6.6077	6.6075	6.6085
neg_1960	3a,7b,12a-Trihydroxyoxocholanyl-Glycine	metab_4853	-	-	-	HMDB0000331;LMST05030007	neg	-	-	-	-	Lipids and lipid-like molecules	Steroids and steroid derivatives	446.287	M-H2O-H	C26H43NO6	6.564	0.0907267	0	53.4	-8.11851	68753-51-5	Bile acids, alcohols and derivatives	5.205	5.173	5.1179	5.134	5.1751	5.1922	4.8508	4.924	4.849	4.8619	4.8352	4.8776	4.9789	4.9647	5.0375
neg_1968	PE-NMe(18:1(9Z)/18:1(9Z))	metab_4861	-	-	C01241	PW_C006573;LMGP02010338;HMDB0010565	neg	-	-	-	-	Lipids and lipid-like molecules	Glycerophospholipids	802.561	M+FA-H	C42H80NO8P	6.5483	0.0201502	0	83.1	1.37761	-	Glycerophosphoethanolamines	5.9079	6.3491	6.3384	6.3546	6.3577	6.3435	5.922	6.4121	6.483	6.4782	6.4859	6.4776	5.9349	5.9175	5.9253
neg_1993	Myristoylglycine	metab_4889	-	-	-	HMDB0013250	neg	-	-	-	-	Organic acids and derivatives	Carboxylic acids and derivatives	284.223	M-H	C16H31NO3	6.5086	0.0040749	0	47.3	-0.167665	-	Amino acids, peptides, and analogues	5.1372	5.135	5.1764	5.1963	5.1288	5.169	5.0923	5.0927	5.1015	5.096	5.1017	5.105	5.1109	5.108	5.1077
neg_1996	9,10-Dihome	metab_4892	map00591	Linoleic acid metabolism	C14828	LMFA02000229;HMDB0004704	neg	-	-	Metabolism	Lipid metabolism	Lipids and lipid-like molecules	Fatty Acyls	313.238	M-H	C18H34O4	6.5008	0.0102894	41.3	0	0.0704351	125356-86-7	Fatty acids and conjugates	5.1597	5.1911	5.2727	5.1613	5.2186	5.1634	5.1456	5.1662	5.188	5.1395	5.154	5.1522	5.1534	5.1609	5.1529
neg_1999	LysoPA(20:3(8Z,11Z,14Z)/0:0)	metab_4895	-	-	-	HMDB0114759	neg	-	-	-	-	Lipids and lipid-like molecules	Glycerophospholipids	505.257	M+FA-H	C23H41O7P	6.4929	0.00423601	0	41.1	0.246545	-	Glycerophosphates	5.3555	5.3698	5.4061	5.3957	5.3675	5.3488	5.4092	5.3853	5.3485	5.3631	5.332	5.356	5.3361	5.3394	5.339
neg_2000	PE(18:2/0:0)	metab_4899	-	-	-	-	neg	-	-	-	-	-	-	476.278	M-H	C23H44NO7P	6.4929	0.00204671	91.9	0	0.349257	-	-	5.9824	5.9566	5.9807	5.9809	5.9697	5.9733	5.811	5.805	5.7649	5.7882	5.7869	5.8102	5.8841	5.8824	5.8836
neg_2004	10,20-Dihydroxyeicosanoic acid	metab_4903	-	-	-	HMDB0031923	neg	-	-	-	-	Lipids and lipid-like molecules	Fatty Acyls	343.285	M-H	C20H40O4	6.4929	0.0274092	0	64.3	-0.168905	120727-26-6	Fatty acids and conjugates	3.9072	3.74	3.6781	3.663	3.889	3.7714	5.0044	5.0419	4.97	4.9825	4.985	4.999	4.651	4.6721	4.6716
neg_2006	3-Hydroxy-5,8-tetradecadienoylcarnitine	metab_4905	-	-	-	HMDB0013332	neg	-	-	-	-	Lipids and lipid-like molecules	Fatty Acyls	382.26	M-H	C21H37NO5	6.4851	0.00567378	0	45.3	0.369877	-	Fatty acid esters	5.3861	5.4301	5.4157	5.4291	5.3857	5.3994	5.3453	5.3979	5.3387	5.3139	5.3342	5.3389	5.3754	5.3709	5.3749
neg_2017	LysoPC(14:0/0:0)	metab_4916	map00564;map05231	Glycerophospholipid metabolism;Choline metabolism in cancer	C04230	HMDB0010379;PW_C006388	neg	Lipids	Phospholipids	Metabolism;Human Diseases	Lipid metabolism;Cancer: overview	Lipids and lipid-like molecules	Glycerophospholipids	512.299	M+FA-H	C22H46NO7P	6.4616	0.0170792	0	86.9	0.0536395	20559-16-4	Glycerophosphocholines	6.4038	6.4317	6.4287	6.4421	6.4212	6.4214	6.3141	6.35	6.3222	6.3297	6.3027	6.3291	6.3732	6.3857	6.3726
neg_2018	PE(16:1/0:0)	metab_4917	-	-	-	-	neg	-	-	-	-	-	-	450.263	M-H	C21H42NO7P	6.4616	0.00120194	95.9	0	0.294174	-	-	7.0503	7.049	7.0556	7.0662	7.0409	7.0474	7.112	7.132	7.1126	7.1142	7.103	7.1181	7.0804	7.081	7.0799
neg_2026	PE(14:0/0:0)	metab_4926	-	-	-	LMGP02050003	neg	-	-	-	-	-	-	424.247	M-H	C19H40NO7P	6.4381	0.00298274	96.6	0	0.436593	-	-	5.9133	5.9128	5.9272	5.9314	5.9048	5.9165	5.7986	5.8187	5.8099	5.7963	5.7952	5.7993	5.8626	5.8621	5.8602
neg_2028	N-Decanoylglycine	metab_4928	-	-	-	HMDB0013267	neg	-	-	-	-	Organic acids and derivatives	Carboxylic acids and derivatives	250.145	M+Na-2H	C12H23NO3	6.4381	0.00419553	0	36.5	9.90943	-	Amino acids, peptides, and analogues	5.7876	5.769	5.7919	5.7968	5.7881	5.7887	5.812	5.782	5.816	5.8213	5.8009	5.811	5.8025	5.8058	5.8055
neg_2034	1'-Hydroxybufuralol	metab_4935	-	-	-	HMDB0244261	neg	-	-	-	-	Organoheterocyclic compounds	Benzofurans	276.16	M-H	C16H23NO3	6.4218	0.00196243	0	36.3	-0.139635	-	Not Available	4.6958	4.6165	4.709	4.683	4.6695	4.7126	4.7241	4.7322	4.7324	4.7373	4.715	4.7625	4.7398	4.7381	4.7393
neg_2038	LysoPC(15:0/0:0)	metab_4939	map00564;map05231	Glycerophospholipid metabolism;Choline metabolism in cancer	C04230	HMDB0010375;HMDB0010381	neg	Lipids	Phospholipids	Metabolism;Human Diseases	Lipid metabolism;Cancer: overview	Lipids and lipid-like molecules	Glycerophospholipids	502.294	M+Na-2H	C23H48NO7P	6.414	0.0115536	0	63.9	4.59153	-	Glycerophosphocholines	5.7996	5.8259	5.8121	5.8103	5.8126	5.8147	5.7166	5.7816	5.7628	5.7237	5.7512	5.7481	5.7823	5.7822	5.7735
neg_2046	12-Hydroxyhexadecanoic acid	metab_4948	-	-	-	HMDB0112190	neg	-	-	-	-	Lipids and lipid-like molecules	Fatty Acyls	271.228	M-H	C16H32O3	6.4062	0.011035	0	42.6	0.281941	83646-62-2	Fatty acids and conjugates	5.6198	5.6511	5.6503	5.6591	5.6455	5.6642	5.8248	5.8607	5.8467	5.847	5.8496	5.8506	5.7615	5.7695	5.761
neg_2061	11,12-DiHETrE	metab_4965	map00590;map01100;map04726	Arachidonic acid metabolism;Metabolic pathways;Serotonergic synapse	C14774	PW_C001562;HMDB0002314	neg	-	-	Metabolism;Metabolism;Organismal Systems	Lipid metabolism;Global and overview maps;Nervous system	Lipids and lipid-like molecules	Fatty Acyls	383.242	M+FA-H	C20H34O4	6.3827	0.00512526	0	35.2	-6.69803	192461-95-3	Eicosanoids	4.7912	4.8976	4.7779	4.8119	4.7732	4.803	4.6331	4.7093	4.6548	4.6326	4.6626	4.5924	4.7373	4.7372	4.7411
neg_2084	Octadecanedioic Acid	metab_4990	-	-	-	HMDB0000782;LMFA01170029;HMDB0302976	neg	-	-	-	-	Lipids and lipid-like molecules	Fatty Acyls	313.238	M-H	C18H34O4	6.3349	0.00454822	76.2	0	0.169236	871-70-5	Fatty acids and conjugates	5.5705	5.5127	5.544	5.5511	5.5364	5.5689	5.5564	5.5299	5.5504	5.554	5.5657	5.544	5.5465	5.5464	5.5498
neg_2085	PC(18:3(6Z,9Z,12Z)/18:1(9Z))	metab_4991	map01100;map00564;map00590;map00591;map00592;map05231;map04723	Metabolic pathways;Glycerophospholipid metabolism;Arachidonic acid metabolism;Linoleic acid metabolism;alpha-Linolenic acid metabolism;Choline metabolism in cancer;Retrograde endocannabinoid signaling	C00157	PW_C004218;LMGP01011652;HMDB0008170	neg	Lipids	Phospholipids	Metabolism;Metabolism;Metabolism;Metabolism;Metabolism;Human Diseases;Organismal Systems	Global and overview maps;Lipid metabolism;Lipid metabolism;Lipid metabolism;Lipid metabolism;Cancer: overview;Nervous system	Lipids and lipid-like molecules	Glycerophospholipids	826.561	M+FA-H	C44H80NO8P	6.3271	0.00759081	0	75.9	1.22387	-	Glycerophosphocholines	3.1092	5.8198	5.6744	5.6081	5.6779	5.5841	3.1233	5.856	5.5402	5.5128	5.5986	5.4859	6.178	6.1777	6.1721
neg_2090	PE(12:0/0:0)	metab_4997	-	-	-	LMGP02050005	neg	-	-	-	-	-	-	396.215	M-H	C17H36NO7P	6.3192	0.0197477	74.1	0	-1.18389	-	-	4.4352	4.5013	4.5164	4.6106	4.5133	4.5521	4.9435	4.936	4.9111	4.9112	4.9363	4.8984	4.767	4.7518	4.7665
neg_2097	Palmitic Acid	metab_5004	map01100;map00071;map01212;map00061;map00062;map01040	Metabolic pathways;Fatty acid degradation;Fatty acid metabolism;Fatty acid biosynthesis;Fatty acid elongation;Biosynthesis of unsaturated fatty acids	C00249	PW_C000145;HMDB0303203;LMFA01010001;HMDB0000220;MJDBOTE0000410	neg	Lipids	Fatty acids	Metabolism;Metabolism;Metabolism;Metabolism;Metabolism;Metabolism	Global and overview maps;Lipid metabolism;Global and overview maps;Lipid metabolism;Lipid metabolism;Lipid metabolism	Lipids and lipid-like molecules	Fatty Acyls	255.233	M-H	C16H32O2	6.3114	0.00357054	52.1	0	-0.370005	1957-10-03	Fatty acids and conjugates	5.5766	5.5966	5.5935	5.5994	5.5896	5.5753	5.6072	5.6428	5.6056	5.6261	5.6061	5.5877	5.5931	5.5959	5.5956
neg_2106	Kainic acid	metab_5015	-	-	C12819	HMDB0253757	neg	-	-	-	-	Organic acids and derivatives	Carboxylic acids and derivatives	194.082	M-H2O-H	C10H15NO4	6.2957	0.0024365	0	40.7	-2.76123	487-79-6	Amino acids, peptides, and analogues	6.3152	6.3062	6.3183	6.3176	6.3227	6.3236	6.3253	6.3339	6.335	6.3384	6.3454	6.3437	6.3279	6.3299	6.3295
neg_2117	LysoPC(18:1(11Z)/0:0)	metab_5027	map00564;map05231	Glycerophospholipid metabolism;Choline metabolism in cancer	C04230	HMDB0010385	neg	Lipids	Phospholipids	Metabolism;Human Diseases	Lipid metabolism;Cancer: overview	Lipids and lipid-like molecules	Glycerophospholipids	566.347	M+FA-H	C26H52NO7P	6.2722	0.0132138	0	90.7	0.473801	-	Glycerophosphocholines	6.8842	6.9129	6.9004	6.8923	6.887	6.8868	6.8797	6.849	6.8484	6.8311	6.8363	6.8151	5.2803	5.2802	5.2901
neg_2119	Tetradecanedioic acid	metab_5029	-	-	C11002	HMDB0000872;LMFA01170018	neg	-	-	-	-	Lipids and lipid-like molecules	Fatty Acyls	257.176	M-H	C14H26O4	6.2722	0.00261956	84.4	0	-0.226593	821-38-5	Fatty acids and conjugates	4.9836	4.962	4.9645	4.94	4.922	4.9896	5.1214	5.1155	5.1054	5.1204	5.1288	5.1196	5.0325	5.0323	5.0344
neg_2124	(+/-)9-HpODE	metab_5035	-	-	-	-	neg	-	-	-	-	-	-	311.223	M-H	C18H32O4	6.2644	0.00446637	59.8	0	0.149535	-	-	5.463	5.435	5.4804	5.4782	5.4786	5.5037	5.5856	5.5681	5.5998	5.608	5.6103	5.5873	5.5129	5.5159	5.5124
neg_2125	Furanofukinin	metab_5036	-	-	-	HMDB0036640	neg	-	-	-	-	Lipids and lipid-like molecules	Prenol lipids	293.176	M+FA-H	C16H24O2	6.2644	0.0069163	0	80	0.438186	34335-93-8	Sesquiterpenoids	5.9926	5.9589	5.9922	5.9685	5.9701	6.0079	5.9594	5.9277	5.9528	5.962	5.9694	5.9451	5.9452	5.9401	5.9398
neg_2129	(2S,4R)-p-Mentha-1(7),5-dien-2-ol acetate	metab_5040	-	-	-	HMDB0035801	neg	-	-	-	-	Lipids and lipid-like molecules	Prenol lipids	239.129	M+FA-H	C12H18O2	6.2559	0.00286055	0	44	-0.959151	-	Monoterpenoids	5.4215	5.3814	5.4242	5.4003	5.4052	5.444	5.4211	5.383	5.3965	5.432	5.4295	5.3971	5.4026	5.4049	5.4046
neg_2130	4-Hydroxydebrisoquine	metab_5042	-	-	-	HMDB0006468	neg	-	-	-	-	Organoheterocyclic compounds	Tetrahydroisoquinolines	236.105	M+FA-H	C10H13N3O	6.2559	0.018337	0	64.4	5.88917	59333-79-8	Not Available	5.0293	4.9465	4.9915	4.9789	5.0094	5.07	5.0109	4.9718	5.0154	5.0429	5.0199	5.0023	4.984	4.9705	4.9701
neg_2132	N6-iminoethyl-l-lysine	metab_5044	-	-	-	HMDB0255299	neg	-	-	-	-	Organic acids and derivatives	Carboxylic acids and derivatives	433.281	2M+Hac-H	C8H17N3O2	6.2495	0.0062961	0	35.5	7.07656	-	Amino acids, peptides, and analogues	5.6898	5.6014	5.6779	5.6392	5.6361	5.7101	5.7858	5.7835	5.7908	5.8209	5.8155	5.7828	5.7137	5.7092	5.7088
neg_2148	5-Nonyltetrahydro-2-oxo-3-furancarboxylic acid	metab_5061	-	-	-	HMDB0030993	neg	-	-	-	-	Organoheterocyclic compounds	Lactones	255.16	M-H	C14H24O4	6.2279	0.00714474	0	55	-0.13956	-	Gamma butyrolactones	4.6552	4.592	4.5744	4.5609	4.6164	4.6415	4.561	4.5412	4.5	4.5807	4.5515	4.5275	4.5647	4.5631	4.5587
neg_2149	4-Hydroxyphenylacetylglutamic acid	metab_5062	map00350	Tyrosine metabolism	C05595	HMDB0006061	neg	-	-	Metabolism	Amino acid metabolism	Organic acids and derivatives	Carboxylic acids and derivatives	262.075	M-H2O-H	C13H15NO6	6.22	0.0139532	0	34.8	9.51018	1029120-37-3	Amino acids, peptides, and analogues	4.4385	4.4048	4.5347	4.4136	4.3998	4.4503	4.4566	4.4371	4.4434	4.425	4.4163	4.4347	4.4802	4.4694	4.4797
neg_2150	1,11-Undecanedicarboxylic acid	metab_5064	-	-	-	HMDB0002327	neg	-	-	-	-	Lipids and lipid-like molecules	Fatty Acyls	243.16	M-H	C13H24O4	6.22	0.00735552	78.2	0	-0.76825	505-52-2	Fatty acids and conjugates	4.9496	4.9394	4.9253	4.9135	4.9401	4.9526	4.9962	4.9982	4.9533	4.9884	4.9829	4.9842	4.9639	4.959	4.9578
neg_2155	2-Carboxy-4-dodecanolide	metab_5069	-	-	-	HMDB0030987	neg	-	-	-	-	Organoheterocyclic compounds	Lactones	223.134	M-H2O-H	C13H22O4	6.2044	0.0125894	0	30.2	-1.47354	-	Gamma butyrolactones	4.4034	4.359	4.3675	4.3476	4.4155	4.3255	4.3298	4.358	4.3328	4.4089	4.3755	4.2639	4.3808	4.381	4.3714
neg_2156	3,4-Methyleneazelaic acid	metab_5070	-	-	-	HMDB0059744	neg	-	-	-	-	Lipids and lipid-like molecules	Fatty Acyls	193.086	M-H2O-H	C11H16O4	6.2044	0.00517879	0	40.6	-2.87188	-	Fatty acids and conjugates	5.1197	5.1231	5.1039	5.1074	5.1453	5.1296	5.1422	5.1416	5.1256	5.1503	5.1177	5.1275	5.142	5.1379	5.1414
neg_2164	N-Nonanoylglycine	metab_5079	-	-	-	HMDB0013279	neg	-	-	-	-	Organic acids and derivatives	Carboxylic acids and derivatives	252.1	M+K-2H	C11H21NO3	6.1823	0.0108689	0	53.9	-1.78039	-	Amino acids, peptides, and analogues	4.6287	4.5951	4.6426	4.6036	4.6493	4.683	4.6928	4.6608	4.6538	4.6925	4.6982	4.6421	4.6386	4.647	4.6466
neg_2165	Carboxyibuprofen	metab_5080	-	-	-	HMDB0060564	neg	-	-	-	-	Phenylpropanoids and polyketides	Phenylpropanoic acids	235.097	M-H	C13H16O4	6.1823	0.00568687	89.5	0	-0.99038	-	Not Available	4.4864	4.5129	4.5073	4.4878	4.5233	4.5653	4.5014	4.5159	4.5136	4.5123	4.5173	4.5501	4.5283	4.5309	4.5259
neg_2169	LysoPA(i-13:0/0:0)	metab_5084	-	-	-	HMDB0114764	neg	-	-	-	-	Lipids and lipid-like molecules	Glycerophospholipids	367.189	M-H	C16H33O7P	6.1738	0.015469	0	31.2	-0.378966	-	Glycerophosphates	4.6402	4.65	4.7067	4.6483	4.7081	4.652	4.8144	4.7919	4.8071	4.8724	4.824	4.7552	4.7747	4.7628	4.7742
neg_2183	2-Amino-4-oxo-6-(1',2'-dioxoprolyl)-7,8-dihydroxypteridine	metab_5099	-	-	C05255	HMDB0001410	neg	-	-	-	-	Organoheterocyclic compounds	Pteridines and derivatives	593.131	2M+Hac-H	C9H9N5O5	6.133	0.00423106	0	68.3	-7.6493	-	Pterins and derivatives	5.6085	5.6293	5.5946	5.5616	5.5653	5.6039	5.5444	5.6139	5.5813	5.6596	5.5843	5.588	5.6344	5.6308	5.6335
neg_2184	Floionolic acid	metab_5100	-	-	C19621	HMDB0034295;LMFA02000147	neg	-	-	-	-	Lipids and lipid-like molecules	Fatty Acyls	331.249	M-H	C18H36O5	6.133	0.0113407	0	36.2	0.0556511	17705-68-9	Fatty acids and conjugates	5.1731	5.1764	5.1662	5.1619	5.1735	5.19	5.1795	5.127	5.1345	5.1828	5.1535	5.1664	5.2035	5.1951	5.1949
neg_2191	L-Targinine	metab_5108	-	-	C03884	HMDB0029416	neg	-	-	-	-	Organic acids and derivatives	Carboxylic acids and derivatives	223.097	M+Cl	C7H16N4O2	6.1183	0.0114399	0	31.1	2.83816	17035-90-4	Amino acids, peptides, and analogues	4.5569	4.5562	4.5664	4.5478	4.5457	4.5354	4.5615	4.503	4.5746	4.648	4.5984	4.5564	4.6228	4.6144	4.6141
neg_2207	2-(4-Methyl-5-thiazolyl)ethyl formate	metab_5126	-	-	-	HMDB0032420	neg	-	-	-	-	Organoheterocyclic compounds	Azoles	401.088	2M+Hac-H	C7H9NO2S	6.0561	0.00994221	0	35.9	9.09106	90731-56-9	Thiazoles	6.1938	6.188	6.1924	6.1772	6.1342	6.1822	6.1747	6.2003	6.1848	6.1813	6.1731	6.1589	6.208	6.2078	6.2004
neg_2212	3,6,7-Trihydroxy-4'-methoxyflavone 7-rhamnoside	metab_5132	-	-	-	HMDB0041455;LMPK12111586	neg	-	-	-	-	Phenylpropanoids and polyketides	Flavonoids	445.114	M-H	C22H22O10	6.0408	0.0134914	0	57.3	-0.232292	-	Flavonoid glycosides	4.9325	4.8995	4.9534	4.9347	4.8883	4.9401	4.968	4.903	4.9143	4.9219	4.9501	4.9077	4.9569	4.9469	4.9466
neg_2247	Vanillin	metab_5170	map01100	Metabolic pathways	C00755	HMDB0245834;HMDB0012308;MJDBOTE0000374	neg	-	-	Metabolism	Global and overview maps	Benzenoids	Phenols	151.039	M-H	C8H8O3	5.9133	0.00407229	59.5	0	-6.13552	121-33-5	Methoxyphenols	4.9832	5.0036	5.0362	4.9904	4.9635	4.9941	5.2368	5.2461	5.2813	5.2735	5.276	5.2776	5.1652	5.1626	5.1659
neg_2252	4'-(Nitrosomethylamino)-1-(3-pyridyl)-1-butanone	metab_5176	map05207;map05204;map00980;map05208	Chemical carcinogenesis - receptor activation;Chemical carcinogenesis - DNA adducts;Metabolism of xenobiotics by cytochrome P450;Chemical carcinogenesis - reactive oxygen species	C16453	HMDB0011603;HMDB0246622	neg	-	-	Human Diseases;Human Diseases;Metabolism;Human Diseases	Cancer: overview;Cancer: overview;Xenobiotics biodegradation and metabolism;Cancer: overview	Organic oxygen compounds	Organooxygen compounds	252.099	M+FA-H	C10H13N3O2	5.893	0.00568809	0	49.9	-0.636648	64091-91-4	Carbonyl compounds	4.5807	4.619	4.6427	4.6149	4.6101	4.6699	4.6948	4.7828	4.6958	4.6842	4.7593	4.7191	4.6559	4.6599	4.6554
neg_2268	Ethyl 3-hydroxyoctanoate O-[glucosyl-(1->6)-glucoside]	metab_5193	-	-	-	HMDB0038738	neg	-	-	-	-	Lipids and lipid-like molecules	Fatty Acyls	511.239	M-H	C22H40O13	5.7573	0.0175942	0	86.3	-0.263233	-	Fatty acyl glycosides	4.6385	4.6362	4.631	4.6286	4.6282	4.6361	4.9675	5.0894	4.9798	5.0563	5.0358	5.02	4.6616	4.6481	4.6612
neg_2269	1,4-Cyclohexanedicarboxylic Acid	metab_5194	-	-	-	-	neg	-	-	-	-	-	-	171.065	M-H	C8H12O4	5.745	0.00497287	50.3	0	-4.63672	-	-	4.8174	4.7988	4.7554	4.7994	4.7733	4.7834	4.8567	4.8696	4.8605	4.8836	4.8711	4.8621	4.8285	4.832	4.8281
neg_2281	Linalool oxide D 3-[apiosyl-(1->6)-glucoside]	metab_5208	-	-	-	HMDB0031367	neg	-	-	-	-	Organic oxygen compounds	Organooxygen compounds	509.224	M+FA-H	C21H36O11	5.5559	0.0148684	0	51.4	-0.101452	-	Carbohydrates and carbohydrate conjugates	3.9195	3.8178	3.7425	3.8863	3.7978	3.8229	5.6262	5.6449	5.6493	5.6507	5.6461	5.6082	5.3375	5.326	5.3369
neg_2292	N-Acetyl-D-phenylalanine	metab_5220	map01100;map00360	Metabolic pathways;Phenylalanine metabolism	C05620	-	neg	-	-	Metabolism;Metabolism	Global and overview maps;Amino acid metabolism	-	-	206.082	M-H	C11H13NO3	5.3526	0.00650466	74.7	0	-2.38686	10172-89-1	-	5.7006	5.6823	5.6966	5.7085	5.6615	5.7186	5.8133	5.779	5.826	5.8208	5.8214	5.8422	5.7597	5.755	5.7547
neg_2304	N-Acetyl-DL-Leucine	metab_5234	-	-	-	MJDBOTE0001584	neg	-	-	-	-	-	-	172.097	M-H	C8H15NO3	5.1731	0.00331888	92.5	0	-4.42432	-	-	5.6092	5.6009	5.6119	5.621	5.6172	5.6206	5.6373	5.6393	5.6403	5.6427	5.655	5.6479	5.6443	5.6415	5.6433
neg_2305	Leucinic Acid	metab_5235	-	-	-	HMDB0000665;LMFA01050381	neg	-	-	-	-	Lipids and lipid-like molecules	Fatty Acyls	131.07	M-H	C6H12O3	5.1559	0.00941172	56.1	0	-8.14872	498-36-2	Fatty acids and conjugates	4.4942	4.4638	4.4908	4.5451	4.453	4.4884	4.6617	4.664	4.6333	4.6635	4.6646	4.6735	4.5817	4.5744	4.5812
neg_2309	(+/-)-Pelletierine	metab_5239	map01100	Metabolic pathways	C06182	HMDB0030325	neg	-	-	Metabolism	Global and overview maps	Organoheterocyclic compounds	Piperidines	186.113	M+FA-H	C8H15NO	5.1333	0.00212464	0	31.8	-4.80038	539-00-4	Not Available	6.1392	6.1404	6.1416	6.1435	6.1112	6.1393	6.1767	6.1573	6.1707	6.205	6.1802	6.1853	6.1545	6.1532	6.155
neg_2313	N-Acetylleucine	metab_5244	-	-	C02710	HMDB0011756	neg	-	-	-	-	Organic acids and derivatives	Carboxylic acids and derivatives	172.097	M-H	C8H15NO3	4.9751	0.0045789	71.5	0	-4.48736	1188-21-2	Amino acids, peptides, and analogues	5.5598	5.5711	5.5876	5.576	5.5705	5.5769	5.605	5.6502	5.6498	5.6441	5.6586	5.649	5.6208	5.6239	5.6202
neg_2315	Phthalic Acid	metab_5246	map01100;map02010	Metabolic pathways;ABC transporters	C01606	HMDB0002107;MJDBOTE0000627	neg	-	-	Metabolism;Environmental Information Processing	Global and overview maps;Membrane transport	Benzenoids	Benzene and substituted derivatives	165.018	M-H	C8H6O4	4.9415	0.00842992	55.3	0	-5.03792	88-99-3	Benzoic acids and derivatives	5.7273	5.7362	5.7428	5.7327	5.7405	5.7337	5.716	5.7274	5.736	5.7309	5.7412	5.7222	5.7344	5.7405	5.7339
neg_2319	(2R,6x)-7-Methyl-3-methylene-1,2,6,7-octanetetrol 2-glucoside	metab_5250	-	-	-	HMDB0033216	neg	-	-	-	-	Lipids and lipid-like molecules	Fatty Acyls	365.182	M-H	C16H30O9	4.8526	0.00511547	0	64.7	-0.39601	219814-32-1	Fatty acyl glycosides	4.4882	4.4718	4.6246	4.4413	4.4758	4.5239	5.9862	5.9683	6.0138	5.9938	5.98	6.0002	5.6748	5.6747	5.6786
neg_232	Beta-tyvelose	metab_5251	-	-	-	HMDB0249152	neg	-	-	-	-	Organic oxygen compounds	Organooxygen compounds	193.071	M-H, M+FA-H	C6H12O4	2.1274	0.00210145	0	41.5	-4.17318	-	Carbohydrates and carbohydrate conjugates	5.8514	5.8717	5.866	5.8514	5.8699	5.8654	5.8364	5.8621	5.8617	5.8593	5.8521	5.8525	5.862	5.8619	5.8635
neg_2325	N6-(Delta2-Isopentenyl)-adenine	metab_5257	-	-	C04083	HMDB0245646	neg	-	-	-	-	Organoheterocyclic compounds	Imidazopyrimidines	202.108	M-H	C10H13N5	4.6974	0.0239323	79.3	0	-9.31036	2365-40-4	Purines and purine derivatives	4.4454	4.4571	4.4202	4.4169	4.3602	4.4018	3.9505	3.9915	3.9967	4.0035	4.0309	3.9518	4.2682	4.2858	4.2677
neg_2329	Cyclic 3-Hydroxymelatonin	metab_5261	-	-	-	HMDB0060069	neg	-	-	-	-	Organoheterocyclic compounds	Indoles and derivatives	283.084	M+Cl	C13H16N2O3	4.6494	0.0186211	0	50.7	-7.5988	-	Pyrroloindoles	4.9551	4.9382	4.917	4.9442	4.9121	4.915	4.8782	4.9236	4.9077	4.8685	4.8547	4.9112	4.9316	4.9315	4.9175
neg_2337	N-despropyl ropinirole	metab_5270	-	-	-	HMDB0060625	neg	-	-	-	-	Organoheterocyclic compounds	Indoles and derivatives	255.089	M+K-2H	C13H18N2O	4.5369	0.0127764	0	34.3	-8.56235	-	Indolines	5.3012	5.3562	5.3264	5.2456	5.2917	5.2688	5.2949	5.3023	5.316	5.3559	5.2486	5.2044	5.3013	5.3011	5.3108
neg_2346	3-Hydroxybenzoic Acid	metab_5280	map00400	Phenylalanine, tyrosine and tryptophan biosynthesis	C00587	HMDB0002466	neg	-	-	Metabolism	Amino acid metabolism	Benzenoids	Benzene and substituted derivatives	137.023	M-H	C7H6O3	4.4089	0.00477511	82.7	0	-7.42542	1999-06-09	Benzoic acids and derivatives	5.176	5.1809	5.1913	5.195	5.1926	5.1752	5.0609	5.059	5.0602	5.0581	5.0675	5.0807	5.1431	5.1429	5.1466
neg_2376	N-Acetyl-DL-Valine	metab_5313	-	-	-	HMDB0011757	neg	-	-	-	-	Organic acids and derivatives	Carboxylic acids and derivatives	158.081	M-H	C7H13NO3	3.9894	0.00652862	71.8	0	-5.57685	96-81-1	Amino acids, peptides, and analogues	5.6257	5.6337	5.6158	5.6368	5.6405	5.6475	5.7119	5.7485	5.73	5.7389	5.7407	5.7522	5.693	5.6958	5.6987
neg_2378	N-Acetyl-L-Tyrosine	metab_5315	-	-	C01657	HMDB0244966;HMDB0000866;MJDBOTE0000672	neg	-	-	-	-	Organic acids and derivatives	Carboxylic acids and derivatives	222.077	M-H	C11H13NO4	3.9814	0.00606586	82.7	0	-1.7844	537-55-3	Amino acids, peptides, and analogues	4.5388	4.557	4.5436	4.5432	4.5501	4.5803	5.2411	5.2886	5.2525	5.2799	5.2677	5.2869	5.0456	5.0503	5.05
neg_2385	Dehydroxyzyleuton	metab_5323	-	-	-	HMDB0013970	neg	-	-	-	-	Organoheterocyclic compounds	Benzothiophenes	219.059	M-H	C11H12N2OS	3.9408	0.00157901	0	40.2	-1.8198	-	1-benzothiophenes	5.2497	5.2817	5.2848	5.2828	5.284	5.2696	5.3026	5.3138	5.2995	5.297	5.321	5.3056	5.3258	5.3271	5.3268
neg_2389	FAD	metab_5327	map01100;map01240;map04977;map00740	Metabolic pathways;Biosynthesis of cofactors;Vitamin digestion and absorption;Riboflavin metabolism	C00016	HMDB0001248;HMDB0252293;PW_C000964	neg	Vitamins and cofactors	Cofactors	Metabolism;Metabolism;Organismal Systems;Metabolism	Global and overview maps;Global and overview maps;Digestive system;Metabolism of cofactors and vitamins	Nucleosides, nucleotides, and analogues	Flavin nucleotides	784.151	M-H	C27H33N9O15P2	3.926	0.00556248	72.9	0	0.944511	146-14-5	Not Available	5.7758	5.8196	5.8	5.7779	5.7809	5.7668	5.7981	5.8295	5.8218	5.861	5.8084	5.8041	5.8168	5.8128	5.8125
neg_2408	N-Acetyldopamine	metab_5348	-	-	-	HMDB0041943	neg	-	-	-	-	Benzenoids	Phenols	194.082	M-H	C10H13NO3	3.8788	0.0113311	0	55.4	-2.87279	2494-12-04	Benzenediols	3.0585	3.0464	3.3365	3.3037	3.3431	3.1629	4.5688	4.5549	4.5454	4.5521	4.5521	4.4975	4.3192	4.3108	4.3105
neg_2417	5-Carboxy-2'-deoxyuridine	metab_5358	-	-	-	HMDB0060774	neg	-	-	-	-	Nucleosides, nucleotides, and analogues	Pyrimidine nucleosides	317.063	M+FA-H	C10H12N2O7	3.862	0.0152999	0	77	0.303165	-	Pyrimidine 2''-deoxyribonucleosides	4.6175	4.5777	4.584	4.6187	4.6749	4.5828	4.7533	4.7508	4.7749	4.7365	4.7247	4.6877	4.6952	4.6999	4.6867
neg_242	Deoxyguanosine	metab_5361	map01100;map02010;map00230	Metabolic pathways;ABC transporters;Purine metabolism	C00330	PW_C000058;HMDB0000085;MJDBOTE0000696	neg	Nucleic acids	Nucleosides	Metabolism;Environmental Information Processing;Metabolism	Global and overview maps;Membrane transport;Nucleotide metabolism	Nucleosides, nucleotides, and analogues	Purine nucleosides	312.095	M-H, M+FA-H	C10H13N5O4	3.0198	0.00636176	0	41.1	0.0502471	961-07-9	Purine 2''-deoxyribonucleosides	6.0154	6.0176	6.0153	6.0303	6.042	6.0481	6.2226	6.2017	6.2289	6.2309	6.2248	6.2527	6.1364	6.1409	6.1359
neg_2425	Archangin	metab_5367	-	-	-	HMDB0030616	neg	-	-	-	-	Phenylpropanoids and polyketides	Coumarins and derivatives	295.039	M+K-2H	C15H14O4	3.8105	0.0045198	0	31.1	5.68784	-	Furanocoumarins	4.4965	4.5222	4.5104	4.5417	4.5405	4.4791	4.5311	4.496	4.5209	4.5019	4.4254	4.4794	4.5364	4.5395	4.5359
neg_2459	(2E,11Z)-Wyerone acid	metab_5404	-	-	-	HMDB0030946	neg	-	-	-	-	Lipids and lipid-like molecules	Fatty Acyls	279.044	M+Cl	C14H12O4	3.6107	0.013663	0	47.8	6.03564	-	Fatty acids and conjugates	6.13	6.079	6.1037	6.106	6.128	6.1278	6.0773	6.07	6.0767	6.1102	6.0662	6.0699	6.1147	6.1221	6.1104
neg_2460	Acetaminophen cystein	metab_5406	-	-	-	PW_C040628;HMDB0060559	neg	-	-	-	-	Organic acids and derivatives	Carboxylic acids and derivatives	235.054	M-H2O-H	C11H14N2O3S	3.6107	0.00132946	0	61.7	-1.12308	-	Amino acids, peptides, and analogues	5.0921	5.0146	5.047	5.0361	5.0801	5.0746	5.0189	5.0123	5.0135	5.0612	5.0056	5.0137	5.0634	5.0633	5.0644
neg_2462	Hydroxyzileuton	metab_5408	-	-	-	HMDB0013968	neg	-	-	-	-	Organoheterocyclic compounds	Benzothiophenes	297.055	M+FA-H	C11H12N2O3S	3.5944	0.00700105	0	68.6	-0.603089	-	1-benzothiophenes	4.6463	4.6083	4.649	4.532	4.5735	4.5996	4.395	4.4546	4.4598	4.6092	4.3013	4.3603	4.5029	4.4974	4.5024
neg_2466	Gamma-Glutamylfelinylglycine	metab_5412	-	-	-	HMDB0252619	neg	-	-	-	-	Organic acids and derivatives	Carboxylic acids and derivatives	392.149	M-H	C15H27N3O7S	3.5795	0.0105909	0	39.3	-1.11731	-	Amino acids, peptides, and analogues	4.7592	4.6846	4.7565	4.7136	4.6917	4.7174	5.0226	5.0924	5.0831	5.0748	5.0396	5.0761	4.9076	4.9157	4.9154
neg_2477	6-[5-(carboxymethyl)-2-hydroxyphenoxy]-3,4,5-trihydroxyoxane-2-carboxylic acid	metab_5424	-	-	-	HMDB0125149	neg	-	-	-	-	Organic oxygen compounds	Organooxygen compounds	365.051	M+Na-2H	C14H16O10	3.5393	0.00374353	0	54.5	6.91006	-	Carbohydrates and carbohydrate conjugates	4.8686	4.8358	4.8132	4.8469	4.7596	4.8825	4.8161	4.8844	4.8375	4.8483	4.8758	4.8429	4.8609	4.8579	4.8604
neg_2490	Gamma-Glutamylisoleucine	metab_5439	-	-	-	HMDB0011170	neg	-	-	-	-	Organic acids and derivatives	Carboxylic acids and derivatives	259.13	M-H	C11H20N2O5	3.5245	0.0163595	0	61.2	-0.558143	23632-83-9	Amino acids, peptides, and analogues	3.5391	3.4949	3.5797	3.8334	3.5133	3.8275	4.6445	4.6842	4.5936	4.669	4.6425	4.6191	4.3984	4.3863	4.386
neg_2508	P-Hydroxylevamisole	metab_5459	-	-	-	HMDB0246439	neg	-	-	-	-	Benzenoids	Phenols	265.065	M+FA-H	C11H12N2OS	3.4787	0.028039	0	56.8	-0.0613913	-	1-hydroxy-2-unsubstituted benzenoids	4.7094	4.792	4.767	4.6698	4.7605	4.7963	4.6337	4.743	4.668	4.7059	4.6737	4.6655	4.6971	4.7133	4.7211
neg_2509	1,4-Dimethyl-7-ethylazulene	metab_5460	-	-	C09633	HMDB0036470	neg	-	-	-	-	Lipids and lipid-like molecules	Prenol lipids	221.075	M+K-2H	C14H16	3.4787	0.00997687	0	36.6	6.54548	529-05-5	Sesquiterpenoids	4.5549	4.5944	4.5639	4.4842	4.6106	4.5962	4.4338	4.4916	4.4825	4.528	4.505	4.4762	4.4964	4.4897	4.4979
neg_2517	Glutaminylhydroxyproline	metab_5469	-	-	-	HMDB0028798	neg	-	-	-	-	Organic acids and derivatives	Carboxylic acids and derivatives	240.099	M-H2O-H	C10H17N3O5	3.4538	0.0118421	0	76.5	-0.86304	-	Amino acids, peptides, and analogues	4.6014	4.6251	4.6555	4.6168	4.6353	4.6204	4.6633	4.7254	4.6914	4.7361	4.722	4.7219	4.6735	4.6821	4.673
neg_2521	Gamma-L-Glutamyl-S-(2-carboxy-1-propyl)cysteinylglycine	metab_5474	-	-	-	HMDB0029394	neg	-	-	-	-	Organic acids and derivatives	Carboxylic acids and derivatives	392.114	M-H	C14H23N3O8S	3.4365	0.0076696	0	54.1	1.02955	6710-22-1	Amino acids, peptides, and analogues	4.7856	4.7889	4.7703	4.7765	4.7954	4.8027	4.9638	5.0005	4.9629	5.0111	4.9684	5.0017	4.8841	4.89	4.8897
neg_2524	Glutamylproline	metab_5477	-	-	-	HMDB0028827	neg	-	-	-	-	Organic acids and derivatives	Carboxylic acids and derivatives	225.088	M-H2O-H	C10H16N2O5	3.4211	0.0138718	0	44	-1.62717	41745-47-5	Amino acids, peptides, and analogues	4.6441	4.6666	4.7044	4.7162	4.6819	4.6452	4.2482	4.2542	4.2781	4.2969	4.2819	4.2603	4.5182	4.5075	4.5177
neg_2534	2''-Acetylorientin	metab_5488	-	-	-	HMDB0303600	neg	-	-	-	-	Phenylpropanoids and polyketides	Flavonoids	511.081	M+Na-2H	C23H22O12	3.3858	0.0124163	0	37.8	-9.98951	-	Flavonoid glycosides	5.4097	5.3982	5.4335	5.4299	5.3793	5.4428	5.6187	5.6481	5.655	5.6648	5.6837	5.6743	5.5217	5.5125	5.5122
neg_2542	Adenine	metab_5497	map01100;map00230	Metabolic pathways;Purine metabolism	C00147	HMDB0000034;PW_C000024;MJDBOTE0000759	neg	Nucleic acids	Bases	Metabolism;Metabolism	Global and overview maps;Nucleotide metabolism	Organoheterocyclic compounds	Imidazopyrimidines	134.046	M-H	C5H5N5	3.3858	0.0038444	92.4	0	-7.80211	73-24-5	Purines and purine derivatives	5.1512	5.1504	5.1747	5.1934	5.145	5.1666	5.2294	5.2552	5.2514	5.276	5.2891	5.2869	5.1918	5.1938	5.1952
neg_2553	N2-Methylguanosine	metab_5508	-	-	-	-	neg	-	-	-	-	-	-	296.1	M-H	C11H15N5O5	3.3623	0.00212256	91.4	0	-0.564397	-	-	5.1137	5.1405	5.1624	5.1406	5.1326	5.1131	5.1005	5.1549	5.1672	5.165	5.1772	5.198	5.1401	5.1399	5.1416
neg_2554	4,4'-Dihydroxyantipyrine	metab_5509	-	-	-	HMDB0246602	neg	-	-	-	-	Organoheterocyclic compounds	Azoles	265.083	M+FA-H	C11H12N2O3	3.3623	0.00506282	0	52.3	-0.0420082	-	Pyrazoles	5.419	5.3989	5.4191	5.4787	5.412	5.418	5.4327	5.4809	5.4383	5.4799	5.4591	5.4725	5.4186	5.4176	5.4144
neg_2561	Gamma-Glutamylmethionine	metab_5517	-	-	-	HMDB0034367	neg	-	-	-	-	Organic acids and derivatives	Carboxylic acids and derivatives	277.086	M-H	C10H18N2O5S	3.3554	0.00266289	78.2	0	-0.139228	17663-87-5	Amino acids, peptides, and analogues	5.3191	5.3374	5.3472	5.3652	5.346	5.306	5.203	5.2555	5.231	5.2424	5.2369	5.2494	5.271	5.2708	5.2689
neg_257	2-([1,1'-Biphenyl]-2-yl)acetic acid	metab_5526	-	-	-	HMDB0244909	neg	-	-	-	-	Benzenoids	Benzene and substituted derivatives	249.034	M-H2O-H, M+K-2H	C14H12O2	3.2789	0.00951845	0	43	6.97607	-	Biphenyls and derivatives	5.1337	5.1042	5.0765	5.0751	5.1088	5.0724	5.1214	5.1302	5.1404	5.1492	5.2427	5.203	5.1626	5.1557	5.1554
neg_2583	Spongothymidine	metab_5540	-	-	C16744	MJDBOTE0000613	neg	-	-	-	-	-	-	257.078	M-H	C10H14N2O6	3.3061	0.00325177	52.9	0	-0.0419272	605-23-2	-	5.1104	5.1092	5.0949	5.0843	5.0948	5.1036	5.1635	5.2332	5.237	5.234	5.1926	5.2272	5.1672	5.167	5.1695
neg_259	Beta-N-Acetylglucosamine	metab_5547	-	-	C03878	HMDB0000803	neg	-	-	-	-	Organic oxygen compounds	Organooxygen compounds	266.09	M-H2O-H, M+FA-H	C8H15NO6	3.2633	0.0137314	0	53.9	6.56547	14131-68-1	Carbohydrates and carbohydrate conjugates	5.4612	5.4615	5.4363	5.4463	5.4561	5.4553	5.4582	5.4896	5.5158	5.5108	5.4862	5.5031	5.5029	5.4927	5.4926
neg_2599	Zeatin	metab_5557	map01100	Metabolic pathways	C00371	HMDB0012204;MJDBZSJ0000114	neg	-	-	Metabolism	Global and overview maps	Organoheterocyclic compounds	Imidazopyrimidines	218.103	M-H	C10H13N5O	3.2868	0.00633243	40.4	0	-7.92417	1637-39-4	Purines and purine derivatives	4.7569	4.73	4.7137	4.7488	4.7445	4.7359	5.1206	5.1592	5.2062	5.2112	5.1755	5.1859	5.024	5.0192	5.0192
neg_260	Benzyl-6-hydroxy-2-cyclohexene-on-oyl	metab_5559	-	-	-	HMDB0304271	neg	-	-	-	-	Benzenoids	Benzene and substituted derivatives	281.06	M-H2O-H, M+Cl	C14H14O4	3.2476	0.0177247	0	31	5.31845	-	Benzyloxycarbonyls	4.5072	4.4596	4.524	4.6076	4.546	4.6206	4.9997	5.0028	5.0206	4.9702	5.0396	5.0783	4.8439	4.8438	4.8571
neg_2603	Suberenone	metab_5563	-	-	-	HMDB0030595	neg	-	-	-	-	Phenylpropanoids and polyketides	Coumarins and derivatives	279.044	M+Cl	C14H12O4	3.2789	0.00301356	0	33.7	6.17791	35897-95-1	Not Available	6.1245	6.1264	6.106	6.1008	6.1018	6.0992	5.935	5.9955	6.0149	6.0232	5.9791	5.9948	6.0956	6.0931	6.094
neg_2615	Deoxyinosine	metab_5576	map01100;map02010;map00230	Metabolic pathways;ABC transporters;Purine metabolism	C05512	PW_C000050;HMDB0000071;MJDBOTE0001081	neg	-	-	Metabolism;Environmental Information Processing;Metabolism	Global and overview maps;Membrane transport;Nucleotide metabolism	Nucleosides, nucleotides, and analogues	Purine nucleosides	251.078	M-H	C10H12N4O4	3.2554	0.00621992	96.9	0	-0.384485	890-38-0	Purine 2''-deoxyribonucleosides	5.9731	5.955	5.95	5.9451	5.9583	5.9558	5.9828	5.9998	6.0108	6.0342	5.9894	6.0108	6.0192	6.0143	6.0187
neg_2633	7-Methylguanosine	metab_5596	-	-	-	HMDB0005862;HMDB0001107	neg	-	-	-	-	Nucleosides, nucleotides, and analogues	Purine nucleosides	335.061	M+K-2H	C11H16N5O5+	3.2241	0.0111097	0	81.1	-9.60279	20244-86-4;2140-77-4	Not Available	5.796	5.7862	5.7635	5.8254	5.7922	5.7857	5.8145	5.7533	5.7722	5.7661	5.7346	5.7653	5.8328	5.824	5.8319
neg_2634	Omega-Hydroxymoracin N	metab_5597	-	-	-	HMDB0041299	neg	-	-	-	-	Phenylpropanoids and polyketides	2-arylbenzofuran flavonoids	325.107	M-H	C19H18O5	3.2241	0.0156179	0	39.9	-3.85131	135248-04-3	Not Available	4.9507	4.9018	4.9469	4.9106	4.9909	4.9199	4.7741	4.7975	4.7603	4.8259	4.8622	4.8109	4.8794	4.8914	4.891
neg_2636	Glutaric Acid	metab_5599	map01100;map00310;map00071	Metabolic pathways;Lysine degradation;Fatty acid degradation	C00489	HMDB0000661	neg	Organic acids	Carboxylic acids	Metabolism;Metabolism;Metabolism	Global and overview maps;Amino acid metabolism;Lipid metabolism	Organic acids and derivatives	Carboxylic acids and derivatives	131.034	M-H	C5H8O4	3.2163	0.0131279	93	0	-8.14865	110-94-1	Dicarboxylic acids and derivatives	5.42	5.4033	5.4252	5.4032	5.3909	5.4223	5.1461	5.2063	5.1917	5.2087	5.2128	5.2198	5.3022	5.3124	5.3119
neg_2646	Guanine	metab_5610	map01100;map00230	Metabolic pathways;Purine metabolism	C00242	PW_C000086;HMDB0000132;MJDBOTE0000457	neg	Nucleic acids	Bases	Metabolism;Metabolism	Global and overview maps;Nucleotide metabolism	Organoheterocyclic compounds	Imidazopyrimidines	150.041	M-H	C5H5N5O	3.1697	0.00443189	95.7	0	-6.38976	73-40-5	Purines and purine derivatives	5.2503	5.2561	5.2366	5.2576	5.2681	5.277	5.2085	5.2333	5.2353	5.2652	5.2405	5.2491	5.2463	5.2427	5.2457
neg_2650	2'-Deoxyadenosine 3'-monophosphate	metab_5615	-	-	-	HMDB0245534	neg	-	-	-	-	Nucleosides, nucleotides, and analogues	Ribonucleoside 3''-phosphates	376.067	M+FA-H	C10H14N5O6P	3.154	0.116567	0	31.6	0.717383	-	Not Available	3.5992	3.5969	3.5917	4.0198	3.6982	3.5967	4.1348	4.2305	4.097	3.9804	4.2547	4.3246	3.6089	3.6937	3.6084
neg_2651	Dopaxanthin	metab_5616	-	-	C08543	HMDB0012221	neg	-	-	-	-	Organic acids and derivatives	Carboxylic acids and derivatives	825.217	2M+FA-H	C18H18N2O8	3.1464	0.0140552	0	62.4	7.67797	71199-31-0	Amino acids, peptides, and analogues	5.7931	5.8296	5.8514	5.8802	5.7894	5.7785	5.9052	5.8486	5.8674	5.9273	5.7641	5.7585	5.8659	5.8553	5.8555
neg_2664	D-Ribulose 5-Phosphate	metab_5630	map01100;map01240;map00040;map01200;map01230;map00030;map00740	Metabolic pathways;Biosynthesis of cofactors;Pentose and glucuronate interconversions;Carbon metabolism;Biosynthesis of amino acids;Pentose phosphate pathway;Riboflavin metabolism	C00199	PW_C000479;HMDB0000618	neg	-	-	Metabolism;Metabolism;Metabolism;Metabolism;Metabolism;Metabolism;Metabolism	Global and overview maps;Global and overview maps;Carbohydrate metabolism;Global and overview maps;Global and overview maps;Carbohydrate metabolism;Metabolism of cofactors and vitamins	Organic oxygen compounds	Organooxygen compounds	211.001	M-H2O-H	C5H11O8P	3.0999	0.0316004	35.7	0	-2.0077	551-85-9;4151-19-3	Carbohydrates and carbohydrate conjugates	4.9762	4.9582	4.9766	4.9204	4.9747	4.9895	4.7712	4.7071	4.7155	4.7266	4.7401	4.8246	4.801	4.8246	4.8011
neg_2668	Inosine 5'-Phosphate	metab_5634	map01100;map01523;map04742;map00230;map01240	Metabolic pathways;Antifolate resistance;Taste transduction;Purine metabolism;Biosynthesis of cofactors	C00130	HMDB0000175	neg	-	-	Metabolism;Human Diseases;Organismal Systems;Metabolism;Metabolism	Global and overview maps;Drug resistance: antineoplastic;Sensory system;Nucleotide metabolism;Global and overview maps	Nucleosides, nucleotides, and analogues	Purine nucleotides	347.04	M-H	C10H13N4O8P	3.0764	0.00276366	76.7	0	-0.482628	131-99-7	Purine ribonucleotides	5.976	5.9771	5.9812	5.9871	5.9902	5.9969	5.8078	5.768	5.7882	5.7783	5.7916	5.7844	5.9058	5.908	5.9077
neg_268	Acerosin	metab_5647	-	-	C09982	HMDB0030812;LMPK12111473	neg	-	-	-	-	Phenylpropanoids and polyketides	Flavonoids	397.031	M+Na-2H, M+K-2H	C18H16O8	3.0999	0.0191342	0	38.4	-5.27639	15835-74-2	O-methylated flavonoids	5.6965	5.6873	5.6512	5.6499	5.7049	5.6388	5.6719	5.6192	5.6866	5.685	5.5875	5.6933	5.7017	5.685	5.6933
neg_2683	Adenosine 3'-monophosphate	metab_5651	map01100;map00230	Metabolic pathways;Purine metabolism	C01367	HMDB0003540	neg	-	-	Metabolism;Metabolism	Global and overview maps;Nucleotide metabolism	Nucleosides, nucleotides, and analogues	Ribonucleoside 3''-phosphates	346.056	M-H	C10H14N5O7P	2.9431	0.0406572	94.7	0	-0.273883	84-21-9	Not Available	5.0887	5.2256	5.0966	5.1401	5.1287	5.0831	4.873	4.9208	4.9681	4.8633	4.817	4.8935	4.9593	4.9893	4.9589
neg_2684	(Z)-2-Methyl-2-butene-1,4-diol 4-O-beta-D-Glucopyranoside	metab_5652	-	-	-	HMDB0041187	neg	-	-	-	-	Lipids and lipid-like molecules	Fatty Acyls	301.069	M+K-2H	C11H20O7	2.9367	0.00424246	0	31.3	-0.583069	-	Fatty acyl glycosides	5.9332	5.9395	5.9311	5.9338	5.9457	5.9514	5.9245	5.9054	5.9286	5.9143	5.9203	5.9314	5.93	5.9337	5.932
neg_2686	3-Methyglutaric Acid	metab_5654	-	-	-	-	neg	-	-	-	-	-	-	145.05	M-H	C6H10O4	2.9146	0.00776701	50	0	-6.63253	-	-	6.16	6.1724	6.1731	6.1761	6.184	6.1865	5.9992	6.0091	6.0144	6.0132	6.0116	6.0162	6.1017	6.1077	6.1074
neg_27	3-Methoxytyrosine	metab_5669	-	-	-	HMDB0001434;HMDB0060747	neg	-	-	-	-	Organic acids and derivatives	Carboxylic acids and derivatives	232.059	M-H, M+K-2H, M+Na-2H	C10H13NO4	3.378	0.0080028	0	56.6	-1.30412	7636-26-2	Amino acids, peptides, and analogues	5.5425	5.5382	5.5576	5.589	5.536	5.5571	5.68	5.7086	5.6692	5.7187	5.7001	5.6958	5.6245	5.6244	5.6184
neg_2700	Safrolglycol	metab_5671	-	-	-	-	neg	-	-	-	-	-	-	217.048	M+Na-2H	C10H12O4	2.5388	0.00502926	40.7	0	-1.11917	-	-	4.8523	4.8054	4.8743	4.8285	4.8312	4.8402	4.9717	4.9867	4.983	4.9517	4.9888	4.9676	4.8802	4.8842	4.8807
neg_2706	Oxoadipic acid	metab_5677	map01100;map00310;map00300;map01240;map01210;map01230;map00380	Metabolic pathways;Lysine degradation;Lysine biosynthesis;Biosynthesis of cofactors;2-Oxocarboxylic acid metabolism;Biosynthesis of amino acids;Tryptophan metabolism	C00322	LMFA01170121;HMDB0000225;PW_C000150	neg	Organic acids	Carboxylic acids	Metabolism;Metabolism;Metabolism;Metabolism;Metabolism;Metabolism;Metabolism	Global and overview maps;Amino acid metabolism;Amino acid metabolism;Global and overview maps;Global and overview maps;Global and overview maps;Amino acid metabolism	Organic acids and derivatives	Keto acids and derivatives	205.035	M+FA-H	C6H8O5	2.5153	0.00539412	0	45.7	-3.18859	3184-35-8	Medium-chain keto acids and derivatives	5.2309	5.2471	5.257	5.2567	5.2645	5.2642	5.3116	5.3225	5.3378	5.3315	5.337	5.3457	5.2655	5.2697	5.2694
neg_2709	Sn-glycero-3-Phosphoethanolamine	metab_5680	map00565;map00564	Ether lipid metabolism;Glycerophospholipid metabolism	C01233	HMDB0000114;HMDB0059660	neg	-	-	Metabolism;Metabolism	Lipid metabolism;Lipid metabolism	Lipids and lipid-like molecules	Glycerophospholipids	214.048	M-H	C5H14NO6P	2.4996	0.0139624	0	47.5	-2.04039	1190-00-7	Glycerophosphoethanolamines	4.827	4.8286	4.8591	4.8164	4.9075	4.8747	4.682	4.7302	4.7094	4.6891	4.7738	4.7383	4.7204	4.7199	4.7096
neg_2717	2,2'-Anhydrocytidine	metab_5689	-	-	-	HMDB0243629	neg	-	-	-	-	Organic oxygen compounds	Organooxygen compounds	260.045	M+Cl	C9H11N3O4	2.2136	0.00886282	0	42.8	3.48252	-	Ethers	5.0669	5.0642	5.0836	5.0349	5.0199	5.0706	5.1408	5.1672	5.1592	5.1429	5.1934	5.1081	5.127	5.1269	5.1202
neg_2721	6-Hydroxyhexanoic acid	metab_5694	-	-	C06103	HMDB0012843	neg	-	-	-	-	Organic acids and derivatives	Hydroxy acids and derivatives	177.076	M+FA-H	C6H12O3	2.1274	0.00513607	0	43	-5.70788	1191-25-9	Medium-chain hydroxy acids and derivatives	5.3994	5.4148	5.4043	5.4087	5.4003	5.4052	5.4157	5.4103	5.4213	5.4015	5.4041	5.4115	5.4147	5.4187	5.4184
neg_2725	L-Tyrosine	metab_5698	map01100;map00350;map01240;map00730;map00130;map04728;map01230;map05031;map05012;map01210;map00360;map04974;map00970;map00261;map05034;map00400;map05030;map05230;map04916;map04917	Metabolic pathways;Tyrosine metabolism;Biosynthesis of cofactors;Thiamine metabolism;Ubiquinone and other terpenoid-quinone biosynthesis;Dopaminergic synapse;Biosynthesis of amino acids;Amphetamine addiction;Parkinson disease;2-Oxocarboxylic acid metabolism;Phenylalanine metabolism;Protein digestion and absorption;Aminoacyl-tRNA biosynthesis;Monobactam biosynthesis;Alcoholism;Phenylalanine, tyros…	C00082	HMDB0000158;PW_C000103;MJDBOTE0000356	neg	Peptides	Amino acids	Metabolism;Metabolism;Metabolism;Metabolism;Metabolism;Organismal Systems;Metabolism;Human Diseases;Human Diseases;Metabolism;Metabolism;Organismal Systems;Genetic Information Processing;Metabolism;Human Diseases;Metabolism;Human Diseases;Human Diseases;Organismal Systems;Organismal Systems	Global and overview maps;Amino acid metabolism;Global and overview maps;Metabolism of cofactors and vitamins;Metabolism of cofactors and vitamins;Nervous system;Global and overview maps;Substance dependence;Neurodegenerative disease;Global and overview maps;Amino acid metabolism;Digestive system;Translation;Biosynthesis of other secondary metabolites;Substance dependence;Amino acid metabolism;Sub…	Organic acids and derivatives	Carboxylic acids and derivatives	180.066	M-H	C9H11NO3	2.0413	0.00525653	95.1	0	-4.15676	60-18-4	Amino acids, peptides, and analogues	5.7094	5.7089	5.7226	5.7098	5.706	5.7147	6.5393	6.5556	6.5507	6.551	6.5534	6.5536	6.3007	6.3005	6.3045
neg_2733	Tetrahydrodipicolinate	metab_5707	map01100;map00300;map01230;map00261	Metabolic pathways;Lysine biosynthesis;Biosynthesis of amino acids;Monobactam biosynthesis	C03972	HMDB0012289	neg	-	-	Metabolism;Metabolism;Metabolism;Metabolism	Global and overview maps;Amino acid metabolism;Global and overview maps;Biosynthesis of other secondary metabolites	Organic acids and derivatives	Carboxylic acids and derivatives	152.034	M-H2O-H	C7H9NO4	1.916	0.0219393	0	46.6	-5.56861	4226-22-6	Amino acids, peptides, and analogues	4.8039	4.8079	4.7997	4.7841	4.8009	4.7796	4.9156	4.9253	4.9212	4.9799	4.8777	4.9339	4.881	4.8709	4.89
neg_2736	HMDB0251069	metab_5710	-	-	-	-	neg	-	-	-	-	-	-	200.056	M+K-2H	C4H13N5O2	1.9003	0.00169996	0	33.1	2.06065	-	-	5.6464	5.6686	5.6767	5.6619	5.6703	5.6664	5.783	5.8074	5.7914	5.7972	5.8045	5.8002	5.7366	5.738	5.7377
neg_2737	Succinic Acid	metab_5711	map01100;map00630;map00310;map00640;map00920;map00650;map01200;map00620;map00760;map04024;map04727;map00250;map04922;map00360;map00350;map00020;map05230;map00190	Metabolic pathways;Glyoxylate and dicarboxylate metabolism;Lysine degradation;Propanoate metabolism;Sulfur metabolism;Butanoate metabolism;Carbon metabolism;Pyruvate metabolism;Nicotinate and nicotinamide metabolism;cAMP signaling pathway;GABAergic synapse;Alanine, aspartate and glutamate metabolism;Glucagon signaling pathway;Phenylalanine metabolism;Tyrosine metabolism;Citrate cycle (TCA cycle);…	C00042	HMDB0000254;PW_C000174;LMFA01170043;MJDBOTE0000409	neg	Organic acids	Carboxylic acids	Metabolism;Metabolism;Metabolism;Metabolism;Metabolism;Metabolism;Metabolism;Metabolism;Metabolism;Environmental Information Processing;Organismal Systems;Metabolism;Organismal Systems;Metabolism;Metabolism;Metabolism;Human Diseases;Metabolism	Global and overview maps;Carbohydrate metabolism;Amino acid metabolism;Carbohydrate metabolism;Energy metabolism;Carbohydrate metabolism;Global and overview maps;Carbohydrate metabolism;Metabolism of cofactors and vitamins;Signal transduction;Nervous system;Amino acid metabolism;Endocrine system;Amino acid metabolism;Amino acid metabolism;Carbohydrate metabolism;Cancer: overview;Energy metabolism	Organic acids and derivatives	Carboxylic acids and derivatives	117.018	M-H	C4H6O4	1.9003	0.00921906	97.6	0	-9.84744	110-15-6	Dicarboxylic acids and derivatives	6.426	6.4093	6.4074	6.4341	6.4134	6.4159	6.3329	6.3611	6.3674	6.3342	6.4052	6.3858	6.4158	6.423	6.4226
neg_2740	N-Acetylaspartylglutamic acid	metab_5715	map01100;map04080;map00250	Metabolic pathways;Neuroactive ligand-receptor interaction;Alanine, aspartate and glutamate metabolism	C12270	HMDB0001067	neg	-	-	Metabolism;Environmental Information Processing;Metabolism	Global and overview maps;Signaling molecules and interaction;Amino acid metabolism	Organic acids and derivatives	Carboxylic acids and derivatives	341.039	M+K-2H	C11H16N2O8	1.8611	0.0166779	0	31	-1.54473	3106-85-2	Amino acids, peptides, and analogues	5.988	6.0125	6.0047	6.0347	6.0024	5.9901	6.1354	6.1417	6.1486	6.1648	6.1322	6.144	6.1181	6.1052	6.1175
neg_2745	N-Acetyl-L-Glutamic Acid	metab_5720	map01100;map01210;map00220;map01230	Metabolic pathways;2-Oxocarboxylic acid metabolism;Arginine biosynthesis;Biosynthesis of amino acids	C00624	HMDB0001138;MJDBOTE0000638	neg	-	-	Metabolism;Metabolism;Metabolism;Metabolism	Global and overview maps;Global and overview maps;Amino acid metabolism;Global and overview maps	Organic acids and derivatives	Carboxylic acids and derivatives	188.056	M-H	C7H11NO5	1.7436	0.00256887	97.2	0	-3.49029	1188-37-0	Amino acids, peptides, and analogues	6.0259	6.0324	6.0455	6.0385	6.0387	6.0401	6.0376	6.0491	6.0434	6.0551	6.0512	6.0369	6.0421	6.0441	6.0438
neg_2752	Xanthosine 5'-Monophosphate	metab_5728	map01100;map00230	Metabolic pathways;Purine metabolism	C00655	HMDB0001554	neg	-	-	Metabolism;Metabolism	Global and overview maps;Nucleotide metabolism	Nucleosides, nucleotides, and analogues	Purine nucleotides	363.036	M-H	C10H13N4O9P	1.6183	0.00781318	42.5	0	3.10424	523-98-8	Purine ribonucleotides	5.4875	5.5305	5.5514	5.508	5.5348	5.543	5.4616	5.4413	5.4371	5.4544	5.4899	5.4524	5.4282	5.4338	5.4277
neg_2757	L-Dopa	metab_5733	map01100;map05012;map00350;map04728;map05034;map05030;map05031;map04917	Metabolic pathways;Parkinson disease;Tyrosine metabolism;Dopaminergic synapse;Alcoholism;Cocaine addiction;Amphetamine addiction;Prolactin signaling pathway	C00355	PW_C000117;HMDB0000181	neg	Peptides;Hormones and transmitters	Amino acids;Neurotransmitters	Metabolism;Human Diseases;Metabolism;Organismal Systems;Human Diseases;Human Diseases;Human Diseases;Organismal Systems	Global and overview maps;Neurodegenerative disease;Amino acid metabolism;Nervous system;Substance dependence;Substance dependence;Substance dependence;Endocrine system	Organic acids and derivatives	Carboxylic acids and derivatives	196.061	M-H	C9H11NO4	1.5478	0.0190795	0	53.2	-3.56232	59-92-7	Amino acids, peptides, and analogues	4.9407	5.0039	5.0493	4.98	5.012	5.021	5.4797	5.5029	5.4918	5.5232	5.4539	5.4574	5.3265	5.3352	5.3187
neg_2766	Inosine 5'-monophosphate (IMP)	metab_5743	-	-	-	-	neg	-	-	-	-	-	-	347.04	M-H	C10H13N4O8P	1.4611	0.00596736	93	0	-0.221729	-	-	7.2587	7.2665	7.2722	7.2686	7.2701	7.2726	7.2941	7.301	7.2961	7.3027	7.3135	7.3053	7.2768	7.281	7.2763
neg_2767	Citric Acid	metab_5744	map01100;map00630;map01240;map01210;map01200;map01230;map00250;map04922;map00020;map05230;map04742	Metabolic pathways;Glyoxylate and dicarboxylate metabolism;Biosynthesis of cofactors;2-Oxocarboxylic acid metabolism;Carbon metabolism;Biosynthesis of amino acids;Alanine, aspartate and glutamate metabolism;Glucagon signaling pathway;Citrate cycle (TCA cycle);Central carbon metabolism in cancer;Taste transduction	C00158	PW_C000063;HMDB0000094;MJDBNL00000139	neg	Organic acids	Carboxylic acids	Metabolism;Metabolism;Metabolism;Metabolism;Metabolism;Metabolism;Metabolism;Organismal Systems;Metabolism;Human Diseases;Organismal Systems	Global and overview maps;Carbohydrate metabolism;Global and overview maps;Global and overview maps;Global and overview maps;Global and overview maps;Amino acid metabolism;Endocrine system;Carbohydrate metabolism;Cancer: overview;Sensory system	Organic acids and derivatives	Carboxylic acids and derivatives	191.019	M-H	C6H8O7	1.4611	0.00159912	86.9	0	-3.27558	77-92-9	Tricarboxylic acids and derivatives	5.9543	5.9719	5.9779	5.9837	5.9796	5.9825	5.668	5.6799	5.6867	5.6918	5.6873	5.6814	5.862	5.8634	5.863
neg_2772	Citramalic Acid	metab_5750	-	-	C00815	HMDB0000426	neg	-	-	-	-	Lipids and lipid-like molecules	Fatty Acyls	147.029	M-H	C5H8O5	1.4221	0.00278869	77.2	0	-6.71882	2306-22-1;597-44-4	Fatty acids and conjugates	6.2517	6.267	6.2696	6.2689	6.2715	6.2715	5.9355	5.9484	5.9449	5.9564	5.9531	5.9499	6.142	6.1442	6.1439
neg_2775	Adenosine 5'-Monophosphate	metab_5753	map00230;map01240;map04211;map05012;map04923;map04925;map04924;map04927;map04928;map04742;map05032;map01100;map04024;map04022;map04740;map04068;map05022;map01523;map04934;map04150;map04151;map04152	Purine metabolism;Biosynthesis of cofactors;Longevity regulating pathway;Parkinson disease;Regulation of lipolysis in adipocytes;Aldosterone synthesis and secretion;Renin secretion;Cortisol synthesis and secretion;Parathyroid hormone synthesis, secretion and action;Taste transduction;Morphine addiction;Metabolic pathways;cAMP signaling pathway;cGMP-PKG signaling pathway;Olfactory transduction;Fox…	C00020	HMDB0000045;MJDBOTE0000497	neg	Nucleic acids	Nucleotides	Metabolism;Metabolism;Organismal Systems;Human Diseases;Organismal Systems;Organismal Systems;Organismal Systems;Organismal Systems;Organismal Systems;Organismal Systems;Human Diseases;Metabolism;Environmental Information Processing;Environmental Information Processing;Organismal Systems;Environmental Information Processing;Human Diseases;Human Diseases;Human Diseases;Environmental Information Pr…	Nucleotide metabolism;Global and overview maps;Aging;Neurodegenerative disease;Endocrine system;Endocrine system;Endocrine system;Endocrine system;Endocrine system;Sensory system;Substance dependence;Global and overview maps;Signal transduction;Signal transduction;Sensory system;Signal transduction;Neurodegenerative disease;Drug resistance: antineoplastic;Endocrine and metabolic disease;Signal tr…	Nucleosides, nucleotides, and analogues	Purine nucleotides	346.056	M-H	C10H14N5O7P	1.4064	0.00186776	85.9	0	-0.298211	61-19-8	Purine ribonucleotides	5.713	5.6855	5.7536	5.6568	5.7523	5.7331	5.6822	5.6496	5.6281	5.6333	5.6727	5.666	5.6971	5.6971	5.6957
neg_2785	3-Methyldioxyindole	metab_5762	map00380	Tryptophan metabolism	C05834	HMDB0004186	neg	-	-	Metabolism	Amino acid metabolism	Organoheterocyclic compounds	Indoles and derivatives	208.061	M+FA-H	C9H9NO2	1.3353	0.004473	0	66.5	-3.22143	3040-34-4	Indolines	5.5713	5.6164	5.5969	5.5596	5.6056	5.5859	5.953	5.9476	5.9663	5.9694	5.952	5.9577	5.7963	5.7994	5.7958
neg_2786	Cyclic ADP-Ribose	metab_5763	map04921;map04972;map04970;map04020	Oxytocin signaling pathway;Pancreatic secretion;Salivary secretion;Calcium signaling pathway	C13050	HMDB0249529	neg	-	-	Organismal Systems;Organismal Systems;Organismal Systems;Environmental Information Processing	Endocrine system;Digestive system;Digestive system;Signal transduction	Organic oxygen compounds	Organooxygen compounds	540.054	M-H	C15H21N5O13P2	1.3275	0.00364537	84.8	0	0.315546	119340-53-3	Carbohydrates and carbohydrate conjugates	6.659	6.6661	6.6795	6.6784	6.672	6.6688	6.7803	6.7921	6.7968	6.7859	6.7903	6.7942	6.7257	6.7256	6.7229
neg_2795	(+)-threo-2-Amino-3,4-dihydroxybutanoic acid	metab_5773	-	-	-	HMDB0029389;LMFA01050439	neg	-	-	-	-	Organic acids and derivatives	Carboxylic acids and derivatives	170.023	M+Cl	C4H9NO4	1.2649	0.00475278	0	47	3.87952	21768-44-5	Amino acids, peptides, and analogues	5.1623	5.146	5.1564	5.1571	5.1476	5.1647	5.3797	5.4006	5.3835	5.3833	5.3798	5.4155	5.2634	5.2671	5.2668
neg_28	3'-thiacytidine	metab_5778	-	-	-	HMDB0246108	neg	-	-	-	-	Nucleosides, nucleotides, and analogues	Nucleoside and nucleotide analogues	266.02	M+Na-2H, M+K-2H, M-H	C8H11N3O4S	3.9123	0.00619215	0	31.8	-6.35395	-	3''-thia pyrimidine nucleosides	6.0222	6.0468	6.0469	6.0297	6.0316	6.0194	6.0259	5.9994	6.0008	6.0134	6.0051	6.0218	6.0595	6.0593	6.0641
neg_281	Glutamyltyrosine	metab_5790	-	-	-	HMDB0028831	neg	-	-	-	-	Organic acids and derivatives	Carboxylic acids and derivatives	309.109	M-H, M+Na-2H	C14H18N2O6	3.5146	0.0167729	0	42.6	0.128782	3422-39-7	Amino acids, peptides, and analogues	5.3721	5.3769	5.379	5.3187	5.3798	5.4082	5.7073	5.7477	5.7089	5.7312	5.7485	5.7812	5.5827	5.5697	5.5821
neg_2825	Gamma-Glutamylglutamic acid	metab_5805	-	-	C05282	HMDB0011737	neg	-	-	-	-	Organic acids and derivatives	Carboxylic acids and derivatives	275.089	M-H	C10H16N2O7	1.0382	0.00995438	0	67.5	0.197024	1116-22-9	Amino acids, peptides, and analogues	5.6202	5.6434	5.6329	5.6396	5.6391	5.6287	5.6863	5.7064	5.6896	5.6992	5.7045	5.6991	5.6506	5.6578	5.6501
neg_2829	Orotic Acid	metab_5809	map00240;map01100;map01240	Pyrimidine metabolism;Metabolic pathways;Biosynthesis of cofactors	C00295	PW_C000151;HMDB0000226;MJDBOTE0000334	neg	-	-	Metabolism;Metabolism;Metabolism	Nucleotide metabolism;Global and overview maps;Global and overview maps	Organoheterocyclic compounds	Diazines	155.009	M-H	C5H4N2O4	1.0071	0.00449822	63.1	0	-6.24529	65-86-1	Pyrimidines and pyrimidine derivatives	4.8363	4.8479	4.8408	4.9031	4.9065	4.9149	5.0923	5.1122	5.1066	5.1075	5.1505	5.0808	4.983	4.9804	4.9792
neg_2830	5-Aminolevulinic acid	metab_5811	map01100;map02010;map00860;map00260;map01240	Metabolic pathways;ABC transporters;Porphyrin and chlorophyll metabolism;Glycine, serine and threonine metabolism;Biosynthesis of cofactors	C00430	PW_C000894;HMDB0001149	neg	-	-	Metabolism;Environmental Information Processing;Metabolism;Metabolism;Metabolism	Global and overview maps;Membrane transport;Metabolism of cofactors and vitamins;Amino acid metabolism;Global and overview maps	Organic acids and derivatives	Carboxylic acids and derivatives	112.039	M-H2O-H	C5H9NO3	1.0071	0.0116159	0	39.3	-9.03766	106-60-5	Amino acids, peptides, and analogues	5.2275	5.2973	5.2443	5.2444	5.2708	5.3013	5.1302	5.1492	5.1051	5.1335	5.1714	5.1359	5.1862	5.1776	5.1773
neg_2838	5-Methylcytidine	metab_5819	-	-	-	HMDB0257731;HMDB0000982	neg	-	-	-	-	Nucleosides, nucleotides, and analogues	Pyrimidine nucleosides	302.101	M+FA-H	C10H15N3O5	0.9836	0.00109474	0	73.4	6.16316	2140-61-6	Not Available	6.8469	6.85	6.8544	6.8619	6.8527	6.8531	7.004	7.0142	7.0179	7.0172	7.0134	7.0214	6.9379	6.9377	6.9386
neg_2842	Adenosine diphosphate ribose	metab_5823	map01100;map00230	Metabolic pathways;Purine metabolism	C00301	PW_C000914;HMDB0001178	neg	-	-	Metabolism;Metabolism	Global and overview maps;Nucleotide metabolism	Nucleosides, nucleotides, and analogues	Purine nucleotides	540.054	M-H2O-H	C15H23N5O14P2	0.9758	0.0183427	0	70.5	0.214556	20762-30-5	Purine nucleotide sugars	5.8228	5.8154	5.8251	5.8971	5.8319	5.8905	6.0016	5.9661	5.9347	6.0097	5.9863	5.9511	5.9193	5.9057	5.9055
neg_2848	Galactinol	metab_5828	map01100;map00052	Metabolic pathways;Galactose metabolism	C01235	HMDB0005826;PW_C002585	neg	-	-	Metabolism;Metabolism	Global and overview maps;Carbohydrate metabolism	Organic oxygen compounds	Organooxygen compounds	387.114	M+FA-H	C12H22O11	0.9681	0.00198415	66.1	0	0.0535273	3687-64-7	Carbohydrates and carbohydrate conjugates	5.9971	6.0178	6.0003	6.0007	6.0177	6.0029	5.9295	5.9552	5.9312	5.9156	5.9712	5.9453	5.9605	5.9621	5.962
neg_2854	5'-CMP	metab_5835	map00240;map01100	Pyrimidine metabolism;Metabolic pathways	C00055	HMDB0000095	neg	Nucleic acids	Nucleotides	Metabolism;Metabolism	Nucleotide metabolism;Global and overview maps	Nucleosides, nucleotides, and analogues	Pyrimidine nucleotides	322.044	M-H	C9H14N3O8P	0.9603	0.00657899	70.7	0	-0.311874	63-37-6	Pyrimidine ribonucleotides	5.7522	5.7549	5.7661	5.7744	5.7904	5.7783	5.9671	5.9823	5.9905	5.9658	5.9767	5.9833	5.8831	5.8878	5.8826
neg_2868	Ribonic acid	metab_5848	-	-	C01685	HMDB0000867	neg	-	-	-	-	Organic oxygen compounds	Organooxygen compounds	165.04	M-H	C5H10O6	0.937	0.00678926	0	52.2	-5.11723	642-98-8	Carbohydrates and carbohydrate conjugates	6.9484	6.9646	6.9649	6.9694	6.9646	6.9799	6.6483	6.6635	6.662	6.6651	6.6674	6.6711	6.8443	6.8441	6.8493
neg_2874	Pyrophosphate	metab_5854	map05012;map00190;map05022	Parkinson disease;Oxidative phosphorylation;Pathways of neurodegeneration - multiple diseases	C00013	HMDB0304340;HMDB0000250;PW_C000170	neg	-	-	Human Diseases;Metabolism;Human Diseases	Neurodegenerative disease;Energy metabolism;Neurodegenerative disease	Homogeneous non-metal compounds	Non-metal oxoanionic compounds	176.935	M-H	H4O7P2	0.9292	0.00167304	80.4	0	-4.25726	2466-09-3;14000-31-8	Non-metal pyrophosphates	6.0152	6.0316	6.026	6.0363	6.0261	6.0354	6.1267	6.1474	6.1338	6.1374	6.1328	6.1416	6.0808	6.0822	6.0818
neg_2880	D-Sorbitol	metab_5860	map01100;map05415;map00051;map02010;map00052	Metabolic pathways;Diabetic cardiomyopathy;Fructose and mannose metabolism;ABC transporters;Galactose metabolism	C00794	HMDB0000247;MJDBOTE0001050	neg	Carbohydrates	Monosaccharides	Metabolism;Human Diseases;Metabolism;Environmental Information Processing;Metabolism	Global and overview maps;Cardiovascular disease;Carbohydrate metabolism;Membrane transport;Carbohydrate metabolism	Organic oxygen compounds	Organooxygen compounds	217.048	M+Cl	C6H14O6	0.9213	0.000373414	72.8	0	-2.65762	50-70-4	Carbohydrates and carbohydrate conjugates	7.2921	7.305	7.3012	7.2989	7.2968	7.3112	7.4236	7.4371	7.4348	7.4361	7.4391	7.444	7.3658	7.3656	7.3659
neg_2887	Cytarabine	metab_5866	-	-	C02961	HMDB0015122;HMDB0248553	neg	-	-	-	-	Nucleosides, nucleotides, and analogues	Pyrimidine nucleosides	280.036	M+K-2H	C9H13N3O5	0.9059	0.000627245	0	47.2	5.81511	147-94-4	Not Available	6.6236	6.6385	6.6325	6.6346	6.6397	6.632	6.5771	6.583	6.5908	6.5917	6.5923	6.5989	6.6141	6.6144	6.6147
neg_2888	Fructosamine	metab_5867	-	-	-	HMDB0002030	neg	-	-	-	-	Organic oxygen compounds	Organooxygen compounds	214.048	M+Cl	C6H13NO5	0.9059	0.00562083	0	72.3	-3.41247	4429-04-03	Carbohydrates and carbohydrate conjugates	6.4794	6.4757	6.4772	6.4935	6.4769	6.5012	6.3712	6.39	6.3854	6.3865	6.394	6.3836	6.4206	6.4249	6.4246
neg_29	Gamma-Glutamylleucine	metab_5879	-	-	-	HMDB0011171	neg	-	-	-	-	Organic acids and derivatives	Carboxylic acids and derivatives	259.13	M-H, M+Na-2H, M-H2O-H	C11H20N2O5	4.1608	0.00577031	0	58.8	-0.265036	2566-39-4	Amino acids, peptides, and analogues	6.3714	6.3751	6.3892	6.3966	6.3708	6.3599	6.4066	6.3858	6.4146	6.4344	6.4118	6.4153	6.4072	6.407	6.4028
neg_2913	Hydroxyethyl glycine	metab_5895	-	-	-	HMDB0061148	neg	-	-	-	-	Organic acids and derivatives	Carboxylic acids and derivatives	118.05	M-H	C4H9NO3	0.859	0.00376067	0	44.2	-9.68787	-	Amino acids, peptides, and analogues	6.2349	6.2493	6.2485	6.2387	6.2497	6.2471	6.4316	6.4415	6.4396	6.4514	6.4565	6.4538	6.3468	6.3498	6.3494
neg_2939	2-Oxoarginine	metab_5923	map01100;map00330	Metabolic pathways;Arginine and proline metabolism	C03771	PW_C002094;HMDB0004225	neg	-	-	Metabolism;Metabolism	Global and overview maps;Amino acid metabolism	Organic acids and derivatives	Keto acids and derivatives	154.061	M-H2O-H	C6H11N3O3	0.8357	0.00725454	0	47.3	-5.44033	3715-10-04	Short-chain keto acids and derivatives	6.5918	6.602	6.5986	6.5998	6.5994	6.6161	6.7669	6.7827	6.7877	6.7914	6.7929	6.7955	6.6859	6.6895	6.6833
neg_294	Glycyl-glycine	metab_5924	-	-	C02037	HMDB0011733	neg	-	-	-	-	Organic acids and derivatives	Carboxylic acids and derivatives	131.045	M-H2O-H, M-H	C4H8N2O3	0.8512	0.00068964	0	50.5	-8.20227	556-50-3	Amino acids, peptides, and analogues	6.315	6.3237	6.3247	6.3225	6.3231	6.3262	6.485	6.5006	6.5013	6.5	6.5052	6.507	6.4089	6.4095	6.4091
neg_296	Adipic Acid	metab_5946	map01100	Metabolic pathways	C06104	HMDB0000448;LMFA01170048	neg	Organic acids	Carboxylic acids	Metabolism	Global and overview maps	Lipids and lipid-like molecules	Fatty Acyls	145.05	M-H, M+Na-2H	C6H10O4	3.7936	0.00932111	84.8	0	-6.57046	124-04-9	Fatty acids and conjugates	5.215	5.2179	5.2166	5.2262	5.1965	5.2123	5.4589	5.4514	5.4537	5.464	5.454	5.4469	5.3586	5.3657	5.3654
neg_2985	L-Arginine	metab_5974	map01100;map00220;map00970;map05146;map02010;map00330;map05142;map01230;map04974;map05014;map00261;map05230;map04150;map05022	Metabolic pathways;Arginine biosynthesis;Aminoacyl-tRNA biosynthesis;Amoebiasis;ABC transporters;Arginine and proline metabolism;Chagas disease;Biosynthesis of amino acids;Protein digestion and absorption;Amyotrophic lateral sclerosis;Monobactam biosynthesis;Central carbon metabolism in cancer;mTOR signaling pathway;Pathways of neurodegeneration - multiple diseases	C00062	HMDB0000517;HMDB0303361;PW_C000396;HMDB0062762;MJDBOTE0001777	neg	Peptides	Amino acids	Metabolism;Metabolism;Genetic Information Processing;Human Diseases;Environmental Information Processing;Metabolism;Human Diseases;Metabolism;Organismal Systems;Human Diseases;Metabolism;Human Diseases;Environmental Information Processing;Human Diseases	Global and overview maps;Amino acid metabolism;Translation;Infectious disease: parasitic;Membrane transport;Amino acid metabolism;Infectious disease: parasitic;Global and overview maps;Digestive system;Neurodegenerative disease;Biosynthesis of other secondary metabolites;Cancer: overview;Signal transduction;Neurodegenerative disease	Organic acids and derivatives	Carboxylic acids and derivatives	173.104	M-H	C6H14N4O2	0.781	0.00137575	93.2	0	-4.53218	74-79-3	Amino acids, peptides, and analogues	6.1421	6.1649	6.14	6.1523	6.1598	6.1614	6.1885	6.2187	6.2113	6.2091	6.2206	6.2132	6.1702	6.17	6.1691
neg_30	Riboflavin (Vitamin B2)	metab_5991	-	-	-	-	neg	-	-	-	-	-	-	421.137	M-H, M+FA-H, M+Cl	C17H20N4O6	4.5369	0.00482476	82.2	0	0.339444	-	-	5.776	5.8505	5.8154	5.7005	5.7469	5.7163	5.759	5.7582	5.7725	5.8454	5.6981	5.6666	5.7705	5.7666	5.77
neg_3059	MJDBISSN00000001	metab_6057	-	-	-	MJDBISSN00000001	neg	-	-	-	-	-	-	198.032	M-H	C9H10ClNO2	3.9123	0.00453099	84.8	0	-2.86488	-	-	6.9232	6.9463	6.9501	6.9364	6.92	6.9262	6.9647	6.9245	6.9354	6.9386	6.9335	6.9684	6.9723	6.9705	6.9744
neg_306	Glutamylisoleucine	metab_6058	-	-	-	HMDB0028822	neg	-	-	-	-	Organic acids and derivatives	Carboxylic acids and derivatives	259.13	M-H, M+Na-2H	C11H20N2O5	4.0031	0.0112627	0	59.2	-0.194541	5879-22-1	Amino acids, peptides, and analogues	5.7278	5.7332	5.7089	5.7315	5.7261	5.7532	5.6088	5.6369	5.6069	5.6079	5.6303	5.6435	5.6878	5.696	5.6873
neg_3060	MJDBISSN00000003	metab_6059	-	-	-	MJDBISSN00000003	neg	-	-	-	-	-	-	411.305	M-H	C24H36D4O5	6.2879	0.00100127	78.3	0	0.00724988	-	-	6.7191	6.7317	6.7266	6.7234	6.7189	6.7297	6.7283	6.7586	6.7392	6.7263	6.7378	6.7282	6.7285	6.7277	6.7277
neg_3061	MJDBISSN00000009	metab_6060	-	-	-	MJDBISSN00000009	neg	-	-	-	-	-	-	169.102	M-H	C9H6D5NO2	3.3554	0.00503609	84.4	0	-4.84518	-	-	4.9904	4.982	5.0248	5.0463	5.0027	5.0033	4.9058	4.9727	4.9038	4.9492	4.9342	4.9032	4.9573	4.9572	4.9535
neg_3062	MJDBISSN00000004	metab_6061	-	-	-	MJDBISSN00000004	neg	-	-	-	-	-	-	151.06	M-H	C5H12O5	0.9447	0.00174573	97.7	0	-6.31644	-	-	6.2747	6.2777	6.2784	6.2596	6.2647	6.2742	6.2863	6.2938	6.2681	6.2943	6.3033	6.2916	6.2748	6.2741	6.2756
neg_31	Gamma-Glutamylphenylalanine	metab_6065	-	-	-	HMDB0000594	neg	-	-	-	-	Organic acids and derivatives	Carboxylic acids and derivatives	293.114	M-H, M+Na-2H, M-H2O-H	C14H18N2O5	4.2943	0.0123881	0	75.4	0.350024	7432-24-8	Amino acids, peptides, and analogues	6.0605	6.0896	6.0885	6.0534	6.0775	6.0781	6.1492	6.1491	6.1585	6.1575	6.1788	6.1732	6.139	6.13	6.1295
neg_34	Decanedioic acid	metab_6098	-	-	C08277	HMDB0000792;LMFA01170006	neg	-	-	-	-	Lipids and lipid-like molecules	Fatty Acyls	201.113	M-H, M+Na-2H, M-H2O-H	C10H18O4	6.0482	0.0064528	85.2	0	-2.73869	111-20-6	Fatty acids and conjugates	5.7633	5.7678	5.7851	5.773	5.7245	5.7642	5.8554	5.8454	5.8167	5.8451	5.8299	5.8331	5.8341	5.8328	5.8287
neg_37	Uridine	metab_6131	map00240;map01100;map02010	Pyrimidine metabolism;Metabolic pathways;ABC transporters	C00299	HMDB0000296;PW_C000202;MJDBOTE0000788	neg	Nucleic acids	Nucleosides	Metabolism;Metabolism;Environmental Information Processing	Nucleotide metabolism;Global and overview maps;Membrane transport	Nucleosides, nucleotides, and analogues	Pyrimidine nucleosides	243.062	M-H, M+Cl, M+FA-H	C9H12N2O6	1.9003	0.0021114	95.8	0	-0.912244	58-96-8	Not Available	7.6772	7.685	7.6941	7.6884	7.6877	7.6924	7.8079	7.8234	7.8194	7.8255	7.8262	7.8204	7.7533	7.755	7.7547
neg_385	O-Phosphoethanolamine	metab_6148	map01100;map00564;map04071;map00600;map00563	Metabolic pathways;Glycerophospholipid metabolism;Sphingolipid signaling pathway;Sphingolipid metabolism;Glycosylphosphatidylinositol (GPI)-anchor biosynthesis	C00346	PW_C000149;HMDB0000224;MJDBOTE0000693	neg	-	-	Metabolism;Metabolism;Environmental Information Processing;Metabolism;Metabolism	Global and overview maps;Lipid metabolism;Signal transduction;Lipid metabolism;Glycan biosynthesis and metabolism	Organic acids and derivatives	Organic phosphoric acids and derivatives	140.011	M-H	C2H8NO4P	0.8201	0.00225782	79.8	0	-7.19207	1071-23-4	Phosphate esters	6.1315	6.1434	6.135	6.1385	6.1392	6.1431	5.8835	5.8992	5.9009	5.9072	5.9135	5.9133	6.0447	6.0466	6.0462
neg_4	Pantothenic Acid	metab_6164	map01100;map01240;map00770;map00410;map04977	Metabolic pathways;Biosynthesis of cofactors;Pantothenate and CoA biosynthesis;beta-Alanine metabolism;Vitamin digestion and absorption	C00864	HMDB0000210;PW_C000136;HMDB0250782;MJDBOTE0000845	neg	Vitamins and cofactors	Vitamins	Metabolism;Metabolism;Metabolism;Metabolism;Organismal Systems	Global and overview maps;Global and overview maps;Metabolism of cofactors and vitamins;Metabolism of other amino acids;Digestive system	Organic oxygen compounds	Organooxygen compounds	218.103	M-H, M+Cl, M+Na-2H, 2M-H	C9H17NO5	3.5343	0.000708279	94.2	0	-2.0004	79-83-4	Alcohols and polyols	7.226	7.1911	7.1865	7.1747	7.1867	7.2404	7.2283	7.3134	7.2594	7.2925	7.2794	7.3006	7.2433	7.2435	7.2439
neg_407	N-Gluconyl ethanolamine	metab_6173	-	-	-	HMDB0032293	neg	-	-	-	-	Organic nitrogen compounds	Organonitrogen compounds	284.099	M+FA-H	C8H17NO7	0.8435	0.0102077	0	35	-0.211567	686298-93-1	Amines	5.655	5.6362	5.6322	5.5962	5.6336	5.6461	5.5859	5.597	5.614	5.6006	5.6332	5.6096	5.636	5.6359	5.6436
neg_423	Rhamnose	metab_6191	map01100;map00051	Metabolic pathways;Fructose and mannose metabolism	C00507	HMDB0000849;MJDBOTE0001343	neg	Carbohydrates	Monosaccharides	Metabolism;Metabolism	Global and overview maps;Carbohydrate metabolism	Organic oxygen compounds	Organooxygen compounds	163.06	M-H	C6H12O5	0.8824	0.012819	79.2	0	-5.34356	3615-41-6	Carbohydrates and carbohydrate conjugates	5.9086	5.9169	5.9172	5.913	5.9259	5.9235	5.9325	5.9529	5.9435	5.9538	5.9488	5.9518	5.9283	5.9282	5.9378
neg_430	2'-C-Methylcytidine	metab_6198	-	-	-	HMDB0245530	neg	-	-	-	-	Nucleosides, nucleotides, and analogues	Pyrimidine nucleosides	292.072	M+Cl	C10H15N3O5	0.9059	0.00370075	0	69.3	6.89781	-	Not Available	6.382	6.3944	6.3811	6.3819	6.3935	6.3913	6.5375	6.5452	6.5277	6.5415	6.5391	6.545	6.4651	6.4621	6.4646
neg_436	N-Acetylglucosamine 1-Phosphate	metab_6204	-	-	-	-	neg	-	-	-	-	-	-	300.049	M-H	C8H16NO9P	0.9292	0.00559342	52.1	0	-0.632909	-	-	6.088	6.1227	6.1153	6.1019	6.0789	6.0985	6.2425	6.2482	6.2356	6.2453	6.2359	6.2654	6.1743	6.1742	6.17
neg_437	Histidylglutamine	metab_6205	-	-	-	HMDB0028883	neg	-	-	-	-	Organic acids and derivatives	Carboxylic acids and derivatives	328.125	M+FA-H	C11H17N5O4	0.9292	0.00161893	0	40.7	-4.16274	224638-13-5	Amino acids, peptides, and analogues	5.7482	5.7263	5.7338	5.7353	5.7256	5.7214	5.9536	5.9691	5.9693	5.9725	5.9652	5.9733	5.8527	5.8541	5.8537
neg_446	(S)C(S)S-S-Methylcysteine sulfoxide	metab_6215	-	-	-	HMDB0029432	neg	-	-	-	-	Organic acids and derivatives	Carboxylic acids and derivatives	132.011	M-H2O-H	C4H9NO3S	0.9681	0.00500415	0	59	-7.29303	32726-14-0	Amino acids, peptides, and analogues	4.1389	4.0063	3.9722	4.1597	3.909	4.194	5.1981	5.2064	5.1867	5.2079	5.1929	5.2084	4.8822	4.8861	4.8858
neg_449	D-manno-2-Heptulose	metab_6217	-	-	C08236	HMDB0029935	neg	-	-	-	-	Organic oxygen compounds	Organooxygen compounds	209.066	M-H	C7H14O7	0.9758	0.0119603	0	43.2	-2.2741	60426-75-7	Carbohydrates and carbohydrate conjugates	4.9575	4.9665	4.9523	4.9936	5.023	5.0501	4.8128	4.8452	4.7557	4.8044	4.8783	4.7926	4.9485	4.9483	4.9573
neg_473	UDP-Galnac	metab_6243	-	-	-	HMDB0060522	neg	-	-	-	-	Nucleosides, nucleotides, and analogues	Pyrimidine nucleotides	606.075	M-H	C17H27N3O17P2	1.0617	0.00596436	92.1	0	0.765806	-	Pyrimidine nucleotide sugars	6.6152	6.6284	6.6116	6.6098	6.627	6.6237	6.5852	6.5937	6.5776	6.6029	6.6081	6.587	6.6008	6.6007	6.5962
neg_499	Nepsilon-Acetyl-L-lysine	metab_6271	map01100;map00310	Metabolic pathways;Lysine degradation	C02727	HMDB0000206	neg	-	-	Metabolism;Metabolism	Global and overview maps;Amino acid metabolism	Organic acids and derivatives	Carboxylic acids and derivatives	187.108	M-H	C8H16N2O3	1.304	0.00720602	36.1	0	-3.74348	692-04-6	Amino acids, peptides, and analogues	5.4293	5.4492	5.4731	5.4548	5.4385	5.4486	5.6358	5.6424	5.6399	5.6586	5.6624	5.6614	5.5494	5.5545	5.5489
neg_5	Ribonolactone	metab_6272	-	-	C02674	HMDB0001900	neg	-	-	-	-	Organic oxygen compounds	Organooxygen compounds	193.035	M-H2O-H, M+FA-H, M-H, M+Cl	C5H8O5	0.9447	0.0008552	0	31.5	-4.21029	5336-08-03	Carbohydrates and carbohydrate conjugates	6.5096	6.5275	6.5271	6.5369	6.5341	6.544	6.3442	6.3607	6.3537	6.3576	6.3575	6.3574	6.4429	6.4433	6.4426
neg_500	DCMP	metab_6274	map00240;map01100	Pyrimidine metabolism;Metabolic pathways	C00239	HMDB0001202;PW_C000937	neg	Nucleic acids	Nucleotides	Metabolism;Metabolism	Nucleotide metabolism;Global and overview maps	Nucleosides, nucleotides, and analogues	Pyrimidine nucleotides	306.05	M-H	C9H14N3O7P	1.304	0.0086549	32.7	0	-0.477525	1032-65-1	Pyrimidine deoxyribonucleotides	5.5148	5.4993	5.541	5.5295	5.524	5.5176	5.645	5.6716	5.6638	5.6455	5.645	5.6516	5.5625	5.5628	5.5562
neg_502	Aceglutamide	metab_6275	-	-	-	HMDB0006029;MJDBOTE0000339	neg	-	-	-	-	Organic acids and derivatives	Carboxylic acids and derivatives	187.072	M-H	C7H12N2O4	1.3275	0.00600323	77.9	0	-3.61154	2490-97-3	Amino acids, peptides, and analogues	5.7446	5.7473	5.7626	5.7434	5.7395	5.7525	5.6352	5.6434	5.6419	5.6503	5.6486	5.6396	5.6933	5.6976	5.6928
neg_503	Normetanephrine	metab_6276	map01100;map00350	Metabolic pathways;Tyrosine metabolism	C05589	HMDB0000819;PW_C000654	neg	-	-	Metabolism;Metabolism	Global and overview maps;Amino acid metabolism	Benzenoids	Phenols	164.071	M-H2O-H	C9H13NO3	1.3353	0.009296	65.1	0	-4.66687	97-31-4	Methoxyphenols	4.8096	4.8414	4.8298	4.8028	4.8037	4.8248	5.3257	5.339	5.3474	5.3855	5.3704	5.3616	5.1066	5.1064	5.1134
neg_504	FAPy-adenine	metab_6277	-	-	C06502	HMDB0004816	neg	-	-	-	-	Organoheterocyclic compounds	Diazines	134.046	M-H2O-H	C5H7N5O	1.3438	0.0014513	0	47.2	-6.99328	5122-36-1	Pyrimidines and pyrimidine derivatives	6.3926	6.3964	6.4112	6.4127	6.4059	6.4095	6.5446	6.5602	6.5682	6.5659	6.5661	6.5677	6.4765	6.4772	6.476
neg_506	Ethyl 4-(methylthio)butyrate	metab_6279	-	-	-	HMDB0037620;LMFA07010867	neg	-	-	-	-	Lipids and lipid-like molecules	Fatty Acyls	197.042	M+Cl	C7H14O2S	1.3516	0.00340408	0	47.9	8.71228	22014-48-8	Fatty acid esters	5.7952	5.7979	5.8033	5.7957	5.8093	5.8284	6.0375	6.0377	6.0382	6.0468	6.0534	6.0499	5.907	5.9092	5.9064
neg_511	Acaciabiuronic acid	metab_6285	-	-	-	HMDB0029938	neg	-	-	-	-	Organic oxygen compounds	Organooxygen compounds	337.078	M-H2O-H	C12H20O12	1.4064	0.00762664	0	74.6	0.287656	7264-19-9	Carbohydrates and carbohydrate conjugates	6.0439	6.078	6.0889	6.0782	6.0818	6.0783	5.7322	5.7464	5.7386	5.7286	5.739	5.7471	5.9251	5.9316	5.9274
neg_521	(2,3,4-trihydroxy-5-oxopentyl) dihydrogen phosphate	metab_6296	-	-	-	-	neg	-	-	-	-	-	-	211.001	M-H2O-H	C5H11O8P	1.4925	0.00326436	38.2	0	-2.03797	-	-	5.6946	5.6991	5.7086	5.6918	5.7117	5.7067	5.6612	5.6626	5.6626	5.6682	5.6723	5.6595	5.684	5.6838	5.6863
neg_526	Uridine-5'-Monophosphate	metab_6301	map00240;map01100;map01240	Pyrimidine metabolism;Metabolic pathways;Biosynthesis of cofactors	C00105	HMDB0000288;MJDBOTE0000717	neg	Nucleic acids	Nucleotides	Metabolism;Metabolism;Metabolism	Nucleotide metabolism;Global and overview maps;Global and overview maps	Nucleosides, nucleotides, and analogues	Pyrimidine nucleotides	323.028	M-H	C9H13N2O9P	1.54	0.00451518	82.9	0	-0.3486	58-97-9	Pyrimidine ribonucleotides	6.8711	6.8872	6.8874	6.8817	6.8905	6.8894	6.9054	6.9171	6.9166	6.9188	6.9185	6.923	6.8954	6.8985	6.8949
neg_528	Uric Acid	metab_6303	map01100;map04976;map00230	Metabolic pathways;Bile secretion;Purine metabolism	C00366	PW_C000195;HMDB0000289;MJDBOTE0001097	neg	-	-	Metabolism;Organismal Systems;Metabolism	Global and overview maps;Digestive system;Nucleotide metabolism	Organoheterocyclic compounds	Imidazopyrimidines	167.02	M-H	C5H4N4O3	1.6026	0.00353322	89.3	0	-5.01855	69-93-2	Purines and purine derivatives	6.1662	6.1862	6.1911	6.1603	6.1892	6.1947	5.8219	5.8299	5.8226	5.8406	5.8304	5.8204	6.0413	6.0437	6.0408
neg_529	Beta-D-Galactosamine	metab_6304	-	-	-	HMDB0245095	neg	-	-	-	-	Organic oxygen compounds	Organooxygen compounds	160.061	M-H2O-H	C6H13NO5	1.6183	0.0114537	0	52	-4.98664	-	Carbohydrates and carbohydrate conjugates	4.5115	4.5846	4.4995	4.5277	4.5576	4.535	4.6237	4.555	4.6016	4.6178	4.5983	4.603	4.5953	4.5951	4.6038
neg_536	Deoxyadenosine monophosphate	metab_6312	map01100;map00230	Metabolic pathways;Purine metabolism	C00360	PW_C000724;HMDB0000905	neg	Nucleic acids	Nucleotides	Metabolism;Metabolism	Global and overview maps;Nucleotide metabolism	Nucleosides, nucleotides, and analogues	Purine nucleotides	330.061	M-H	C10H14N5O6P	1.775	0.0034467	94.4	0	0.0922929	653-63-4	Purine deoxyribonucleotides	5.6555	5.6554	5.6765	5.6797	5.6746	5.6921	5.7506	5.7495	5.7456	5.7597	5.7656	5.7594	5.7141	5.7165	5.7136
neg_541	Biotin sulfone	metab_6317	map00780	Biotin metabolism	C20387	HMDB0004818	neg	-	-	Metabolism	Metabolism of cofactors and vitamins	Organoheterocyclic compounds	Thienoimidazolidines	311.05	M+Cl	C10H16N2O5S	1.8768	0.0157564	0	46.4	7.91592	40720-05-6	Not Available	5.2686	5.2542	5.2814	5.2737	5.2542	5.2512	5.3774	5.3917	5.3533	5.4198	5.3466	5.3659	5.3408	5.3405	5.3524
neg_542	Pyrroline hydroxycarboxylic acid	metab_6318	map01100;map00330	Metabolic pathways;Arginine and proline metabolism	C04281	PW_C001057;HMDB0001369	neg	-	-	Metabolism;Metabolism	Global and overview maps;Amino acid metabolism	Organic acids and derivatives	Carboxylic acids and derivatives	110.024	M-H2O-H	C5H7NO3	1.9003	0.000502323	0	59.6	-9.14028	22573-88-2	Amino acids, peptides, and analogues	5.7471	5.7545	5.7625	5.7555	5.7668	5.7658	5.8562	5.8767	5.8675	5.8815	5.882	5.8726	5.8121	5.8119	5.8124
neg_544	N-Acetyl-L-Alanine	metab_6320	-	-	-	HMDB0000766;HMDB0255053	neg	-	-	-	-	Organic acids and derivatives	Carboxylic acids and derivatives	130.05	M-H	C5H9NO3	1.9081	0.0104288	67.9	0	-8.42338	97-69-8	Amino acids, peptides, and analogues	4.9951	5.0016	5.0198	5.0214	5.0166	5.0038	5.0966	5.0777	5.0824	5.1037	5.0952	5.1084	5.0442	5.044	5.0519
neg_548	Methylresorufin	metab_6324	-	-	-	HMDB0254663	neg	-	-	-	-	Organoheterocyclic compounds	Benzoxazines	513.13	2M+Hac-H	C13H9NO3	1.9316	0.00563624	0	32.6	-1.57079	-	Phenoxazines	6.3482	6.364	6.3462	6.3636	6.3475	6.3478	6.2885	6.2982	6.2687	6.2985	6.2855	6.2965	6.3406	6.3362	6.3401
neg_557	Urea glutamate	metab_6334	-	-	-	HMDB0259716	neg	-	-	-	-	Organic acids and derivatives	Carboxylic acids and derivatives	248.054	M+FA-H	C6H9N3O5	2.1509	0.00478795	0	33.3	7.20857	-	Amino acids, peptides, and analogues	5.0089	5.008	5.0412	5.0042	5.0315	5.0017	5.8288	5.8388	5.8471	5.8384	5.8507	5.8348	5.6173	5.621	5.6207
neg_567	3-Hydroxy-3-methylglutarate	metab_6345	-	-	C03761	HMDB0000355	neg	-	-	-	-	Lipids and lipid-like molecules	Fatty Acyls	161.045	M-H	C6H10O5	2.5153	0.00134893	80.2	0	-5.39147	503-49-1	Fatty acids and conjugates	6.6308	6.6414	6.653	6.6485	6.6567	6.6553	6.5895	6.5992	6.6072	6.6042	6.6031	6.6024	6.6131	6.6142	6.6139
neg_575	S-Adenosylhomocysteine	metab_6354	map01100;map00270;map01240;map01230;map05208	Metabolic pathways;Cysteine and methionine metabolism;Biosynthesis of cofactors;Biosynthesis of amino acids;Chemical carcinogenesis - reactive oxygen species	C00021	HMDB0000939;PW_C000749	neg	-	-	Metabolism;Metabolism;Metabolism;Metabolism;Human Diseases	Global and overview maps;Amino acid metabolism;Global and overview maps;Global and overview maps;Cancer: overview	Organoheterocyclic compounds	Lactones	383.114	M-H	C14H20N6O5S	2.7462	0.00498848	73.2	0	-0.141068	979-92-0	Gamma butyrolactones	5.8437	5.8386	5.8497	5.8635	5.8428	5.842	5.9684	5.9892	6.0096	5.9967	5.9967	5.9949	5.9233	5.9197	5.9194
neg_576	Glycyltyrosine	metab_6355	-	-	-	HMDB0028853;HMDB0304778	neg	-	-	-	-	Organic acids and derivatives	Carboxylic acids and derivatives	219.077	M-H2O-H	C11H14N2O4	2.7853	0.00416962	0	40.7	-1.85736	658-79-7	Amino acids, peptides, and analogues	4.8097	4.7799	4.7965	4.9075	4.8506	4.8689	5.1305	5.1316	5.1634	5.0794	5.1665	5.1767	5.04	5.0429	5.0395
neg_596	Dihydroxyacetone Phosphate Acyl Ester	metab_6377	map00565;map00564;map01100	Ether lipid metabolism;Glycerophospholipid metabolism;Metabolic pathways	C03372	HMDB0011750	neg	-	-	Metabolism;Metabolism;Metabolism	Lipid metabolism;Lipid metabolism;Global and overview maps	Organic oxygen compounds	Organooxygen compounds	178.977	M-H2O-H	C4H7O7P	3.0764	0.00633461	0	31.2	9.73892	-	Carbonyl compounds	5.0457	5.0608	5.0536	5.0431	5.0522	5.0638	4.9851	4.978	5.0009	4.9867	4.9899	5.0255	5.0247	5.0246	5.0199
neg_597	Pseudouridine	metab_6378	map00240;map01100	Pyrimidine metabolism;Metabolic pathways	C02067	HMDB0000767	neg	-	-	Metabolism;Metabolism	Nucleotide metabolism;Global and overview maps	Nucleosides, nucleotides, and analogues	Nucleoside and nucleotide analogues	279.038	M+Cl	C9H12N2O6	3.0843	0.107031	97.9	0	-1.87028	1445-07-4	Not Available	4.008	4.1095	4.2275	4.1041	4.1803	4.0693	4.3611	4.3721	4.3225	4.3278	4.4076	4.3474	3.967	3.9586	3.8799
neg_602	Homocysteinesulfinic acid	metab_6385	-	-	-	HMDB0006462	neg	-	-	-	-	Organic acids and derivatives	Carboxylic acids and derivatives	379.051	2M+FA-H	C4H9NO4S	3.0999	0.0693013	0	39.3	6.08494	31523-80-5	Amino acids, peptides, and analogues	4.6478	4.8064	4.6628	4.6265	4.7392	4.6869	4.7734	4.7143	4.6681	4.7209	4.7184	4.7147	4.7245	4.671	4.724
neg_610	Hypoxanthine	metab_6394	map01100;map00230	Metabolic pathways;Purine metabolism	C00262	HMDB0000157;PW_C000102	neg	-	-	Metabolism;Metabolism	Global and overview maps;Nucleotide metabolism	Organoheterocyclic compounds	Imidazopyrimidines	135.03	M-H	C5H4N4O	3.1697	0.00225682	61.6	0	-8.27433	68-94-0	Purines and purine derivatives	6.4546	6.4689	6.4529	6.4698	6.4742	6.4661	6.5158	6.5087	6.5164	6.5191	6.5144	6.529	6.5009	6.4993	6.5011
neg_620	Norfluoxetine glucuronide	metab_6405	-	-	-	HMDB0061170;PW_C040651	neg	-	-	-	-	Organic oxygen compounds	Organooxygen compounds	492.122	M+Na-2H	C22H24F3NO7	3.2241	0.0130299	0	59.4	-6.55271	96735-72-7	Carbohydrates and carbohydrate conjugates	5.9415	5.9174	5.8853	5.9769	5.9798	5.9186	5.9595	5.942	5.9399	5.9509	5.975	5.9621	5.9831	5.973	5.9825
neg_622	5-Hydroxydantrolene	metab_6407	-	-	-	HMDB0060776	neg	-	-	-	-	Organoheterocyclic compounds	Azolidines	351.035	M+Na-2H	C14H10N4O6	3.2319	0.0405043	0	69	0.19219	-	Imidazolidines	4.5089	4.5154	4.4315	4.4905	4.5238	4.4124	4.5761	4.3166	4.2327	4.5263	4.5894	4.4583	4.5016	4.4714	4.5027
neg_629	(1R)-2-Chloro-1,7-Dihydroxy-3,9-Dimethoxy-1-methylbenzo[c]chromene-4,6-Dione	metab_6414	-	-	-	-	neg	-	-	-	-	-	-	397.031	M+FA-H	C16H13ClO7	3.2398	0.00995506	42.1	0	-5.49623	-	-	5.5741	5.5229	5.5058	5.5671	5.5669	5.5791	5.5289	5.477	5.4926	5.5501	5.5147	5.5303	5.5836	5.5759	5.5831
neg_630	Dihydrolipoate	metab_6416	map01100;map00785	Metabolic pathways;Lipoic acid metabolism	C02147	HMDB0012210;PW_C007757	neg	-	-	Metabolism;Metabolism	Global and overview maps;Metabolism of cofactors and vitamins	Lipids and lipid-like molecules	Fatty Acyls	475.132	2M+Hac-H	C8H16O2S2	3.2398	0.0228137	0	51.1	-1.08899	462-20-4	Fatty acids and conjugates	4.7748	4.7619	4.6077	4.6804	4.7052	4.7119	4.8058	4.7566	4.7174	4.837	4.7827	4.6663	4.8072	4.7896	4.8066
neg_638	(Z)-3-(1-Butenyl)-1H-2-benzopyran-1-one	metab_6424	-	-	-	HMDB0030646	neg	-	-	-	-	Phenylpropanoids and polyketides	Isocoumarins and derivatives	235.054	M+Cl	C13H12O2	3.2711	0.00429996	0	37.2	6.63827	63898-24-8	Not Available	5.1634	5.1696	5.1554	5.1236	5.1384	5.1511	4.9683	5.0409	5.0568	5.0802	5.0227	5.0324	5.1344	5.131	5.1339
neg_639	Beta-D-Glucopyranosyl anthranilate	metab_6425	-	-	-	HMDB0041517	neg	-	-	-	-	Organic oxygen compounds	Organooxygen compounds	320.074	M+Na-2H	C13H17NO7	3.2711	0.011689	0	37.3	-5.5283	-	Carbohydrates and carbohydrate conjugates	5.4051	5.4077	5.3973	5.4105	5.3955	5.3762	5.5883	5.6253	5.6268	5.6518	5.6126	5.6316	5.5406	5.5319	5.5318
neg_641	Heptanoylcarnitine	metab_6428	-	-	-	HMDB0013238;LMFA07070068	neg	-	-	-	-	Lipids and lipid-like molecules	Fatty Acyls	308.162	M+Cl	C14H27NO4	3.2789	0.00989672	0	33.9	-6.52095	-	Fatty acid esters	3.9938	4.1377	4.0916	4.0832	3.854	4.0659	4.7607	4.8072	4.8546	4.8476	4.809	4.8413	4.6	4.5941	4.6025
neg_646	Glycylprolylhydroxyproline	metab_6433	-	-	-	HMDB0002171	neg	-	-	-	-	Organic acids and derivatives	Carboxylic acids and derivatives	330.131	M+FA-H	C12H19N3O5	3.2868	0.0049772	0	67.9	-0.0653287	2239-67-0	Amino acids, peptides, and analogues	5.0072	5.0302	4.9892	4.996	5.0194	5.0011	5.3084	5.3264	5.3614	5.3645	5.329	5.338	5.2209	5.2173	5.217
neg_648	Oxypurinol	metab_6435	-	-	C07599	HMDB0000786	neg	-	-	-	-	Organoheterocyclic compounds	Imidazopyrimidines	151.025	M-H	C5H4N4O2	3.2922	0.00465017	41.3	0	-6.37278	2465-59-0	Purines and purine derivatives	4.6235	4.6568	4.6365	4.5993	4.6081	4.5899	4.5878	4.6679	4.6791	4.6868	4.6954	4.6794	4.7056	4.7023	4.702
neg_651	Xanthosine	metab_6439	map01100;map02010;map00230;map00232	Metabolic pathways;ABC transporters;Purine metabolism;Caffeine metabolism	C01762	PW_C000203;HMDB0000299;MJDBOTE0001063	neg	-	-	Metabolism;Environmental Information Processing;Metabolism;Metabolism	Global and overview maps;Membrane transport;Nucleotide metabolism;Biosynthesis of other secondary metabolites	Nucleosides, nucleotides, and analogues	Purine nucleosides	283.068	M-H	C10H12N4O6	3.2922	0.00642616	98.2	0	-0.0454861	146-80-5	Not Available	6.0937	6.1083	6.1056	6.0692	6.0816	6.0705	6.0778	6.1418	6.1534	6.1711	6.141	6.1451	6.1633	6.1582	6.1628
neg_659	6-Aminopenicillanic acid	metab_6447	map00311	Penicillin and cephalosporin biosynthesis	C02954	HMDB0060618	neg	-	-	Metabolism	Biosynthesis of other secondary metabolites	Organic acids and derivatives	Carboxylic acids and derivatives	237.034	M+Na-2H	C8H12N2O3S	3.314	0.00860156	0	58.3	9.95821	551-16-6	Amino acids, peptides, and analogues	5.2523	5.2628	5.2544	5.2412	5.2425	5.2331	4.9752	5.0458	5.0446	5.053	5.1078	5.0997	5.1663	5.1661	5.1727
neg_670	Sarmentosin	metab_6460	-	-	C08340	HMDB0030697	neg	-	-	-	-	Lipids and lipid-like molecules	Fatty Acyls	320.099	M+FA-H	C11H17NO7	3.3343	0.023107	0	46.3	-0.422228	71933-54-5	Fatty acyl glycosides	5.4225	5.4676	5.4594	5.4466	5.4657	5.4063	5.162	5.2146	5.2388	5.2158	5.2588	5.2445	5.3262	5.3261	5.3434
neg_671	3-Ethoxypropanoic Acid	metab_6461	-	-	-	-	neg	-	-	-	-	-	-	117.055	M-H	C5H10O3	3.3421	0.00650433	83	0	-9.7844	-	-	4.5415	4.6162	4.5479	4.5285	4.5403	4.5209	4.4941	4.564	4.5712	4.564	4.561	4.5988	4.5717	4.567	4.5667
neg_684	3'-O-Methylinosine	metab_6475	-	-	-	-	neg	-	-	-	-	-	-	281.089	M-H	C11H14N4O5	3.3623	0.0133291	77.3	0	0.184561	-	-	4.6592	4.6143	4.6306	4.7195	4.6456	4.6287	4.4884	4.536	4.5723	4.5214	4.548	4.5256	4.5882	4.5881	4.5781
neg_685	Iminoaspartic acid	metab_6476	map01100;map00760;map01240	Metabolic pathways;Nicotinate and nicotinamide metabolism;Biosynthesis of cofactors	C05840	HMDB0001131;LMFA01170110	neg	-	-	Metabolism;Metabolism;Metabolism	Global and overview maps;Metabolism of cofactors and vitamins;Global and overview maps	Organic acids and derivatives	Carboxylic acids and derivatives	307.039	2M+FA-H	C4H5NO4	3.3623	0.0137601	0	32.5	-9.46874	79067-61-1	Dicarboxylic acids and derivatives	5.043	5.0825	5.0687	5.1251	5.0928	5.0735	5.0256	5.0698	5.0593	5.0569	5.0669	5.0595	5.0426	5.032	5.0421
neg_687	DL-o-Tyrosine	metab_6478	-	-	-	HMDB0006050	neg	-	-	-	-	Organic acids and derivatives	Carboxylic acids and derivatives	180.066	M-H	C9H11NO3	3.3702	0.0100342	69.2	0	-3.95141	2370-61-8	Amino acids, peptides, and analogues	4.2026	4.1719	4.1613	4.2072	4.1101	4.1828	4.3952	4.4694	4.4851	4.441	4.4519	4.4363	4.3454	4.3452	4.3377
neg_689	(S)-2-Azetidinecarboxylic acid	metab_6480	-	-	-	HMDB0029615	neg	-	-	-	-	Organic acids and derivatives	Carboxylic acids and derivatives	302.136	3M-H	C4H7NO2	3.378	0.0174232	0	41.2	-0.162108	2133-34-8	Amino acids, peptides, and analogues	3.5752	3.7318	3.5636	3.3899	3.5242	3.5912	4.5852	4.7017	4.6697	4.6707	4.6785	4.6586	4.3506	4.3639	4.3637
neg_692	2',5'-Dideoxyadenosine	metab_6484	-	-	-	HMDB0245554	neg	-	-	-	-	Nucleosides, nucleotides, and analogues	2'',5''-dideoxyribonucleosides	216.087	M-H2O-H	C10H13N5O2	3.3858	0.00419224	0	41.1	-7.50297	-	Not Available	4.1203	4.1595	4.1917	4.1758	4.1563	4.1318	4.7	4.732	4.7536	4.7691	4.7723	4.7647	4.505	4.5083	4.508
neg_708	Betalamic acid	metab_6502	-	-	C08538	HMDB0304273;HMDB0029842	neg	-	-	-	-	Alkaloids and derivatives	Betalains	481.107	2M+Hac-H	C9H9NO5	3.4365	0.00344533	0	33	-7.38799	18766-66-0	Not Available	5.4518	5.4979	5.5007	5.4993	5.4733	5.4408	5.7397	5.735	5.7177	5.765	5.7383	5.7579	5.6277	5.6275	5.6302
neg_713	Arabinosylhypoxanthine	metab_6507	-	-	-	HMDB0003040	neg	-	-	-	-	Nucleosides, nucleotides, and analogues	Purine nucleosides	249.063	M-H2O-H	C10H12N4O5	3.4667	0.00655675	0	62.5	-0.623918	7013-16-3	Not Available	4.7461	4.77	4.7549	4.7172	4.8085	4.7771	5.0906	5.1539	5.0765	5.0954	5.1328	5.1539	5.0032	5.003	5.008
neg_729	5-(2-Chloroethyl)-2'-deoxyuridine	metab_6524	-	-	-	HMDB0246718	neg	-	-	-	-	Nucleosides, nucleotides, and analogues	Pyrimidine nucleosides	325.035	M+Cl	C11H15ClN2O5	3.5008	0.00792005	0	51.1	-5.91765	-	Pyrimidine 2''-deoxyribonucleosides	4.5429	4.5681	4.5153	4.4302	4.485	4.5051	5.0102	5.0413	4.9642	5.0294	4.9886	5.0226	4.8616	4.8558	4.8555
neg_735	5-Aminopentanal	metab_6531	map01100;map00310	Metabolic pathways;Lysine degradation	C12455	HMDB0012815	neg	-	-	Metabolism;Metabolism	Global and overview maps;Amino acid metabolism	Organic oxygen compounds	Organooxygen compounds	146.081	M+FA-H	C5H11NO	3.5343	0.00988538	0	30.8	-9.69289	-	Carbonyl compounds	5.3603	5.3521	5.3515	5.3261	5.3402	5.4019	5.377	5.4696	5.4175	5.4518	5.4215	5.4536	5.3962	5.4039	5.4035
neg_74	Taurine	metab_6536	map01100;map00920;map00430;map02010;map00120;map04080	Metabolic pathways;Sulfur metabolism;Taurine and hypotaurine metabolism;ABC transporters;Primary bile acid biosynthesis;Neuroactive ligand-receptor interaction	C00245	PW_C000171;HMDB0000251;MJDBOTE0000787	neg	-	-	Metabolism;Metabolism;Metabolism;Environmental Information Processing;Metabolism;Environmental Information Processing	Global and overview maps;Energy metabolism;Metabolism of other amino acids;Membrane transport;Lipid metabolism;Signaling molecules and interaction	Organic acids and derivatives	Organic sulfonic acids and derivatives	124.006	M-H, 2M-H	C2H7NO3S	0.8824	0.00153513	97.6	0	-9.05479	107-35-7	Organosulfonic acids and derivatives	7.3625	7.3757	7.3728	7.374	7.3729	7.3744	7.1786	7.1948	7.1919	7.1945	7.197	7.1984	7.2916	7.2929	7.2926
neg_745	Sinalexin	metab_6542	-	-	-	HMDB0032026	neg	-	-	-	-	Organoheterocyclic compounds	Indoles and derivatives	249.034	M+FA-H	C10H8N2OS	3.5741	0.0200546	0	47.8	-0.905832	-	Indoles	4.7638	4.6695	4.6596	4.6491	4.6783	4.6839	4.6121	4.6332	4.6412	4.653	4.7471	4.7585	4.6527	4.6523	4.6675
neg_748	2-Octenoylcarnitine	metab_6545	-	-	-	HMDB0013324;LMFA07070035	neg	-	-	-	-	Lipids and lipid-like molecules	Fatty Acyls	322.141	M+K-2H	C15H27NO4	3.5859	0.00454392	0	53.7	-6.7275	-	Fatty acid esters	4.9792	4.9443	4.9982	4.998	5.0059	4.9883	2.8546	2.7922	2.8711	3.2286	3.2339	3.0278	4.7027	4.706	4.7025
neg_754	Gly-Ile	metab_6552	-	-	-	HMDB0028844	neg	-	-	-	-	Organic acids and derivatives	Carboxylic acids and derivatives	187.108	M-H	C8H16N2O3	3.6166	0.0104522	47.6	0	-3.72725	-	Amino acids, peptides, and analogues	3.6656	3.7047	3.7105	3.696	3.7129	3.8212	4.7633	4.7727	4.7736	4.7944	4.7415	4.7594	4.4835	4.4916	4.4912
neg_761	Glutamylleucine	metab_6560	-	-	-	HMDB0028823	neg	-	-	-	-	Organic acids and derivatives	Carboxylic acids and derivatives	259.13	M-H	C11H20N2O5	3.663	0.00185732	0	47.1	-0.11961	5969-52-8	Amino acids, peptides, and analogues	4.1593	4.1548	4.2247	4.1958	4.2349	4.2232	4.9838	5.0226	4.9968	5.022	5.0189	5.0185	4.7475	4.7492	4.7484
neg_764	5-Hydroxyindoleacetylglycine	metab_6563	map00380	Tryptophan metabolism	C05832	HMDB0004185	neg	-	-	Metabolism	Amino acid metabolism	Organic acids and derivatives	Carboxylic acids and derivatives	293.078	M+FA-H	C12H12N2O4	3.6839	0.0104685	0	39.2	0.384908	-	Amino acids, peptides, and analogues	4.6405	4.7004	4.6914	4.6624	4.7535	4.7368	4.3356	4.4251	4.4131	4.3868	4.2872	4.3063	4.6441	4.6517	4.6437
neg_769	Zileuton sulfoxide	metab_6568	-	-	-	HMDB0013969	neg	-	-	-	-	Organoheterocyclic compounds	Benzothiophenes	297.055	M+FA-H	C11H12N2O3S	3.7268	0.0123597	0	76.1	-0.548624	-	1-benzothiophenes	4.6552	4.654	4.6416	4.6286	4.6422	4.6382	4.2003	4.1909	4.1828	4.266	4.0716	4.0366	4.378	4.3687	4.3688
neg_775	Leu-Gly-Gly	metab_6575	-	-	-	-	neg	-	-	-	-	-	-	244.13	M-H	C10H19N3O4	3.7402	0.013677	41.9	0	-0.72851	-	-	4.2942	4.2033	4.1895	4.2534	4.2462	4.264	4.9321	4.9304	4.9356	4.9334	4.9122	4.9233	4.6962	4.6961	4.7064
neg_78	Gluconic Acid	metab_6580	map01100;map00030;map01200	Metabolic pathways;Pentose phosphate pathway;Carbon metabolism	C00257	HMDB0303730;HMDB0000625;MJDBOTE0001669	neg	Carbohydrates	Monosaccharides	Metabolism;Metabolism;Metabolism	Global and overview maps;Carbohydrate metabolism;Global and overview maps	Organic acids and derivatives	Hydroxy acids and derivatives	195.05	M-H, M+Na-2H	C6H12O7	0.9447	0.000765921	77.4	0	-3.18053	526-95-4	Medium-chain hydroxy acids and derivatives	7.5197	7.5335	7.5321	7.5335	7.5305	7.5435	7.4106	7.4254	7.4243	7.4242	7.4281	7.4334	7.4801	7.4799	7.4806
neg_788	2-Hydroxypentanoic Acid	metab_6589	-	-	-	HMDB0001863	neg	-	-	-	-	Lipids and lipid-like molecules	Fatty Acyls	117.055	M-H	C5H10O3	3.8441	0.0138738	64.5	0	-9.57496	617-31-2	Fatty acids and conjugates	4.5137	4.4688	4.4939	4.4794	4.4604	4.4835	4.8028	4.8038	4.7869	4.8101	4.774	4.7601	4.6786	4.6679	4.678
neg_792	(+/-)-Tryptophan	metab_6594	-	-	C00806	HMDB0030396	neg	-	-	-	-	Organoheterocyclic compounds	Indoles and derivatives	203.082	M-H	C11H12N2O2	3.8664	0.00365724	0	82.2	-2.83875	1954-12-06	Indolyl carboxylic acids and derivatives	6.3373	6.3713	6.3495	6.3601	6.349	6.3097	6.616	6.6139	6.6063	6.6179	6.5882	6.5985	6.5138	6.5107	6.5126
neg_795	6-(2-Hydroxyethoxy)-6-oxohexanoic acid	metab_6597	-	-	-	HMDB0061681	neg	-	-	-	-	Lipids and lipid-like molecules	Fatty Acyls	189.076	M-H	C8H14O5	3.8788	0.00478269	0	61.7	-3.29251	-	Fatty acids and conjugates	4.2625	4.2619	4.2335	4.3035	4.2867	4.2367	4.7976	4.8017	4.7754	4.7849	4.8002	4.7849	4.6128	4.6126	4.6163
neg_8	Ureidoisobutyric acid	metab_6602	-	-	C05100	PW_C001363;HMDB0002031	neg	-	-	-	-	Organic acids and derivatives	Organic carbonic acids and derivatives	145.061	M-H, M+Cl, M-H2O-H	C5H10N2O3	0.859	0.00307612	0	54.5	-6.65534	19140-82-0;2905-86-4	Ureas	6.9561	6.9664	6.969	6.968	6.9633	6.9685	6.97	6.9821	6.9883	6.9833	6.9875	6.9872	6.9697	6.9695	6.9719
neg_811	3-(4-Hydroxyphenyl)lactate	metab_6616	-	-	C03672	HMDB0000755	neg	-	-	-	-	Phenylpropanoids and polyketides	Phenylpropanoic acids	181.05	M-H	C9H10O4	3.9378	0.0113892	48.2	0	-3.63944	306-23-0	Not Available	2.8956	2.5922	2.587	2.8876	3.0971	2.592	4.4996	4.4989	4.5435	4.5384	4.5414	4.5468	4.2925	4.2836	4.292
neg_813	2',2'-Difluorodeoxyuridine	metab_6618	-	-	-	HMDB0060727	neg	-	-	-	-	Nucleosides, nucleotides, and analogues	Pyrimidine nucleosides	263.05	M-H	C9H10F2N2O5	3.9408	0.00593092	0	71.5	3.91122	-	Pyrimidine 2''-deoxyribonucleosides	6.0815	6.1217	6.1339	6.1141	6.1224	6.105	6.1352	6.1392	6.1344	6.1392	6.1469	6.1578	6.1588	6.1634	6.1631
neg_815	N-Acetyl-L-methionine	metab_6620	-	-	C02712	HMDB0011745	neg	-	-	-	-	Organic acids and derivatives	Carboxylic acids and derivatives	190.054	M-H	C7H13NO3S	3.9482	0.0056375	0	43.9	-3.25097	65-82-7	Amino acids, peptides, and analogues	5.6092	5.6473	5.6629	5.6352	5.6377	5.6251	5.7464	5.7678	5.7327	5.7661	5.7663	5.7831	5.7295	5.734	5.7336
neg_838	Hydroxymedioresinol	metab_6645	-	-	-	HMDB0304581	neg	-	-	-	-	Phenylpropanoids and polyketides	Cinnamic acids and derivatives	363.049	M+K-2H	C15H18O8	4.3021	0.00784119	0	42.3	-0.147962	-	Hydroxycinnamic acids and derivatives	5.1686	5.2053	5.1932	5.1897	5.1877	5.2017	5.3023	5.3149	5.3059	5.3171	5.3143	5.3226	5.2664	5.2622	5.2596
neg_865	Gamma-Glutamyltryptophan	metab_6675	-	-	-	HMDB0029160;HMDB0252908	neg	-	-	-	-	Organic acids and derivatives	Carboxylic acids and derivatives	332.125	M-H	C16H19N3O5	4.6811	0.0028373	0	50.5	0.192214	66471-20-3	Amino acids, peptides, and analogues	5.0227	5.0433	5.004	4.954	4.9808	4.9816	5.0911	5.0876	5.109	5.0877	5.1243	5.0547	5.0679	5.0678	5.07
neg_873	Butyl (S)-3-hydroxybutyrate glucoside	metab_6684	-	-	-	HMDB0031694	neg	-	-	-	-	Lipids and lipid-like molecules	Fatty Acyls	321.155	M-H	C14H26O8	4.9218	0.0128251	0	48.7	-0.280793	-	Fatty acyl glycosides	4.3445	4.3724	4.4635	4.4283	4.403	4.3851	5.5827	5.5805	5.5994	5.6224	5.636	5.5828	5.3092	5.3091	5.2995
neg_889	(2R,3S)-Piscidic acid	metab_6701	-	-	-	HMDB0030809	neg	-	-	-	-	Phenylpropanoids and polyketides	Phenylpropanoic acids	277.033	M+Na-2H	C11H12O7	5.1835	0.0056616	0	44.7	-0.285467	35388-57-9	Not Available	4.6847	4.6982	4.6654	4.7061	4.6734	4.6828	4.6727	4.648	4.6854	4.6963	4.6648	4.6928	4.7152	4.715	4.7108
neg_9	Glyceraldehyde	metab_6713	-	-	C02154	HMDB0001051;PW_C000828	neg	-	-	-	-	Organic oxygen compounds	Organooxygen compounds	225.061	M+FA-H, 2M+FA-H, 2M-H	C3H6O3	0.9526	0.00151125	0	33.7	-2.00441	56-82-6;367-47-5	Carbohydrates and carbohydrate conjugates	7.3114	7.3222	7.3239	7.3233	7.321	7.3235	7.2658	7.2757	7.274	7.2783	7.2822	7.2788	7.2887	7.29	7.2897
neg_903	Suberic Acid	metab_6718	-	-	C08278	LMFA01170001;HMDB0000893;MJDBOTE0000630	neg	Organic acids	Carboxylic acids	-	-	Lipids and lipid-like molecules	Fatty Acyls	173.081	M-H	C8H14O4	5.4621	0.00506331	80.2	0	-4.40697	505-48-6	Fatty acids and conjugates	5.3113	5.2863	5.303	5.3143	5.3278	5.3276	5.4028	5.4486	5.4532	5.4353	5.4164	5.4283	5.3745	5.3743	5.3782
neg_935	N-Monodesmethyl-rizatriptan	metab_6752	-	-	-	HMDB0060847	neg	-	-	-	-	Organoheterocyclic compounds	Indoles and derivatives	330.156	M+FA-H	C15H19N5O	5.8822	0.0124781	0	36.3	-4.59753	-	Tryptamines and derivatives	5.0585	5.0463	5.0558	5.0675	5.0803	5.0708	4.8445	4.8821	4.8409	4.8707	4.898	4.8642	4.9599	4.9689	4.9593
neg_947	(1S,2R,4R,8S)-p-Menthane-2,8,9-triol 2-glucoside	metab_6764	-	-	-	HMDB0039977	neg	-	-	-	-	Lipids and lipid-like molecules	Prenol lipids	349.187	M-H	C16H30O8	5.9329	0.00681902	0	70	0.0109324	378254-07-0	Terpene glycosides	5.1761	5.1911	5.1873	5.1293	5.1869	5.1487	5.6279	5.663	5.7065	5.673	5.6878	5.6746	5.4828	5.4775	5.4824
neg_948	Terephthalic Acid	metab_6765	map01100	Metabolic pathways	C06337	HMDB0002428;MJDBOTE0000641	neg	-	-	Metabolism	Global and overview maps	Benzenoids	Benzene and substituted derivatives	165.018	M-H	C8H6O4	5.9448	0.0285268	33.9	0	-5.09521	100-21-0	Benzoic acids and derivatives	5.144	5.1131	5.0893	5.0641	5.0473	5.063	5.1201	5.0888	5.1191	5.0893	5.0954	5.2492	5.1812	5.1814	5.1597
neg_954	6''-Malonylcosmosiin	metab_6772	-	-	-	HMDB0037346	neg	-	-	-	-	Phenylpropanoids and polyketides	Flavonoids	517.099	M-H	C24H22O13	5.9761	0.0144898	0	44.1	-0.143166	-	Flavonoid glycosides	5.3497	5.3612	5.3217	5.3192	5.3123	5.3455	5.2818	5.3546	5.3158	5.3464	5.295	5.3481	5.3587	5.3587	5.3477
neg_963	(1R,2S,3S,4R)-p-Menthane-2,3-diol	metab_6782	-	-	-	HMDB0035723	neg	-	-	-	-	Lipids and lipid-like molecules	Prenol lipids	209.094	M+K-2H	C10H20O2	6.0142	0.00143938	0	31.7	-3.54582	51745-21-2	Monoterpenoids	5.3347	5.3131	5.3321	5.3193	5.3106	5.2955	5.3114	5.3122	5.336	5.309	5.3319	5.3046	5.3331	5.3323	5.3319
neg_964	(S)-9-Hydroxy-10-undecenoic acid	metab_6783	-	-	-	LMFA01050436;HMDB0032662	neg	-	-	-	-	Organic acids and derivatives	Hydroxy acids and derivatives	245.139	M+FA-H	C11H20O3	6.0142	0.0245307	0	59.1	-0.772219	-	Medium-chain hydroxy acids and derivatives	4.5415	4.469	4.4919	4.4912	4.4859	4.4745	4.5385	4.5846	4.6096	4.5753	4.5727	4.5853	4.5705	4.5704	4.5888
neg_968	Aleuritic Acid	metab_6787	-	-	-	LMFA01050101;MJDBOTE0000482	neg	-	-	-	-	-	-	303.218	M-H	C16H32O5	6.0245	0.00232656	61.3	0	-0.178593	-	-	5.243	5.1895	5.1854	5.1975	5.1934	5.1896	4.984	4.9792	4.9763	4.9427	4.9712	4.9737	5.1527	5.1508	5.1522
neg_973	3'-Deoxyderhamnosylmaysin	metab_6793	-	-	-	HMDB0301875;LMPK12110198	neg	-	-	-	-	Phenylpropanoids and polyketides	Flavonoids	459.093	M+FA-H	C21H18O9	6.0482	0.0552072	0	68.2	0.500302	-	Flavonoid glycosides	4.947	4.9575	4.9688	4.9648	4.9295	4.9995	4.9709	5.0338	4.9899	4.9855	4.9661	4.985	5.004	5.005	4.9623
neg_975	5'-Amino-5'-deoxyadenosine	metab_6795	-	-	-	HMDB0246876	neg	-	-	-	-	Nucleosides, nucleotides, and analogues	5''-deoxyribonucleosides	265.108	M-H	C10H14N6O3	6.0561	0.0151361	0	56.9	9.9258	-	Not Available	4.5559	4.5362	4.5785	4.5548	4.504	4.5361	4.568	4.5755	4.5701	4.5858	4.5688	4.5281	4.5581	4.5636	4.5505
neg_946	4-Nitrophenol	metab_6822	-	-	C00870	HMDB0041950;HMDB0001232;MJDBOTE0000622	neg	-	-	-	-	Benzenoids	Benzene and substituted derivatives	138.019	M-H	C6H5NO3	5.9329	0.0033062	78.1	0	-7.40607	100-02-7;98-95-3	Nitrobenzenes	4.8779	4.8568	4.863	4.87	4.8576	4.8453	4.8461	4.8565	4.881	4.8823	4.8708	4.8833	4.8687	4.8713	4.871
neg_537	Adenosine 2'-phosphate	metab_6823	-	-	C00946	HMDB0000045;HMDB0003540;HMDB0011617	neg	-	-	-	-	Nucleosides, nucleotides, and analogues	Purine nucleotides	346.056	M-H	C10H14N5O7P	1.7906	0.00256059	73.4	0	-0.352628	84-21-9;61-19-8;130-49-4	Purine ribonucleotides	6.1343	6.1453	6.1614	6.1575	6.1487	6.1533	6.1656	6.1613	6.168	6.1659	6.162	6.1556	6.1608	6.1606	6.1626
neg_2881	Aspartic Acid	metab_6824	map01100;map00220;map01200;map00770;map00300;map01240;map01210;map00270;map02010;map00260;map01230;map00760;map04080;map00250;map04974;map00970;map00261;map05230;map00410;map00340	Metabolic pathways;Arginine biosynthesis;Carbon metabolism;Pantothenate and CoA biosynthesis;Lysine biosynthesis;Biosynthesis of cofactors;2-Oxocarboxylic acid metabolism;Cysteine and methionine metabolism;ABC transporters;Glycine, serine and threonine metabolism;Biosynthesis of amino acids;Nicotinate and nicotinamide metabolism;Neuroactive ligand-receptor interaction;Alanine, aspartate and gluta…	C00049	HMDB0000191;HMDB0006483;MJDBOTE0000530	neg	Peptides;Hormones and transmitters	Amino acids;Neurotransmitters	Metabolism;Metabolism;Metabolism;Metabolism;Metabolism;Metabolism;Metabolism;Metabolism;Environmental Information Processing;Metabolism;Metabolism;Metabolism;Environmental Information Processing;Metabolism;Organismal Systems;Genetic Information Processing;Metabolism;Human Diseases;Metabolism;Metabolism	Global and overview maps;Amino acid metabolism;Global and overview maps;Metabolism of cofactors and vitamins;Amino acid metabolism;Global and overview maps;Global and overview maps;Amino acid metabolism;Membrane transport;Amino acid metabolism;Global and overview maps;Metabolism of cofactors and vitamins;Signaling molecules and interaction;Amino acid metabolism;Digestive system;Translation;Biosyn…	Organic acids and derivatives	Carboxylic acids and derivatives	132.029	M-H	C4H7NO4	0.9213	0.00253622	91.3	0	-8.2834	617-45-8;56-84-8;1783-96-6	Amino acids, peptides, and analogues	5.1021	5.1011	5.129	5.1168	5.1244	5.1317	6.1287	6.1356	6.1346	6.1381	6.133	6.1382	5.8403	5.8423	5.842
neg_429	D-Galactose 1-Phosphate	metab_6825	map01100;map00520;map00052	Metabolic pathways;Amino sugar and nucleotide sugar metabolism;Galactose metabolism	C00446	HMDB0000645	neg	-	-	Metabolism;Metabolism;Metabolism	Global and overview maps;Carbohydrate metabolism;Carbohydrate metabolism	Organic oxygen compounds	Organooxygen compounds	259.022	M-H	C6H13O9P	0.9059	0.0275553	55.1	0	-0.116283	2255-14-3	Carbohydrates and carbohydrate conjugates	5.321	5.3514	5.2715	5.3088	5.217	5.3433	5.2677	5.3003	5.2541	5.2805	5.2646	5.287	5.2695	5.2693	5.2485
neg_2778	Dehydroascorbic Acid	metab_6826	map01100;map00480;map00053	Metabolic pathways;Glutathione metabolism;Ascorbate and aldarate metabolism	C05422	HMDB0001264;PW_C000977	neg	-	-	Metabolism;Metabolism;Metabolism	Global and overview maps;Metabolism of other amino acids;Carbohydrate metabolism	Organoheterocyclic compounds	Lactones	173.008	M-H	C6H6O6	1.4064	0.00467347	53.5	0	-4.49632	490-83-5	Gamma butyrolactones	5.4817	5.5164	5.5029	5.472	5.481	5.4654	6.2065	6.2166	6.209	6.2689	6.2215	6.1985	5.9747	5.9784	5.978
neg_2176	Dodecanedioic Acid	metab_6827	-	-	C02678	HMDB0000623;LMFA01170009;HMDB0000933;MJDBOTE0000650	neg	-	-	-	-	Lipids and lipid-like molecules	Fatty Acyls	229.144	M-H	C12H22O4	6.1679	0.00178011	88.8	0	-1.39907	693-23-2;6402-36-4	Fatty acids and conjugates	4.9328	4.9622	4.9161	4.9079	4.9582	4.9491	5.0852	5.0564	5.0419	5.1069	5.0707	5.0524	5.0348	5.0348	5.0335
neg_71	Dulcitol	metab_6828	map01100;map00052	Metabolic pathways;Galactose metabolism	C01697	HMDB0000107;HMDB0011632	neg	-	-	Metabolism;Metabolism	Global and overview maps;Carbohydrate metabolism	Organic oxygen compounds	Organooxygen compounds	181.071	M-H, M+FA-H	C6H14O6	0.8512	0.0025916	62.9	0	-4.06473	608-66-2;488-45-9	Carbohydrates and carbohydrate conjugates	7.3225	7.3353	7.338	7.3381	7.3327	7.3391	7.4647	7.4791	7.4792	7.4844	7.4857	7.4842	7.4014	7.4013	7.4033
neg_2776	Glutathione	metab_6829	map01100;map00480;map01240;map00270;map02010;map04976;map05208;map04918;map05415;map04216	Metabolic pathways;Glutathione metabolism;Biosynthesis of cofactors;Cysteine and methionine metabolism;ABC transporters;Bile secretion;Chemical carcinogenesis - reactive oxygen species;Thyroid hormone synthesis;Diabetic cardiomyopathy;Ferroptosis	C00051	HMDB0011691;HMDB0062697;HMDB0003337;PW_C000080;HMDB0000125;MJDBOTE0000355	neg	Vitamins and cofactors	Cofactors	Metabolism;Metabolism;Metabolism;Metabolism;Environmental Information Processing;Organismal Systems;Human Diseases;Organismal Systems;Human Diseases;Cellular Processes	Global and overview maps;Metabolism of other amino acids;Global and overview maps;Amino acid metabolism;Membrane transport;Digestive system;Cancer: overview;Endocrine system;Cardiovascular disease;Cell growth and death	Organic acids and derivatives	Carboxylic acids and derivatives	306.077	M-H	C10H17N3O6S	1.4064	0.00684175	77.4	0	0.0533619	15718-51-1;70-18-8;27025-41-8	Amino acids, peptides, and analogues	6.202	6.2352	6.2524	6.1822	6.2245	6.2052	6.2172	6.2185	6.2006	6.3165	6.1262	6.1218	6.2427	6.2426	6.2375
neg_102	Glycerol 3-Phosphate	metab_6830	map01100;map00564;map05231;map00561;map02010	Metabolic pathways;Glycerophospholipid metabolism;Choline metabolism in cancer;Glycerolipid metabolism;ABC transporters	C00093	HMDB0252849;HMDB0000126;PW_C000081	neg	-	-	Metabolism;Metabolism;Human Diseases;Metabolism;Environmental Information Processing	Global and overview maps;Lipid metabolism;Cancer: overview;Lipid metabolism;Membrane transport	Lipids and lipid-like molecules	Glycerophospholipids	152.995	M-H2O-H, M-H	C3H9O6P	0.937	0.00532358	41.6	0	-5.50265	17989-41-2;57-03-4	Glycerophosphates	5.4669	5.4725	5.4807	5.4623	5.4962	5.4612	5.5903	5.6252	5.624	5.6268	5.6137	5.6052	5.5495	5.5537	5.5533
neg_2864	Isocitrate	metab_6831	map01100;map00630;map01240;map01210;map01200;map01230;map04922;map00020;map05230	Metabolic pathways;Glyoxylate and dicarboxylate metabolism;Biosynthesis of cofactors;2-Oxocarboxylic acid metabolism;Carbon metabolism;Biosynthesis of amino acids;Glucagon signaling pathway;Citrate cycle (TCA cycle);Central carbon metabolism in cancer	C00311	HMDB0000193;HMDB0001874;HMDB0304324	neg	Organic acids	Carboxylic acids	Metabolism;Metabolism;Metabolism;Metabolism;Metabolism;Metabolism;Organismal Systems;Metabolism;Human Diseases	Global and overview maps;Carbohydrate metabolism;Global and overview maps;Global and overview maps;Global and overview maps;Global and overview maps;Endocrine system;Carbohydrate metabolism;Cancer: overview	Organic acids and derivatives	Carboxylic acids and derivatives	191.019	M-H	C6H8O7	0.9447	0.00267298	51.2	0	-3.33789	320-77-4;6061-97-8	Tricarboxylic acids and derivatives	6.4422	6.4592	6.4673	6.4583	6.4644	6.4781	6.1644	6.1611	6.1627	6.1672	6.1553	6.1652	6.3355	6.3353	6.3334
neg_2574	Kynurenine	metab_6832	map01100;map05143;map00380;map01240	Metabolic pathways;African trypanosomiasis;Tryptophan metabolism;Biosynthesis of cofactors	C00328	HMDB0000684;MJDBOTE0001164	neg	-	-	Metabolism;Human Diseases;Metabolism;Metabolism	Global and overview maps;Infectious disease: parasitic;Amino acid metabolism;Global and overview maps	Organic oxygen compounds	Organooxygen compounds	207.077	M-H	C10H12N2O3	3.3249	0.00132332	70.2	0	-2.43717	2922-83-0;343-65-7	Carbonyl compounds	4.1575	4.2622	4.2568	4.1993	4.2327	4.2487	4.5642	4.6206	4.6636	4.6498	4.6555	4.65	4.5022	4.501	4.5017
neg_92	L-Glutamic Acid	metab_6833	map01240;map01200;map00330;map00220;map00250;map04072;map04216;map00630;map00430;map04964;map02010;map00860;map04080;map05016;map05017;map05014;map04727;map04742;map04723;map05031;map04721;map04720;map01100;map00480;map04540;map01210;map00340;map00524;map01230;map04068;map05034;map00660;map04724;map05030;map00650;map00910;map04974;map04713;map00970;map05230;map05033;map04730;map05022	Biosynthesis of cofactors;Carbon metabolism;Arginine and proline metabolism;Arginine biosynthesis;Alanine, aspartate and glutamate metabolism;Phospholipase D signaling pathway;Ferroptosis;Glyoxylate and dicarboxylate metabolism;Taurine and hypotaurine metabolism;Proximal tubule bicarbonate reclamation;ABC transporters;Porphyrin and chlorophyll metabolism;Neuroactive ligand-receptor interaction;Hu…	C00025	PW_C000095;HMDB0060475;HMDB0000148;HMDB0003339;MJDBOTE0000649	neg	Peptides;Hormones and transmitters	Amino acids;Neurotransmitters	Metabolism;Metabolism;Metabolism;Metabolism;Metabolism;Environmental Information Processing;Cellular Processes;Metabolism;Metabolism;Organismal Systems;Environmental Information Processing;Metabolism;Environmental Information Processing;Human Diseases;Human Diseases;Human Diseases;Organismal Systems;Organismal Systems;Organismal Systems;Human Diseases;Organismal Systems;Organismal Systems;Metabol…	Global and overview maps;Global and overview maps;Amino acid metabolism;Amino acid metabolism;Amino acid metabolism;Signal transduction;Cell growth and death;Carbohydrate metabolism;Metabolism of other amino acids;Excretory system;Membrane transport;Metabolism of cofactors and vitamins;Signaling molecules and interaction;Neurodegenerative disease;Neurodegenerative disease;Neurodegenerative diseas…	Organic acids and derivatives	Carboxylic acids and derivatives	146.045	M-H2O-H, M-H	C5H9NO4	0.9292	0.00128526	97.3	0	-6.81076	56-86-0;6893-26-1	Amino acids, peptides, and analogues	7.5525	7.5655	7.5643	7.5661	7.5622	7.5705	7.6319	7.6462	7.6435	7.6463	7.6494	7.6525	7.6014	7.6012	7.6023
neg_2548	Methylnoradrenaline	metab_6834	-	-	C17925;C11768	HMDB0002832;HMDB0015652	neg	-	-	-	-	Benzenoids	Benzene and substituted derivatives	164.071	M-H2O-H	C9H13NO3	3.378	0.00335211	0	67.8	-4.67807	6539-57-7;829-74-3	Phenylpropanes	6.3	6.299	6.3206	6.3504	6.2982	6.3141	6.491	6.5264	6.4802	6.535	6.5271	6.5076	6.417	6.4168	6.4144
neg_100	Nicotinic Acid	metab_6835	map01100;map00760;map05133;map01240	Metabolic pathways;Nicotinate and nicotinamide metabolism;Pertussis;Biosynthesis of cofactors	C00253	PW_C001145;HMDB0001488;HMDB0003269;MJDBOTE0000774	neg	Vitamins and cofactors	Vitamins	Metabolism;Metabolism;Human Diseases;Metabolism	Global and overview maps;Metabolism of cofactors and vitamins;Infectious disease: bacterial;Global and overview maps	Organoheterocyclic compounds	Pyridines and derivatives	122.024	M-H, 2M-H	C6H5NO2	1.4064	0.007993	82.5	0	-9.14775	59-67-6;583-08-4	Pyridinecarboxylic acids and derivatives	6.2008	6.2211	6.2307	6.2284	6.2333	6.2329	6.2235	6.2312	6.22	6.24	6.237	6.2301	6.2066	6.2128	6.2125
