# Supplementary material for: Gut microbiota-driven regulation of queen bee ovarian metabolism
Source: Microbiol Spectr. 2023 Sep 26;11(5):e02145-23. doi: 10.1128/spectrum.02145-23 (PMC10581225; doi:10.1128/spectrum.02145-23)
Supplement: Table S3 — 263 metabolites with names from queen bee ovaries. [file spectrum.02145-23-s0004.xlsx]

## Sheet: Table S3
Table S3：263 metabolites with names from queen bee ovaries
ID	Metabolite	Metab ID	Significant	Regulate	KEGG Compound ID	Mode	CAS ID	M/Z	Retention time	Adducts	Formula	Fragmentation Score	Theoretical Fragmentation Score	Library ID	KEGG Compound First Category	KEGG Compound Second Category	KEGG Pathway ID	KEGG Pathway First Category	KEGG Pathway Second Category	HMDB Superclass	HMDB Class	HMDB Subclass	Fragmentation Score	Theoretical Fragmentation Score	KEGG Pathway Description	KEGG Pathway Description	VIP_pred_OPLS-DA	VIP_PLS-DA	FC(CQL/FQL)	P_value	FDR	CQL1	CQL2	CQL3	CQL5	CQL6	CQL7	FQL1	FQL2	FQL3	FQL5	FQL6	FQL7
neg_1059	Avocadene	metab_3869	yes	down	-	neg	83797-45-9	323.199	6.2879	M+K-2H	C17H34O3	0	43.6	HMDB0031042;LMFA05000639	-	-	-	-	-	Lipids and lipid-like molecules	Fatty Acyls	Fatty alcohols	0	43.6	-	-	1.3437	1.3436	0.9428	3.28e-11	6.65e-10	4.753	4.7543	4.7648	4.7991	4.7363	4.7776	5.0596	5.0536	5.0616	5.0408	5.0528	5.0494
neg_112	Nepetariaside	metab_3937	yes	down	-	neg	110344-61-1	347.171	5.87865	M-H, M+Cl	C16H28O8	0	51.1	HMDB0039014	-	-	-	-	-	Lipids and lipid-like molecules	Prenol lipids	Terpene glycosides	0	51.1	-	-	1.9195	1.9193	0.9055	2.09e-14	1.94e-12	5.6143	5.5992	5.6305	5.6392	5.6205	5.6419	6.1981	6.2341	6.1947	6.2095	6.2254	6.2053
neg_1169	PE(17:1/0:0)	metab_3991	yes	up	-	neg	-	464.278	6.52487	M-H	C22H44NO7P	97	0	LMGP02050008	-	-	-	-	-	-	-	-	97	0	-	-	1.838	1.8376	1.1137	1.72e-10	2.77e-09	5.3056	5.2768	5.3281	5.3279	5.298	5.3044	4.7061	4.8229	4.7864	4.8095	4.7391	4.7285
neg_1197	Alpha-Ionol O-[arabinosyl-(1->6)-glucoside]	metab_4022	yes	up	-	neg	-	509.232	6.5796	M+Na-2H	C24H40O10	0	53.7	HMDB0038732	-	-	-	-	-	Lipids and lipid-like molecules	Fatty Acyls	Fatty acyl glycosides	0	53.7	-	-	1.4084	1.4085	1.0621	2.27e-08	1.55e-07	5.5314	5.5148	5.5135	5.4257	5.5172	5.5322	5.216	5.2092	5.1338	5.1668	5.1814	5.195
neg_1201	Hexadecanedioic acid mono-L-carnitine ester	metab_4028	yes	up	-	neg	42150-38-9	410.291	6.59542	M-H2O-H	C23H43NO6	0	37.2	HMDB0000712;LMFA07070007	-	-	-	-	-	Lipids and lipid-like molecules	Fatty Acyls	Fatty acid esters	0	37.2	-	-	1.1938	1.1935	1.0382	1.05e-11	2.61e-10	6.1614	6.1876	6.1736	6.1741	6.1649	6.1964	5.9353	5.942	5.9566	5.945	5.9575	5.9556
neg_1214	Hydroxytetradecadienyl-l-carnitine	metab_4042	yes	up	-	neg	-	368.281	6.61885	M-H	C21H39NO4	0	60	HMDB0253295	-	-	-	-	-	Lipids and lipid-like molecules	Fatty Acyls	Fatty acids and conjugates	0	60	-	-	1.4719	1.4718	1.0634	4.67e-12	1.47e-10	5.8051	5.7996	5.8122	5.8011	5.8161	5.7856	5.4779	5.4618	5.4421	5.439	5.4396	5.4836
neg_1241	PE(17:0/0:0)	metab_4071	yes	up	-	neg	-	466.294	6.68925	M-H	C22H46NO7P	93.7	0	LMGP02050030;HMDB0061691	-	-	-	-	-	Lipids and lipid-like molecules	Glycerophospholipids	Glycerophosphoethanolamines	93.7	0	-	-	2.4865	2.4864	1.245	5.89e-06	2.12e-05	5.3626	5.3855	5.3216	5.2026	5.3167	5.3324	4.2825	4.5474	4.4044	4.4625	4.2014	3.7382
neg_1262	4alpha-formyl-5alpha-cholesta-8,24-dien-3beta-ol	metab_4093	yes	up	-	neg	-	457.328	6.77523	M+FA-H	C28H44O2	0	52.6	HMDB0062389;LMST01010226	-	-	-	-	-	Lipids and lipid-like molecules	Steroids and steroid derivatives	Cholestane steroids	0	52.6	-	-	1.1344	1.1341	1.0368	1.02e-09	1.12e-08	5.813	5.8252	5.8147	5.8546	5.8343	5.8204	5.5915	5.6314	5.6208	5.6079	5.631	5.6384
neg_1283	Stearoylcarnitine	metab_4116	yes	up	-	neg	25597-09-5	464.314	6.8222	M+K-2H	C25H49NO4	0	37	LMFA07070008;PW_C000675;HMDB0000848	-	-	-	-	-	Lipids and lipid-like molecules	Fatty Acyls	Fatty acid esters	0	37	-	-	1.4197	1.4194	1.061	2.13e-08	1.46e-07	5.6721	5.6937	5.6845	5.7103	5.7369	5.6178	5.3299	5.3983	5.3452	5.3848	5.3727	5.3224
neg_1308	Behenoylglycine	metab_4143	yes	up	-	neg	-	396.348	6.9153	M-H	C24H47NO3	0	39.9	HMDB0013219	-	-	-	-	-	Organic acids and derivatives	Carboxylic acids and derivatives	Amino acids, peptides, and analogues	0	39.9	-	-	1.4736	1.4736	1.0801	3.42e-05	0.000106	5.125	5.146	5.126	5.1755	4.952	5.0528	4.8059	4.6962	4.6693	4.7579	4.8278	4.5486
neg_1324	12-hydroxyicosanoic acid	metab_4161	yes	up	-	neg	-	327.29	6.96995	M-H	C20H40O3	0	52.7	HMDB0061664	-	-	-	-	-	Lipids and lipid-like molecules	Fatty Acyls	Fatty acids and conjugates	0	52.7	-	-	1.1788	1.1786	1.0419	3.12e-08	2.06e-07	5.6077	5.5833	5.6673	5.6119	5.6157	5.6214	5.3941	5.3943	5.3464	5.4088	5.4133	5.3954
neg_1336	Citreoviridin A	metab_4174	yes	up	-	neg	25425-12-1	383.189	7.00105	M-H2O-H	C23H30O6	0	66.4	HMDB0030868	-	-	-	-	-	Organoheterocyclic compounds	Pyrans	Pyranones and derivatives	0	66.4	-	-	1.3447	1.3448	1.0521	3.74e-08	2.39e-07	5.9914	6.006	5.9918	5.9505	5.9162	5.9134	5.7067	5.6417	5.673	5.6443	5.6872	5.651
neg_1769	2(R)-hydroxydocosanoic acid	metab_4649	yes	up	-	neg	-	355.322	7.17227	M-H	C22H44O3	0	51.5	HMDB0061660	-	-	-	-	-	Lipids and lipid-like molecules	Fatty Acyls	Fatty acids and conjugates	0	51.5	-	-	1.7091	1.7087	1.0902	3.06e-10	4.32e-09	5.6203	5.6121	5.6646	5.7144	5.6859	5.6285	5.1438	5.1926	5.2062	5.1753	5.1912	5.2057
neg_18	Oleoyl glycine	metab_4679	yes	down	-	neg	2601-90-3	374.247	6.65013	M+Cl, 2M-H, M-H2O-H	C20H37NO3	0	47.7	HMDB0013631	-	-	-	-	-	Organic acids and derivatives	Carboxylic acids and derivatives	Amino acids, peptides, and analogues	0	47.7	-	-	1.0985	1.0983	0.9616	8.35e-06	2.94e-05	5.1695	5.167	5.0705	5.1025	5.1481	5.1089	5.2663	5.4004	5.324	5.3639	5.3269	5.3171
neg_1854	Heptadecanoyl carnitine	metab_4737	yes	up	-	neg	106182-29-0	394.332	6.81437	M-H2O-H	C24H47NO4	0	44	HMDB0006210;LMFA07070067	-	-	-	-	-	Lipids and lipid-like molecules	Fatty Acyls	Fatty acid esters	0	44	-	-	1.263	1.2628	1.0369	1.75e-12	6.48e-11	7.1488	7.1584	7.1694	7.1811	7.1686	7.1666	6.9226	6.9254	6.9061	6.9028	6.9086	6.9003
neg_1868	Sulfoglycolithocholate(2-)	metab_4752	yes	up	-	neg	-	494.258	6.78308	M-H2O-H	C26H43NO7S	0	50.1	HMDB0062801	-	-	-	-	-	Lipids and lipid-like molecules	Steroids and steroid derivatives	Bile acids, alcohols and derivatives	0	50.1	-	-	1.0274	1.0276	1.0322	9.77e-08	5.7e-07	5.5813	5.5269	5.54	5.5806	5.5501	5.5392	5.3803	5.4088	5.4023	5.3663	5.3718	5.353
neg_1880	N-Oleoyl Phenylalanine	metab_4766	yes	up	-	neg	-	428.317	6.73603	M-H	C27H43NO3	85.7	0	HMDB0062336;LMFA08020092	-	-	-	-	-	Organic acids and derivatives	Carboxylic acids and derivatives	Amino acids, peptides, and analogues	85.7	0	-	-	1.2046	1.2045	1.035	4.15e-09	3.77e-08	6.9066	6.9146	6.9463	6.9213	6.9289	6.9571	6.7151	6.6895	6.698	6.6558	6.7236	6.688
neg_1881	Pipericine	metab_4767	yes	up	-	neg	-	380.317	6.73603	M+FA-H	C22H41NO	0	47.4	HMDB0031678;LMFA08020200	-	-	-	-	-	Lipids and lipid-like molecules	Fatty Acyls	Fatty amides	0	47.4	-	-	1.0719	1.0718	1.028	3.33e-09	3.15e-08	6.7657	6.7765	6.7951	6.7805	6.7857	6.8017	6.6145	6.5846	6.6021	6.5765	6.6286	6.5874
neg_1894	25-Hydroxyvitamin D2	metab_4780	yes	up	-	neg	21343-40-8	411.323	6.68925	M-H	C28H44O2	0	40	LMST03010030;HMDB0001438;HMDB0242742	-	-	-	-	-	Lipids and lipid-like molecules	Steroids and steroid derivatives	Vitamin D and derivatives	0	40	-	-	1.9061	1.9055	1.1433	1.03e-05	3.53e-05	4.9119	4.9735	4.9109	4.9492	5.0359	4.9094	4.2281	4.4776	4.4925	4.4839	4.0708	4.2179
neg_1950	Hydroxytetradecenoylcarnitine	metab_4842	yes	up	-	neg	-	384.275	6.5796	M-H	C21H39NO5	0	34.1	HMDB0253296	-	-	-	-	-	Lipids and lipid-like molecules	Fatty Acyls	Fatty acids and conjugates	0	34.1	-	-	1.2532	1.253	1.0517	2.33e-07	1.21e-06	5.2608	5.2778	5.2564	5.2085	5.1977	5.3001	4.9873	4.9727	4.9402	5.0305	5.0136	5.0091
neg_1960	3a,7b,12a-Trihydroxyoxocholanyl-Glycine	metab_4853	yes	up	-	neg	68753-51-5	446.287	6.56395	M-H2O-H	C26H43NO6	0	53.4	HMDB0000331;LMST05030007	-	-	-	-	-	Lipids and lipid-like molecules	Steroids and steroid derivatives	Bile acids, alcohols and derivatives	0	53.4	-	-	1.3593	1.3593	1.0617	1.99e-08	1.4e-07	5.205	5.173	5.1179	5.134	5.1751	5.1922	4.8508	4.924	4.849	4.8619	4.8352	4.8776
neg_2000	PE(18:2/0:0)	metab_4899	yes	up	-	neg	-	476.278	6.49292	M-H	C23H44NO7P	91.9	0	-	-	-	-	-	-	-	-	-	91.9	0	-	-	1.0566	1.0566	1.0311	1.05e-09	1.15e-08	5.9824	5.9566	5.9807	5.9809	5.9697	5.9733	5.811	5.805	5.7649	5.7882	5.7869	5.8102
neg_2004	10,20-Dihydroxyeicosanoic acid	metab_4903	yes	down	-	neg	120727-26-6	343.285	6.49292	M-H	C20H40O4	0	64.3	HMDB0031923	-	-	-	-	-	Lipids and lipid-like molecules	Fatty Acyls	Fatty acids and conjugates	0	64.3	-	-	2.7635	2.7628	0.7555	7.6e-11	1.35e-09	3.9072	3.74	3.6781	3.663	3.889	3.7714	5.0044	5.0419	4.97	4.9825	4.985	4.999
neg_2046	12-Hydroxyhexadecanoic acid	metab_4948	yes	down	-	neg	83646-62-2	271.228	6.40618	M-H	C16H32O3	0	42.6	HMDB0112190	-	-	-	-	-	Lipids and lipid-like molecules	Fatty Acyls	Fatty acids and conjugates	0	42.6	-	-	1.1115	1.1116	0.966	2.53e-10	3.72e-09	5.6198	5.6511	5.6503	5.6591	5.6455	5.6642	5.8248	5.8607	5.8467	5.847	5.8496	5.8506
neg_2090	PE(12:0/0:0)	metab_4997	yes	down	-	neg	-	396.215	6.31922	M-H	C17H36NO7P	74.1	0	LMGP02050005	-	-	-	-	-	-	-	-	74.1	0	-	-	1.573	1.5732	0.9183	1.7e-08	1.21e-07	4.4352	4.5013	4.5164	4.6106	4.5133	4.5521	4.9435	4.936	4.9111	4.9112	4.9363	4.8984
neg_2247	Vanillin	metab_5170	yes	down	C00755	neg	121-33-5	151.039	5.91328	M-H	C8H8O3	59.5	0	HMDB0245834;HMDB0012308;MJDBOTE0000374	-	-	map01100	Metabolism	Global and overview maps	Benzenoids	Phenols	Methoxyphenols	59.5	0	Metabolic pathways	Metabolic pathways	1.2958	1.2958	0.9487	1.02e-09	1.12e-08	4.9832	5.0036	5.0362	4.9904	4.9635	4.9941	5.2368	5.2461	5.2813	5.2735	5.276	5.2776
neg_2268	Ethyl 3-hydroxyoctanoate O-[glucosyl-(1->6)-glucoside]	metab_5193	yes	down	-	neg	-	511.239	5.75735	M-H	C22H40O13	0	86.3	HMDB0038738	-	-	-	-	-	Lipids and lipid-like molecules	Fatty Acyls	Fatty acyl glycosides	0	86.3	-	-	1.56	1.5599	0.922	1.51e-09	1.58e-08	4.6385	4.6362	4.631	4.6286	4.6282	4.6361	4.9675	5.0894	4.9798	5.0563	5.0358	5.02
neg_2281	Linalool oxide D 3-[apiosyl-(1->6)-glucoside]	metab_5208	yes	down	-	neg	-	509.224	5.55593	M+FA-H	C21H36O11	0	51.4	HMDB0031367	-	-	-	-	-	Organic oxygen compounds	Organooxygen compounds	Carbohydrates and carbohydrate conjugates	0	51.4	-	-	3.3679	3.3673	0.6795	1.24e-14	1.32e-12	3.9195	3.8178	3.7425	3.8863	3.7978	3.8229	5.6262	5.6449	5.6493	5.6507	5.6461	5.6082
neg_2305	Leucinic Acid	metab_5235	yes	down	-	neg	498-36-2	131.07	5.15588	M-H	C6H12O3	56.1	0	HMDB0000665;LMFA01050381	-	-	-	-	-	Lipids and lipid-like molecules	Fatty Acyls	Fatty acids and conjugates	56.1	0	-	-	1.0191	1.0191	0.9633	2.84e-07	1.43e-06	4.4942	4.4638	4.4908	4.5451	4.453	4.4884	4.6617	4.664	4.6333	4.6635	4.6646	4.6735
neg_2319	(2R,6x)-7-Methyl-3-methylene-1,2,6,7-octanetetrol 2-glucoside	metab_5250	yes	down	-	neg	219814-32-1	365.182	4.85258	M-H	C16H30O9	0	64.7	HMDB0033216	-	-	-	-	-	Lipids and lipid-like molecules	Fatty Acyls	Fatty acyl glycosides	0	64.7	-	-	3.0537	3.0534	0.7519	1.03e-13	6.92e-12	4.4882	4.4718	4.6246	4.4413	4.4758	4.5239	5.9862	5.9683	6.0138	5.9938	5.98	6.0002
neg_2325	N6-(Delta2-Isopentenyl)-adenine	metab_5257	yes	up	C04083	neg	2365-40-4	202.108	4.69735	M-H	C10H13N5	79.3	0	HMDB0245646	-	-	-	-	-	Organoheterocyclic compounds	Imidazopyrimidines	Purines and purine derivatives	79.3	0	-	-	1.6351	1.6349	1.1079	6.31e-10	7.58e-09	4.4454	4.4571	4.4202	4.4169	4.3602	4.4018	3.9505	3.9915	3.9967	4.0035	4.0309	3.9518
neg_2378	N-Acetyl-L-Tyrosine	metab_5315	yes	down	C01657	neg	537-55-3	222.077	3.9814	M-H	C11H13NO4	82.7	0	HMDB0244966;HMDB0000866;MJDBOTE0000672	-	-	-	-	-	Organic acids and derivatives	Carboxylic acids and derivatives	Amino acids, peptides, and analogues	82.7	0	-	-	2.1221	2.122	0.8639	7.08e-15	8.75e-13	4.5388	4.557	4.5436	4.5432	4.5501	4.5803	5.2411	5.2886	5.2525	5.2799	5.2677	5.2869
neg_2408	N-Acetyldopamine	metab_5348	yes	down	-	neg	2494-12-04	194.082	3.87875	M-H	C10H13NO3	0	55.4	HMDB0041943	-	-	-	-	-	Benzenoids	Phenols	Benzenediols	0	55.4	-	-	2.8852	2.8851	0.7061	4.5e-10	5.94e-09	3.0585	3.0464	3.3365	3.3037	3.3431	3.1629	4.5688	4.5549	4.5454	4.5521	4.5521	4.4975
neg_242	Deoxyguanosine	metab_5361	yes	down	C00330	neg	961-07-9	312.095	3.01975	M-H, M+FA-H	C10H13N5O4	0	41.1	PW_C000058;HMDB0000085;MJDBOTE0000696	Nucleic acids	Nucleosides	map01100;map02010;map00230	Metabolism;Environmental Information Processing;Metabolism	Global and overview maps;Membrane transport;Nucleotide metabolism	Nucleosides, nucleotides, and analogues	Purine nucleosides	Purine 2''-deoxyribonucleosides	0	41.1	Metabolic pathways;ABC transporters;Purine metabolism	Metabolic pathways;ABC transporters;Purine metabolism	1.1123	1.1123	0.968	7.26e-10	8.4e-09	6.0154	6.0176	6.0153	6.0303	6.042	6.0481	6.2226	6.2017	6.2289	6.2309	6.2248	6.2527
neg_2466	Gamma-Glutamylfelinylglycine	metab_5412	yes	down	-	neg	-	392.149	3.5795	M-H	C15H27N3O7S	0	39.3	HMDB0252619	-	-	-	-	-	Organic acids and derivatives	Carboxylic acids and derivatives	Amino acids, peptides, and analogues	0	39.3	-	-	1.4622	1.462	0.9321	1.93e-09	1.99e-08	4.7592	4.6846	4.7565	4.7136	4.6917	4.7174	5.0226	5.0924	5.0831	5.0748	5.0396	5.0761
neg_2490	Gamma-Glutamylisoleucine	metab_5439	yes	down	-	neg	23632-83-9	259.13	3.52447	M-H	C11H20N2O5	0	61.2	HMDB0011170	-	-	-	-	-	Organic acids and derivatives	Carboxylic acids and derivatives	Amino acids, peptides, and analogues	0	61.2	-	-	2.4945	2.4946	0.7822	2.63e-08	1.77e-07	3.5391	3.4949	3.5797	3.8334	3.5133	3.8275	4.6445	4.6842	4.5936	4.669	4.6425	4.6191
neg_2521	Gamma-L-Glutamyl-S-(2-carboxy-1-propyl)cysteinylglycine	metab_5474	yes	down	-	neg	6710-22-1	392.114	3.43648	M-H	C14H23N3O8S	0	54.1	HMDB0029394	-	-	-	-	-	Organic acids and derivatives	Carboxylic acids and derivatives	Amino acids, peptides, and analogues	0	54.1	-	-	1.1087	1.1087	0.9603	2.86e-09	2.79e-08	4.7856	4.7889	4.7703	4.7765	4.7954	4.8027	4.9638	5.0005	4.9629	5.0111	4.9684	5.0017
neg_2524	Glutamylproline	metab_5477	yes	up	-	neg	41745-47-5	225.088	3.42113	M-H2O-H	C10H16N2O5	0	44	HMDB0028827	-	-	-	-	-	Organic acids and derivatives	Carboxylic acids and derivatives	Amino acids, peptides, and analogues	0	44	-	-	1.5936	1.5932	1.0951	7.44e-11	1.34e-09	4.6441	4.6666	4.7044	4.7162	4.6819	4.6452	4.2482	4.2542	4.2781	4.2969	4.2819	4.2603
neg_2534	2''-Acetylorientin	metab_5488	yes	down	-	neg	-	511.081	3.3858	M+Na-2H	C23H22O12	0	37.8	HMDB0303600	-	-	-	-	-	Phenylpropanoids and polyketides	Flavonoids	Flavonoid glycosides	0	37.8	-	-	1.2232	1.2232	0.9574	6.72e-09	5.55e-08	5.4097	5.3982	5.4335	5.4299	5.3793	5.4428	5.6187	5.6481	5.655	5.6648	5.6837	5.6743
neg_2599	Zeatin	metab_5557	yes	down	C00371	neg	1637-39-4	218.103	3.28678	M-H	C10H13N5O	40.4	0	HMDB0012204;MJDBZSJ0000114	-	-	map01100	Metabolism	Global and overview maps	Organoheterocyclic compounds	Imidazopyrimidines	Purines and purine derivatives	40.4	0	Metabolic pathways	Metabolic pathways	1.6545	1.6544	0.9154	5.28e-11	1.02e-09	4.7569	4.73	4.7137	4.7488	4.7445	4.7359	5.1206	5.1592	5.2062	5.2112	5.1755	5.1859
neg_260	Benzyl-6-hydroxy-2-cyclohexene-on-oyl	metab_5559	yes	down	-	neg	-	281.06	3.24758	M-H2O-H, M+Cl	C14H14O4	0	31	HMDB0304271	-	-	-	-	-	Benzenoids	Benzene and substituted derivatives	Benzyloxycarbonyls	0	31	-	-	1.7105	1.7105	0.9054	1.67e-08	1.21e-07	4.5072	4.4596	4.524	4.6076	4.546	4.6206	4.9997	5.0028	5.0206	4.9702	5.0396	5.0783
neg_2636	Glutaric Acid	metab_5599	yes	up	C00489	neg	110-94-1	131.034	3.2163	M-H	C5H8O4	93	0	HMDB0000661	Organic acids	Carboxylic acids	map01100;map00310;map00071	Metabolism;Metabolism;Metabolism	Global and overview maps;Amino acid metabolism;Lipid metabolism	Organic acids and derivatives	Carboxylic acids and derivatives	Dicarboxylic acids and derivatives	93	0	Metabolic pathways;Lysine degradation;Fatty acid degradation	Metabolic pathways;Lysine degradation;Fatty acid degradation	1.1485	1.1483	1.041	8.63e-09	6.84e-08	5.42	5.4033	5.4252	5.4032	5.3909	5.4223	5.1461	5.2063	5.1917	5.2087	5.2128	5.2198
neg_2650	2'-Deoxyadenosine 3'-monophosphate	metab_5615	yes	down	-	neg	-	376.067	3.15403	M+FA-H	C10H14N5O6P	0	31.6	HMDB0245534	-	-	-	-	-	Nucleosides, nucleotides, and analogues	Ribonucleoside 3''-phosphates	Not Available	0	31.6	-	-	1.634	1.634	0.8835	0.0002073	0.0005546	3.5992	3.5969	3.5917	4.0198	3.6982	3.5967	4.1348	4.2305	4.097	3.9804	4.2547	4.3246
neg_2664	D-Ribulose 5-Phosphate	metab_5630	yes	up	C00199	neg	551-85-9;4151-19-3	211.001	3.09993	M-H2O-H	C5H11O8P	35.7	0	PW_C000479;HMDB0000618	-	-	map01100;map01240;map00040;map01200;map01230;map00030;map00740	Metabolism;Metabolism;Metabolism;Metabolism;Metabolism;Metabolism;Metabolism	Global and overview maps;Global and overview maps;Carbohydrate metabolism;Global and overview maps;Global and overview maps;Carbohydrate metabolism;Metabolism of cofactors and vitamins	Organic oxygen compounds	Organooxygen compounds	Carbohydrates and carbohydrate conjugates	35.7	0	Metabolic pathways;Biosynthesis of cofactors;Pentose and glucuronate interconversions;Carbon metabolism;Biosynthesis of amino acids;Pentose phosphate pathway;Riboflavin metabolism	Metabolic pathways;Biosynthesis of cofactors;Pentose and glucuronate interconversions;Carbon metabolism;Biosynthesis of amino acids;Pentose phosphate pathway;Riboflavin metabolism	1.1472	1.1471	1.0459	8.93e-07	3.95e-06	4.9762	4.9582	4.9766	4.9204	4.9747	4.9895	4.7712	4.7071	4.7155	4.7266	4.7401	4.8246
neg_2668	Inosine 5'-Phosphate	metab_5634	yes	up	C00130	neg	131-99-7	347.04	3.07645	M-H	C10H13N4O8P	76.7	0	HMDB0000175	-	-	map01100;map01523;map04742;map00230;map01240	Metabolism;Human Diseases;Organismal Systems;Metabolism;Metabolism	Global and overview maps;Drug resistance: antineoplastic;Sensory system;Nucleotide metabolism;Global and overview maps	Nucleosides, nucleotides, and analogues	Purine nucleotides	Purine ribonucleotides	76.7	0	Metabolic pathways;Antifolate resistance;Taste transduction;Purine metabolism;Biosynthesis of cofactors	Metabolic pathways;Antifolate resistance;Taste transduction;Purine metabolism;Biosynthesis of cofactors	1.1137	1.1136	1.0344	2.84e-11	5.89e-10	5.976	5.9771	5.9812	5.9871	5.9902	5.9969	5.8078	5.768	5.7882	5.7783	5.7916	5.7844
neg_2683	Adenosine 3'-monophosphate	metab_5651	yes	up	C01367	neg	84-21-9	346.056	2.94307	M-H	C10H14N5O7P	94.7	0	HMDB0003540	-	-	map01100;map00230	Metabolism;Metabolism	Global and overview maps;Nucleotide metabolism	Nucleosides, nucleotides, and analogues	Ribonucleoside 3''-phosphates	Not Available	94.7	0	Metabolic pathways;Purine metabolism	Metabolic pathways;Purine metabolism	1.1776	1.1773	1.0487	1.41e-05	4.65e-05	5.0887	5.2256	5.0966	5.1401	5.1287	5.0831	4.873	4.9208	4.9681	4.8633	4.817	4.8935
neg_2686	3-Methyglutaric Acid	metab_5654	yes	up	-	neg	-	145.05	2.91457	M-H	C6H10O4	50	0	-	-	-	-	-	-	-	-	-	50	0	-	-	1.0158	1.0155	1.0273	6.78e-12	1.97e-10	6.16	6.1724	6.1731	6.1761	6.184	6.1865	5.9992	6.0091	6.0144	6.0132	6.0116	6.0162
neg_2725	L-Tyrosine	metab_5698	yes	down	C00082	neg	60-18-4	180.066	2.04127	M-H	C9H11NO3	95.1	0	HMDB0000158;PW_C000103;MJDBOTE0000356	Peptides	Amino acids	map01100;map00350;map01240;map00730;map00130;map04728;map01230;map05031;map05012;map01210;map00360;map04974;map00970;map00261;map05034;map00400;map05030;map05230;map04916;map04917	Metabolism;Metabolism;Metabolism;Metabolism;Metabolism;Organismal Systems;Metabolism;Human Diseases;Human Diseases;Metabolism;Metabolism;Organismal Systems;Genetic Information Processing;Metabolism;Human Diseases;Metabolism;Human Diseases;Human Diseases;Organismal Systems;Organismal Systems	Global and overview maps;Amino acid metabolism;Global and overview maps;Metabolism of cofactors and vitamins;Metabolism of cofactors and vitamins;Nervous system;Global and overview maps;Substance dependence;Neurodegenerative disease;Global and overview maps;Amino acid metabolism;Digestive system;Translation;Biosynthesis of other secondary metabolites;Substance dependence;Amino acid metabolism;Sub…	Organic acids and derivatives	Carboxylic acids and derivatives	Amino acids, peptides, and analogues	95.1	0	Metabolic pathways;Tyrosine metabolism;Biosynthesis of cofactors;Thiamine metabolism;Ubiquinone and other terpenoid-quinone biosynthesis;Dopaminergic synapse;Biosynthesis of amino acids;Amphetamine addiction;Parkinson disease;2-Oxocarboxylic acid metabolism;Phenylalanine metabolism;Protein digestion and absorption;Aminoacyl-tRNA biosynthesis;Monobactam biosynthesis;Alcoholism;Phenylalanine, tyros…	Metabolic pathways;Tyrosine metabolism;Biosynthesis of cofactors;Thiamine metabolism;Ubiquinone and other terpenoid-quinone biosynthesis;Dopaminergic synapse;Biosynthesis of amino acids;Amphetamine addiction;Parkinson disease;2-Oxocarboxylic acid metabolism;Phenylalanine metabolism;Protein digestion and absorption;Aminoacyl-tRNA biosynthesis;Monobactam biosynthesis;Alcoholism;Phenylalanine, tyros…	2.2958	2.2956	0.8719	2.93e-20	8.68e-17	5.7094	5.7089	5.7226	5.7098	5.706	5.7147	6.5393	6.5556	6.5507	6.551	6.5534	6.5536
neg_2757	L-Dopa	metab_5733	yes	down	C00355	neg	59-92-7	196.061	1.54785	M-H	C9H11NO4	0	53.2	PW_C000117;HMDB0000181	Peptides;Hormones and transmitters	Amino acids;Neurotransmitters	map01100;map05012;map00350;map04728;map05034;map05030;map05031;map04917	Metabolism;Human Diseases;Metabolism;Organismal Systems;Human Diseases;Human Diseases;Human Diseases;Organismal Systems	Global and overview maps;Neurodegenerative disease;Amino acid metabolism;Nervous system;Substance dependence;Substance dependence;Substance dependence;Endocrine system	Organic acids and derivatives	Carboxylic acids and derivatives	Amino acids, peptides, and analogues	0	53.2	Metabolic pathways;Parkinson disease;Tyrosine metabolism;Dopaminergic synapse;Alcoholism;Cocaine addiction;Amphetamine addiction;Prolactin signaling pathway	Metabolic pathways;Parkinson disease;Tyrosine metabolism;Dopaminergic synapse;Alcoholism;Cocaine addiction;Amphetamine addiction;Prolactin signaling pathway	1.7368	1.7369	0.9118	1.74e-10	2.77e-09	4.9407	5.0039	5.0493	4.98	5.012	5.021	5.4797	5.5029	5.4918	5.5232	5.4539	5.4574
neg_2767	Citric Acid	metab_5744	yes	up	C00158	neg	77-92-9	191.019	1.46115	M-H	C6H8O7	86.9	0	PW_C000063;HMDB0000094;MJDBNL00000139	Organic acids	Carboxylic acids	map01100;map00630;map01240;map01210;map01200;map01230;map00250;map04922;map00020;map05230;map04742	Metabolism;Metabolism;Metabolism;Metabolism;Metabolism;Metabolism;Metabolism;Organismal Systems;Metabolism;Human Diseases;Organismal Systems	Global and overview maps;Carbohydrate metabolism;Global and overview maps;Global and overview maps;Global and overview maps;Global and overview maps;Amino acid metabolism;Endocrine system;Carbohydrate metabolism;Cancer: overview;Sensory system	Organic acids and derivatives	Carboxylic acids and derivatives	Tricarboxylic acids and derivatives	86.9	0	Metabolic pathways;Glyoxylate and dicarboxylate metabolism;Biosynthesis of cofactors;2-Oxocarboxylic acid metabolism;Carbon metabolism;Biosynthesis of amino acids;Alanine, aspartate and glutamate metabolism;Glucagon signaling pathway;Citrate cycle (TCA cycle);Central carbon metabolism in cancer;Taste transduction	Metabolic pathways;Glyoxylate and dicarboxylate metabolism;Biosynthesis of cofactors;2-Oxocarboxylic acid metabolism;Carbon metabolism;Biosynthesis of amino acids;Alanine, aspartate and glutamate metabolism;Glucagon signaling pathway;Citrate cycle (TCA cycle);Central carbon metabolism in cancer;Taste transduction	1.3548	1.3544	1.0514	1.65e-13	1.04e-11	5.9543	5.9719	5.9779	5.9837	5.9796	5.9825	5.668	5.6799	5.6867	5.6918	5.6873	5.6814
neg_2772	Citramalic Acid	metab_5750	yes	up	C00815	neg	2306-22-1;597-44-4	147.029	1.42205	M-H	C5H8O5	77.2	0	HMDB0000426	-	-	-	-	-	Lipids and lipid-like molecules	Fatty Acyls	Fatty acids and conjugates	77.2	0	-	-	1.4147	1.4144	1.0536	4.71e-15	6.75e-13	6.2517	6.267	6.2696	6.2689	6.2715	6.2715	5.9355	5.9484	5.9449	5.9564	5.9531	5.9499
neg_2785	3-Methyldioxyindole	metab_5762	yes	down	C05834	neg	3040-34-4	208.061	1.3353	M+FA-H	C9H9NO2	0	66.5	HMDB0004186	-	-	map00380	Metabolism	Amino acid metabolism	Organoheterocyclic compounds	Indoles and derivatives	Indolines	0	66.5	Tryptophan metabolism	Tryptophan metabolism	1.5191	1.519	0.9381	2.77e-12	9.65e-11	5.5713	5.6164	5.5969	5.5596	5.6056	5.5859	5.953	5.9476	5.9663	5.9694	5.952	5.9577
neg_2795	(+)-threo-2-Amino-3,4-dihydroxybutanoic acid	metab_5773	yes	down	-	neg	21768-44-5	170.023	1.26492	M+Cl	C4H9NO4	0	47	HMDB0029389;LMFA01050439	-	-	-	-	-	Organic acids and derivatives	Carboxylic acids and derivatives	Amino acids, peptides, and analogues	0	47	-	-	1.2122	1.2121	0.9566	8.52e-12	2.29e-10	5.1623	5.146	5.1564	5.1571	5.1476	5.1647	5.3797	5.4006	5.3835	5.3833	5.3798	5.4155
neg_281	Glutamyltyrosine	metab_5790	yes	down	-	neg	3422-39-7	309.109	3.51457	M-H, M+Na-2H	C14H18N2O6	0	42.6	HMDB0028831	-	-	-	-	-	Organic acids and derivatives	Carboxylic acids and derivatives	Amino acids, peptides, and analogues	0	42.6	-	-	1.507	1.5069	0.9364	8.04e-10	9.16e-09	5.3721	5.3769	5.379	5.3187	5.3798	5.4082	5.7073	5.7477	5.7089	5.7312	5.7485	5.7812
neg_2829	Orotic Acid	metab_5809	yes	down	C00295	neg	65-86-1	155.009	1.00707	M-H	C5H4N2O4	63.1	0	PW_C000151;HMDB0000226;MJDBOTE0000334	-	-	map00240;map01100;map01240	Metabolism;Metabolism;Metabolism	Nucleotide metabolism;Global and overview maps;Global and overview maps	Organoheterocyclic compounds	Diazines	Pyrimidines and pyrimidine derivatives	63.1	0	Pyrimidine metabolism;Metabolic pathways;Biosynthesis of cofactors	Pyrimidine metabolism;Metabolic pathways;Biosynthesis of cofactors	1.1938	1.1939	0.9544	1.32e-07	7.44e-07	4.8363	4.8479	4.8408	4.9031	4.9065	4.9149	5.0923	5.1122	5.1066	5.1075	5.1505	5.0808
neg_2838	5-Methylcytidine	metab_5819	yes	down	-	neg	2140-61-6	302.101	0.983633	M+FA-H	C10H15N3O5	0	73.4	HMDB0257731;HMDB0000982	-	-	-	-	-	Nucleosides, nucleotides, and analogues	Pyrimidine nucleosides	Not Available	0	73.4	-	-	1.0066	1.0066	0.9769	2.19e-13	1.23e-11	6.8469	6.85	6.8544	6.8619	6.8527	6.8531	7.004	7.0142	7.0179	7.0172	7.0134	7.0214
neg_2854	5'-CMP	metab_5835	yes	down	C00055	neg	63-37-6	322.044	0.960333	M-H	C9H14N3O8P	70.7	0	HMDB0000095	Nucleic acids	Nucleotides	map00240;map01100	Metabolism;Metabolism	Nucleotide metabolism;Global and overview maps	Nucleosides, nucleotides, and analogues	Pyrimidine nucleotides	Pyrimidine ribonucleotides	70.7	0	Pyrimidine metabolism;Metabolic pathways	Pyrimidine metabolism;Metabolic pathways	1.1407	1.1406	0.965	5.34e-11	1.03e-09	5.7522	5.7549	5.7661	5.7744	5.7904	5.7783	5.9671	5.9823	5.9905	5.9658	5.9767	5.9833
neg_2868	Ribonic acid	metab_5848	yes	up	C01685	neg	642-98-8	165.04	0.936967	M-H	C5H10O6	0	52.2	HMDB0000867	-	-	-	-	-	Organic oxygen compounds	Organooxygen compounds	Carbohydrates and carbohydrate conjugates	0	52.2	-	-	1.3777	1.3774	1.0453	5.84e-14	4.44e-12	6.9484	6.9646	6.9649	6.9694	6.9646	6.9799	6.6483	6.6635	6.662	6.6651	6.6674	6.6711
neg_2913	Hydroxyethyl glycine	metab_5895	yes	down	-	neg	-	118.05	0.859033	M-H	C4H9NO3	0	44.2	HMDB0061148	-	-	-	-	-	Organic acids and derivatives	Carboxylic acids and derivatives	Amino acids, peptides, and analogues	0	44.2	-	-	1.1224	1.1224	0.9688	1.19e-12	4.79e-11	6.2349	6.2493	6.2485	6.2387	6.2497	6.2471	6.4316	6.4415	6.4396	6.4514	6.4565	6.4538
neg_2939	2-Oxoarginine	metab_5923	yes	down	C03771	neg	3715-10-04	154.061	0.835717	M-H2O-H	C6H11N3O3	0	47.3	PW_C002094;HMDB0004225	-	-	map01100;map00330	Metabolism;Metabolism	Global and overview maps;Amino acid metabolism	Organic acids and derivatives	Keto acids and derivatives	Short-chain keto acids and derivatives	0	47.3	Metabolic pathways;Arginine and proline metabolism	Metabolic pathways;Arginine and proline metabolism	1.0757	1.0757	0.9727	1.04e-11	2.6e-10	6.5918	6.602	6.5986	6.5998	6.5994	6.6161	6.7669	6.7827	6.7877	6.7914	6.7929	6.7955
neg_294	Glycyl-glycine	metab_5924	yes	down	C02037	neg	556-50-3	131.045	0.851217	M-H2O-H, M-H	C4H8N2O3	0	50.5	HMDB0011733	-	-	-	-	-	Organic acids and derivatives	Carboxylic acids and derivatives	Amino acids, peptides, and analogues	0	50.5	-	-	1.0547	1.0547	0.9726	2.51e-13	1.38e-11	6.315	6.3237	6.3247	6.3225	6.3231	6.3262	6.485	6.5006	6.5013	6.5	6.5052	6.507
neg_296	Adipic Acid	metab_5946	yes	down	C06104	neg	124-04-9	145.05	3.7936	M-H, M+Na-2H	C6H10O4	84.8	0	HMDB0000448;LMFA01170048	Organic acids	Carboxylic acids	map01100	Metabolism	Global and overview maps	Lipids and lipid-like molecules	Fatty Acyls	Fatty acids and conjugates	84.8	0	Metabolic pathways	Metabolic pathways	1.2288	1.2287	0.9558	1.85e-13	1.08e-11	5.215	5.2179	5.2166	5.2262	5.1965	5.2123	5.4589	5.4514	5.4537	5.464	5.454	5.4469
neg_385	O-Phosphoethanolamine	metab_6148	yes	up	C00346	neg	1071-23-4	140.011	0.8201	M-H	C2H8NO4P	79.8	0	PW_C000149;HMDB0000224;MJDBOTE0000693	-	-	map01100;map00564;map04071;map00600;map00563	Metabolism;Metabolism;Environmental Information Processing;Metabolism;Metabolism	Global and overview maps;Lipid metabolism;Signal transduction;Lipid metabolism;Glycan biosynthesis and metabolism	Organic acids and derivatives	Organic phosphoric acids and derivatives	Phosphate esters	79.8	0	Metabolic pathways;Glycerophospholipid metabolism;Sphingolipid signaling pathway;Sphingolipid metabolism;Glycosylphosphatidylinositol (GPI)-anchor biosynthesis	Metabolic pathways;Glycerophospholipid metabolism;Sphingolipid signaling pathway;Sphingolipid metabolism;Glycosylphosphatidylinositol (GPI)-anchor biosynthesis	1.2155	1.2152	1.0398	4.25e-13	2.06e-11	6.1315	6.1434	6.135	6.1385	6.1392	6.1431	5.8835	5.8992	5.9009	5.9072	5.9135	5.9133
neg_437	Histidylglutamine	metab_6205	yes	down	-	neg	224638-13-5	328.125	0.92915	M+FA-H	C11H17N5O4	0	40.7	HMDB0028883	-	-	-	-	-	Organic acids and derivatives	Carboxylic acids and derivatives	Amino acids, peptides, and analogues	0	40.7	-	-	1.2151	1.215	0.9606	3.83e-13	1.99e-11	5.7482	5.7263	5.7338	5.7353	5.7256	5.7214	5.9536	5.9691	5.9693	5.9725	5.9652	5.9733
neg_446	(S)C(S)S-S-Methylcysteine sulfoxide	metab_6215	yes	down	-	neg	32726-14-0	132.011	0.9681	M-H2O-H	C4H9NO3S	0	59	HMDB0029432	-	-	-	-	-	Organic acids and derivatives	Carboxylic acids and derivatives	Amino acids, peptides, and analogues	0	59	-	-	2.6614	2.6611	0.7813	3.73e-10	5.07e-09	4.1389	4.0063	3.9722	4.1597	3.909	4.194	5.1981	5.2064	5.1867	5.2079	5.1929	5.2084
neg_449	D-manno-2-Heptulose	metab_6217	yes	up	C08236	neg	60426-75-7	209.066	0.975833	M-H	C7H14O7	0	43.2	HMDB0029935	-	-	-	-	-	Organic oxygen compounds	Organooxygen compounds	Carbohydrates and carbohydrate conjugates	0	43.2	-	-	1.008	1.0078	1.0363	2.25e-05	7.14e-05	4.9575	4.9665	4.9523	4.9936	5.023	5.0501	4.8128	4.8452	4.7557	4.8044	4.8783	4.7926
neg_499	Nepsilon-Acetyl-L-lysine	metab_6271	yes	down	C02727	neg	692-04-6	187.108	1.30402	M-H	C8H16N2O3	36.1	0	HMDB0000206	-	-	map01100;map00310	Metabolism;Metabolism	Global and overview maps;Amino acid metabolism	Organic acids and derivatives	Carboxylic acids and derivatives	Amino acids, peptides, and analogues	36.1	0	Metabolic pathways;Lysine degradation	Metabolic pathways;Lysine degradation	1.1201	1.1202	0.9644	1.81e-10	2.87e-09	5.4293	5.4492	5.4731	5.4548	5.4385	5.4486	5.6358	5.6424	5.6399	5.6586	5.6624	5.6614
neg_5	Ribonolactone	metab_6272	yes	up	C02674	neg	5336-08-03	193.035	0.94475	M-H2O-H, M+FA-H, M-H, M+Cl	C5H8O5	0	31.5	HMDB0001900	-	-	-	-	-	Organic oxygen compounds	Organooxygen compounds	Carbohydrates and carbohydrate conjugates	0	31.5	-	-	1.0455	1.0453	1.0275	1.76e-11	4.04e-10	6.5096	6.5275	6.5271	6.5369	6.5341	6.544	6.3442	6.3607	6.3537	6.3576	6.3575	6.3574
neg_503	Normetanephrine	metab_6276	yes	down	C05589	neg	97-31-4	164.071	1.3353	M-H2O-H	C9H13NO3	65.1	0	HMDB0000819;PW_C000654	-	-	map01100;map00350	Metabolism;Metabolism	Global and overview maps;Amino acid metabolism	Benzenoids	Phenols	Methoxyphenols	65.1	0	Metabolic pathways;Tyrosine metabolism	Metabolic pathways;Tyrosine metabolism	1.8339	1.8338	0.8999	3.13e-13	1.66e-11	4.8096	4.8414	4.8298	4.8028	4.8037	4.8248	5.3257	5.339	5.3474	5.3855	5.3704	5.3616
neg_506	Ethyl 4-(methylthio)butyrate	metab_6279	yes	down	-	neg	22014-48-8	197.042	1.35158	M+Cl	C7H14O2S	0	47.9	HMDB0037620;LMFA07010867	-	-	-	-	-	Lipids and lipid-like molecules	Fatty Acyls	Fatty acid esters	0	47.9	-	-	1.2236	1.2236	0.9605	2.03e-12	7.32e-11	5.7952	5.7979	5.8033	5.7957	5.8093	5.8284	6.0375	6.0377	6.0382	6.0468	6.0534	6.0499
neg_511	Acaciabiuronic acid	metab_6285	yes	up	-	neg	7264-19-9	337.078	1.40638	M-H2O-H	C12H20O12	0	74.6	HMDB0029938	-	-	-	-	-	Organic oxygen compounds	Organooxygen compounds	Carbohydrates and carbohydrate conjugates	0	74.6	-	-	1.4521	1.4518	1.0585	4.22e-13	2.06e-11	6.0439	6.078	6.0889	6.0782	6.0818	6.0783	5.7322	5.7464	5.7386	5.7286	5.739	5.7471
neg_528	Uric Acid	metab_6303	yes	up	C00366	neg	69-93-2	167.02	1.6026	M-H	C5H4N4O3	89.3	0	PW_C000195;HMDB0000289;MJDBOTE0001097	-	-	map01100;map04976;map00230	Metabolism;Organismal Systems;Metabolism	Global and overview maps;Digestive system;Nucleotide metabolism	Organoheterocyclic compounds	Imidazopyrimidines	Purines and purine derivatives	89.3	0	Metabolic pathways;Bile secretion;Purine metabolism	Metabolic pathways;Bile secretion;Purine metabolism	1.4897	1.4894	1.0606	1.31e-13	8.66e-12	6.1662	6.1862	6.1911	6.1603	6.1892	6.1947	5.8219	5.8299	5.8226	5.8406	5.8304	5.8204
neg_557	Urea glutamate	metab_6334	yes	down	-	neg	-	248.054	2.1509	M+FA-H	C6H9N3O5	0	33.3	HMDB0259716	-	-	-	-	-	Organic acids and derivatives	Carboxylic acids and derivatives	Amino acids, peptides, and analogues	0	33.3	-	-	2.2751	2.2748	0.8589	8.79e-17	4.34e-14	5.0089	5.008	5.0412	5.0042	5.0315	5.0017	5.8288	5.8388	5.8471	5.8384	5.8507	5.8348
neg_576	Glycyltyrosine	metab_6355	yes	down	-	neg	658-79-7	219.077	2.78533	M-H2O-H	C11H14N2O4	0	40.7	HMDB0028853;HMDB0304778	-	-	-	-	-	Organic acids and derivatives	Carboxylic acids and derivatives	Amino acids, peptides, and analogues	0	40.7	-	-	1.3648	1.3647	0.9405	2.13e-07	1.12e-06	4.8097	4.7799	4.7965	4.9075	4.8506	4.8689	5.1305	5.1316	5.1634	5.0794	5.1665	5.1767
neg_597	Pseudouridine	metab_6378	yes	down	C02067	neg	1445-07-4	279.038	3.08427	M+Cl	C9H12N2O6	97.9	0	HMDB0000767	-	-	map00240;map01100	Metabolism;Metabolism	Nucleotide metabolism;Global and overview maps	Nucleosides, nucleotides, and analogues	Nucleoside and nucleotide analogues	Not Available	97.9	0	Pyrimidine metabolism;Metabolic pathways	Pyrimidine metabolism;Metabolic pathways	1.1718	1.172	0.9449	3.83e-05	0.0001174	4.008	4.1095	4.2275	4.1041	4.1803	4.0693	4.3611	4.3721	4.3225	4.3278	4.4076	4.3474
neg_639	Beta-D-Glucopyranosyl anthranilate	metab_6425	yes	down	-	neg	-	320.074	3.27108	M+Na-2H	C13H17NO7	0	37.3	HMDB0041517	-	-	-	-	-	Organic oxygen compounds	Organooxygen compounds	Carbohydrates and carbohydrate conjugates	0	37.3	-	-	1.1806	1.1806	0.9602	7.2e-10	8.36e-09	5.4051	5.4077	5.3973	5.4105	5.3955	5.3762	5.5883	5.6253	5.6268	5.6518	5.6126	5.6316
neg_641	Heptanoylcarnitine	metab_6428	yes	down	-	neg	-	308.162	3.27892	M+Cl	C14H27NO4	0	33.9	HMDB0013238;LMFA07070068	-	-	-	-	-	Lipids and lipid-like molecules	Fatty Acyls	Fatty acid esters	0	33.9	-	-	2.2001	2.2002	0.8378	6.51e-09	5.42e-08	3.9938	4.1377	4.0916	4.0832	3.854	4.0659	4.7607	4.8072	4.8546	4.8476	4.809	4.8413
neg_646	Glycylprolylhydroxyproline	metab_6433	yes	down	-	neg	2239-67-0	330.131	3.28678	M+FA-H	C12H19N3O5	0	67.9	HMDB0002171	-	-	-	-	-	Organic acids and derivatives	Carboxylic acids and derivatives	Amino acids, peptides, and analogues	0	67.9	-	-	1.4379	1.4379	0.938	3.27e-11	6.65e-10	5.0072	5.0302	4.9892	4.996	5.0194	5.0011	5.3084	5.3264	5.3614	5.3645	5.329	5.338
neg_659	6-Aminopenicillanic acid	metab_6447	yes	up	C02954	neg	551-16-6	237.034	3.31397	M+Na-2H	C8H12N2O3S	0	58.3	HMDB0060618	-	-	map00311	Metabolism	Biosynthesis of other secondary metabolites	Organic acids and derivatives	Carboxylic acids and derivatives	Amino acids, peptides, and analogues	0	58.3	Penicillin and cephalosporin biosynthesis	Penicillin and cephalosporin biosynthesis	1.0752	1.075	1.0384	2.11e-06	8.43e-06	5.2523	5.2628	5.2544	5.2412	5.2425	5.2331	4.9752	5.0458	5.0446	5.053	5.1078	5.0997
neg_670	Sarmentosin	metab_6460	yes	up	C08340	neg	71933-54-5	320.099	3.33428	M+FA-H	C11H17NO7	0	46.3	HMDB0030697	-	-	-	-	-	Lipids and lipid-like molecules	Fatty Acyls	Fatty acyl glycosides	0	46.3	-	-	1.165	1.1647	1.0427	1.54e-07	8.53e-07	5.4225	5.4676	5.4594	5.4466	5.4657	5.4063	5.162	5.2146	5.2388	5.2158	5.2588	5.2445
neg_687	DL-o-Tyrosine	metab_6478	yes	down	-	neg	2370-61-8	180.066	3.37015	M-H	C9H11NO3	69.2	0	HMDB0006050	-	-	-	-	-	Organic acids and derivatives	Carboxylic acids and derivatives	Amino acids, peptides, and analogues	69.2	0	-	-	1.2963	1.2962	0.9384	5.63e-08	3.51e-07	4.2026	4.1719	4.1613	4.2072	4.1101	4.1828	4.3952	4.4694	4.4851	4.441	4.4519	4.4363
neg_689	(S)-2-Azetidinecarboxylic acid	metab_6480	yes	down	-	neg	2133-34-8	302.136	3.37798	3M-H	C4H7NO2	0	41.2	HMDB0029615	-	-	-	-	-	Organic acids and derivatives	Carboxylic acids and derivatives	Amino acids, peptides, and analogues	0	41.2	-	-	2.6148	2.6145	0.7644	5.61e-10	6.9e-09	3.5752	3.7318	3.5636	3.3899	3.5242	3.5912	4.5852	4.7017	4.6697	4.6707	4.6785	4.6586
neg_692	2',5'-Dideoxyadenosine	metab_6484	yes	down	-	neg	-	216.087	3.3858	M-H2O-H	C10H13N5O2	0	41.1	HMDB0245554	-	-	-	-	-	Nucleosides, nucleotides, and analogues	2'',5''-dideoxyribonucleosides	Not Available	0	41.1	-	-	1.9266	1.9265	0.8751	4.19e-12	1.4e-10	4.1203	4.1595	4.1917	4.1758	4.1563	4.1318	4.7	4.732	4.7536	4.7691	4.7723	4.7647
neg_708	Betalamic acid	metab_6502	yes	down	C08538	neg	18766-66-0	481.107	3.43648	2M+Hac-H	C9H9NO5	0	33	HMDB0304273;HMDB0029842	-	-	-	-	-	Alkaloids and derivatives	Betalains	Not Available	0	33	-	-	1.283	1.283	0.9538	1.5e-09	1.57e-08	5.4518	5.4979	5.5007	5.4993	5.4733	5.4408	5.7397	5.735	5.7177	5.765	5.7383	5.7579
neg_713	Arabinosylhypoxanthine	metab_6507	yes	down	-	neg	7013-16-3	249.063	3.46673	M-H2O-H	C10H12N4O5	0	62.5	HMDB0003040	-	-	-	-	-	Nucleosides, nucleotides, and analogues	Purine nucleosides	Not Available	0	62.5	-	-	1.4832	1.4831	0.9306	3.68e-09	3.42e-08	4.7461	4.77	4.7549	4.7172	4.8085	4.7771	5.0906	5.1539	5.0765	5.0954	5.1328	5.1539
neg_729	5-(2-Chloroethyl)-2'-deoxyuridine	metab_6524	yes	down	-	neg	-	325.035	3.50082	M+Cl	C11H15ClN2O5	0	51.1	HMDB0246718	-	-	-	-	-	Nucleosides, nucleotides, and analogues	Pyrimidine nucleosides	Pyrimidine 2''-deoxyribonucleosides	0	51.1	-	-	1.7668	1.7664	0.9	8.27e-10	9.39e-09	4.5429	4.5681	4.5153	4.4302	4.485	4.5051	5.0102	5.0413	4.9642	5.0294	4.9886	5.0226
neg_74	Taurine	metab_6536	yes	up	C00245	neg	107-35-7	124.006	0.88245	M-H, 2M-H	C2H7NO3S	97.6	0	PW_C000171;HMDB0000251;MJDBOTE0000787	-	-	map01100;map00920;map00430;map02010;map00120;map04080	Metabolism;Metabolism;Metabolism;Environmental Information Processing;Metabolism;Environmental Information Processing	Global and overview maps;Energy metabolism;Metabolism of other amino acids;Membrane transport;Lipid metabolism;Signaling molecules and interaction	Organic acids and derivatives	Organic sulfonic acids and derivatives	Organosulfonic acids and derivatives	97.6	0	Metabolic pathways;Sulfur metabolism;Taurine and hypotaurine metabolism;ABC transporters;Primary bile acid biosynthesis;Neuroactive ligand-receptor interaction	Metabolic pathways;Sulfur metabolism;Taurine and hypotaurine metabolism;ABC transporters;Primary bile acid biosynthesis;Neuroactive ligand-receptor interaction	1.0614	1.0611	1.0249	2.1e-13	1.2e-11	7.3625	7.3757	7.3728	7.374	7.3729	7.3744	7.1786	7.1948	7.1919	7.1945	7.197	7.1984
neg_748	2-Octenoylcarnitine	metab_6545	yes	up	-	neg	-	322.141	3.5859	M+K-2H	C15H27NO4	0	53.7	HMDB0013324;LMFA07070035	-	-	-	-	-	Lipids and lipid-like molecules	Fatty Acyls	Fatty acid esters	0	53.7	-	-	3.5178	3.517	1.6614	2.54e-10	3.72e-09	4.9792	4.9443	4.9982	4.998	5.0059	4.9883	2.8546	2.7922	2.8711	3.2286	3.2339	3.0278
neg_754	Gly-Ile	metab_6552	yes	down	-	neg	-	187.108	3.61658	M-H	C8H16N2O3	47.6	0	HMDB0028844	-	-	-	-	-	Organic acids and derivatives	Carboxylic acids and derivatives	Amino acids, peptides, and analogues	47.6	0	-	-	2.5645	2.5644	0.7799	5.84e-13	2.67e-11	3.6656	3.7047	3.7105	3.696	3.7129	3.8212	4.7633	4.7727	4.7736	4.7944	4.7415	4.7594
neg_761	Glutamylleucine	metab_6560	yes	down	-	neg	5969-52-8	259.13	3.66297	M-H	C11H20N2O5	0	47.1	HMDB0028823	-	-	-	-	-	Organic acids and derivatives	Carboxylic acids and derivatives	Amino acids, peptides, and analogues	0	47.1	-	-	2.2564	2.2563	0.8381	1.76e-13	1.08e-11	4.1593	4.1548	4.2247	4.1958	4.2349	4.2232	4.9838	5.0226	4.9968	5.022	5.0189	5.0185
neg_764	5-Hydroxyindoleacetylglycine	metab_6563	yes	up	C05832	neg	-	293.078	3.68387	M+FA-H	C12H12N2O4	0	39.2	HMDB0004185	-	-	map00380	Metabolism	Amino acid metabolism	Organic acids and derivatives	Carboxylic acids and derivatives	Amino acids, peptides, and analogues	0	39.2	Tryptophan metabolism	Tryptophan metabolism	1.4327	1.4323	1.0775	4.18e-07	2.02e-06	4.6405	4.7004	4.6914	4.6624	4.7535	4.7368	4.3356	4.4251	4.4131	4.3868	4.2872	4.3063
neg_769	Zileuton sulfoxide	metab_6568	yes	up	-	neg	-	297.055	3.72675	M+FA-H	C11H12N2O3S	0	76.1	HMDB0013969	-	-	-	-	-	Organoheterocyclic compounds	Benzothiophenes	1-benzothiophenes	0	76.1	-	-	1.7238	1.7236	1.1166	8.56e-08	5.11e-07	4.6552	4.654	4.6416	4.6286	4.6422	4.6382	4.2003	4.1909	4.1828	4.266	4.0716	4.0366
neg_775	Leu-Gly-Gly	metab_6575	yes	down	-	neg	-	244.13	3.74018	M-H	C10H19N3O4	41.9	0	-	-	-	-	-	-	-	-	-	41.9	0	-	-	2.0738	2.0734	0.8608	1.39e-12	5.43e-11	4.2942	4.2033	4.1895	4.2534	4.2462	4.264	4.9321	4.9304	4.9356	4.9334	4.9122	4.9233
neg_788	2-Hydroxypentanoic Acid	metab_6589	yes	down	-	neg	617-31-2	117.055	3.8441	M-H	C5H10O3	64.5	0	HMDB0001863	-	-	-	-	-	Lipids and lipid-like molecules	Fatty Acyls	Fatty acids and conjugates	64.5	0	-	-	1.3832	1.3829	0.9359	9.11e-11	1.55e-09	4.5137	4.4688	4.4939	4.4794	4.4604	4.4835	4.8028	4.8038	4.7869	4.8101	4.774	4.7601
neg_792	(+/-)-Tryptophan	metab_6594	yes	down	C00806	neg	1954-12-06	203.082	3.86645	M-H	C11H12N2O2	0	82.2	HMDB0030396	-	-	-	-	-	Organoheterocyclic compounds	Indoles and derivatives	Indolyl carboxylic acids and derivatives	0	82.2	-	-	1.2754	1.2753	0.9605	1.41e-10	2.33e-09	6.3373	6.3713	6.3495	6.3601	6.349	6.3097	6.616	6.6139	6.6063	6.6179	6.5882	6.5985
neg_795	6-(2-Hydroxyethoxy)-6-oxohexanoic acid	metab_6597	yes	down	-	neg	-	189.076	3.87875	M-H	C8H14O5	0	61.7	HMDB0061681	-	-	-	-	-	Lipids and lipid-like molecules	Fatty Acyls	Fatty acids and conjugates	0	61.7	-	-	1.8171	1.8169	0.89	9.1e-13	3.85e-11	4.2625	4.2619	4.2335	4.3035	4.2867	4.2367	4.7976	4.8017	4.7754	4.7849	4.8002	4.7849
neg_811	3-(4-Hydroxyphenyl)lactate	metab_6616	yes	down	C03672	neg	306-23-0	181.05	3.93783	M-H	C9H10O4	48.2	0	HMDB0000755	-	-	-	-	-	Phenylpropanoids and polyketides	Phenylpropanoic acids	Not Available	48.2	0	-	-	3.2986	3.2979	0.6129	2.4e-09	2.42e-08	2.8956	2.5922	2.587	2.8876	3.0971	2.592	4.4996	4.4989	4.5435	4.5384	4.5414	4.5468
neg_873	Butyl (S)-3-hydroxybutyrate glucoside	metab_6684	yes	down	-	neg	-	321.155	4.92178	M-H	C14H26O8	0	48.7	HMDB0031694	-	-	-	-	-	Lipids and lipid-like molecules	Fatty Acyls	Fatty acyl glycosides	0	48.7	-	-	2.7457	2.7455	0.7854	3.46e-14	2.85e-12	4.3445	4.3724	4.4635	4.4283	4.403	4.3851	5.5827	5.5805	5.5994	5.6224	5.636	5.5828
neg_935	N-Monodesmethyl-rizatriptan	metab_6752	yes	up	-	neg	-	330.156	5.88215	M+FA-H	C15H19N5O	0	36.3	HMDB0060847	-	-	-	-	-	Organoheterocyclic compounds	Indoles and derivatives	Tryptamines and derivatives	0	36.3	-	-	1.104	1.1038	1.0403	3.14e-09	3.02e-08	5.0585	5.0463	5.0558	5.0675	5.0803	5.0708	4.8445	4.8821	4.8409	4.8707	4.898	4.8642
neg_947	(1S,2R,4R,8S)-p-Menthane-2,8,9-triol 2-glucoside	metab_6764	yes	down	-	neg	378254-07-0	349.187	5.93295	M-H	C16H30O8	0	70	HMDB0039977	-	-	-	-	-	Lipids and lipid-like molecules	Prenol lipids	Terpene glycosides	0	70	-	-	1.7729	1.7727	0.9115	1.24e-11	2.97e-10	5.1761	5.1911	5.1873	5.1293	5.1869	5.1487	5.6279	5.663	5.7065	5.673	5.6878	5.6746
neg_968	Aleuritic Acid	metab_6787	yes	up	-	neg	-	303.218	6.02453	M-H	C16H32O5	61.3	0	LMFA01050101;MJDBOTE0000482	-	-	-	-	-	-	-	-	61.3	0	-	-	1.1918	1.192	1.0461	1.08e-09	1.18e-08	5.243	5.1895	5.1854	5.1975	5.1934	5.1896	4.984	4.9792	4.9763	4.9427	4.9712	4.9737
neg_2881	Aspartic Acid	metab_6824	yes	down	C00049	neg	617-45-8;56-84-8;1783-96-6	132.029	0.921333	M-H	C4H7NO4	91.3	0	HMDB0000191;HMDB0006483;MJDBOTE0000530	Peptides;Hormones and transmitters	Amino acids;Neurotransmitters	map01100;map00220;map01200;map00770;map00300;map01240;map01210;map00270;map02010;map00260;map01230;map00760;map04080;map00250;map04974;map00970;map00261;map05230;map00410;map00340	Metabolism;Metabolism;Metabolism;Metabolism;Metabolism;Metabolism;Metabolism;Metabolism;Environmental Information Processing;Metabolism;Metabolism;Metabolism;Environmental Information Processing;Metabolism;Organismal Systems;Genetic Information Processing;Metabolism;Human Diseases;Metabolism;Metabolism	Global and overview maps;Amino acid metabolism;Global and overview maps;Metabolism of cofactors and vitamins;Amino acid metabolism;Global and overview maps;Global and overview maps;Amino acid metabolism;Membrane transport;Amino acid metabolism;Global and overview maps;Metabolism of cofactors and vitamins;Signaling molecules and interaction;Amino acid metabolism;Digestive system;Translation;Biosyn…	Organic acids and derivatives	Carboxylic acids and derivatives	Amino acids, peptides, and analogues	91.3	0	Metabolic pathways;Arginine biosynthesis;Carbon metabolism;Pantothenate and CoA biosynthesis;Lysine biosynthesis;Biosynthesis of cofactors;2-Oxocarboxylic acid metabolism;Cysteine and methionine metabolism;ABC transporters;Glycine, serine and threonine metabolism;Biosynthesis of amino acids;Nicotinate and nicotinamide metabolism;Neuroactive ligand-receptor interaction;Alanine, aspartate and gluta…	Metabolic pathways;Arginine biosynthesis;Carbon metabolism;Pantothenate and CoA biosynthesis;Lysine biosynthesis;Biosynthesis of cofactors;2-Oxocarboxylic acid metabolism;Cysteine and methionine metabolism;ABC transporters;Glycine, serine and threonine metabolism;Biosynthesis of amino acids;Nicotinate and nicotinamide metabolism;Neuroactive ligand-receptor interaction;Alanine, aspartate and gluta…	2.5283	2.528	0.8341	6.61e-19	4.9e-16	5.1021	5.1011	5.129	5.1168	5.1244	5.1317	6.1287	6.1356	6.1346	6.1381	6.133	6.1382
neg_2778	Dehydroascorbic Acid	metab_6826	yes	down	C05422	neg	490-83-5	173.008	1.40638	M-H	C6H6O6	53.5	0	HMDB0001264;PW_C000977	-	-	map01100;map00480;map00053	Metabolism;Metabolism;Metabolism	Global and overview maps;Metabolism of other amino acids;Carbohydrate metabolism	Organoheterocyclic compounds	Lactones	Gamma butyrolactones	53.5	0	Metabolic pathways;Glutathione metabolism;Ascorbate and aldarate metabolism	Metabolic pathways;Glutathione metabolism;Ascorbate and aldarate metabolism	2.1456	2.1454	0.8822	7.15e-14	5.3e-12	5.4817	5.5164	5.5029	5.472	5.481	5.4654	6.2065	6.2166	6.209	6.2689	6.2215	6.1985
neg_2864	Isocitrate	metab_6831	yes	up	C00311	neg	320-77-4;6061-97-8	191.019	0.94475	M-H	C6H8O7	51.2	0	HMDB0000193;HMDB0001874;HMDB0304324	Organic acids	Carboxylic acids	map01100;map00630;map01240;map01210;map01200;map01230;map04922;map00020;map05230	Metabolism;Metabolism;Metabolism;Metabolism;Metabolism;Metabolism;Organismal Systems;Metabolism;Human Diseases	Global and overview maps;Carbohydrate metabolism;Global and overview maps;Global and overview maps;Global and overview maps;Global and overview maps;Endocrine system;Carbohydrate metabolism;Cancer: overview	Organic acids and derivatives	Carboxylic acids and derivatives	Tricarboxylic acids and derivatives	51.2	0	Metabolic pathways;Glyoxylate and dicarboxylate metabolism;Biosynthesis of cofactors;2-Oxocarboxylic acid metabolism;Carbon metabolism;Biosynthesis of amino acids;Glucagon signaling pathway;Citrate cycle (TCA cycle);Central carbon metabolism in cancer	Metabolic pathways;Glyoxylate and dicarboxylate metabolism;Biosynthesis of cofactors;2-Oxocarboxylic acid metabolism;Carbon metabolism;Biosynthesis of amino acids;Glucagon signaling pathway;Citrate cycle (TCA cycle);Central carbon metabolism in cancer	1.3699	1.3696	1.0485	5.4e-14	4.21e-12	6.4422	6.4592	6.4673	6.4583	6.4644	6.4781	6.1644	6.1611	6.1627	6.1672	6.1553	6.1652
neg_2574	Kynurenine	metab_6832	yes	down	C00328	neg	2922-83-0;343-65-7	207.077	3.32485	M-H	C10H12N2O3	70.2	0	HMDB0000684;MJDBOTE0001164	-	-	map01100;map05143;map00380;map01240	Metabolism;Human Diseases;Metabolism;Metabolism	Global and overview maps;Infectious disease: parasitic;Amino acid metabolism;Global and overview maps	Organic oxygen compounds	Organooxygen compounds	Carbonyl compounds	70.2	0	Metabolic pathways;African trypanosomiasis;Tryptophan metabolism;Biosynthesis of cofactors	Metabolic pathways;African trypanosomiasis;Tryptophan metabolism;Biosynthesis of cofactors	1.5886	1.5888	0.912	5.49e-09	4.73e-08	4.1575	4.2622	4.2568	4.1993	4.2327	4.2487	4.5642	4.6206	4.6636	4.6498	4.6555	4.65
neg_2548	Methylnoradrenaline	metab_6834	yes	down	C17925;C11768	neg	6539-57-7;829-74-3	164.071	3.37798	M-H2O-H	C9H13NO3	0	67.8	HMDB0002832;HMDB0015652	-	-	-	-	-	Benzenoids	Benzene and substituted derivatives	Phenylpropanes	0	67.8	-	-	1.1036	1.1036	0.9697	1.69e-08	1.21e-07	6.3	6.299	6.3206	6.3504	6.2982	6.3141	6.491	6.5264	6.4802	6.535	6.5271	6.5076
pos_1000	Shikimic acid	metab_3	yes	down	C00493	pos	138-59-0	216.088	2.84765	M+ACN+H	C7H10O5	0	61.3	HMDB0003070	-	-	map01100;map00400;map01230;map01240	Metabolism;Metabolism;Metabolism;Metabolism	Global and overview maps;Amino acid metabolism;Global and overview maps;Global and overview maps	Organic oxygen compounds	Organooxygen compounds	Alcohols and polyols	0	61.3	Metabolic pathways;Phenylalanine, tyrosine and tryptophan biosynthesis;Biosynthesis of amino acids;Biosynthesis of cofactors	Metabolic pathways;Phenylalanine, tyrosine and tryptophan biosynthesis;Biosynthesis of amino acids;Biosynthesis of cofactors	1.8485	1.8476	0.8903	9.67e-06	5.25e-05	4.3953	4.2671	4.2411	4.2566	4.4447	4.0423	4.8759	4.7046	4.7378	4.8476	4.8656	4.7798
pos_1007	Hydroxyprolyl-Methionine	metab_10	yes	down	-	pos	-	304.134	2.8555	M+ACN+H	C10H18N2O4S	0	62.2	HMDB0028869	-	-	-	-	-	Organic acids and derivatives	Carboxylic acids and derivatives	Amino acids, peptides, and analogues	0	62.2	-	-	1.4304	1.4306	0.9415	8.27e-08	7.41e-07	4.8749	4.8739	4.8601	4.8578	4.8535	4.8431	5.1531	5.1368	5.2188	5.1057	5.1281	5.2369
pos_1010	Trans-cinnamoyl-beta-D-glucoside	metab_14	yes	up	C04164	pos	-	328.141	2.86342	M+NH4	C15H18O7	0	77.1	HMDB0304505	-	-	-	-	-	Phenylpropanoids and polyketides	Cinnamic acids and derivatives	Cinnamic acid esters	0	77.1	-	-	2.1377	2.1372	1.1514	2.05e-07	1.66e-06	5.2126	5.1927	5.081	5.1831	5.1781	5.1297	4.6038	4.335	4.6462	4.3656	4.4633	4.4886
pos_1012	7-Deaza-2'-deoxyguanosine	metab_16	yes	up	-	pos	-	311.071	2.87118	M+2Na-H	C11H14N4O4	0	44.1	HMDB0247243	-	-	-	-	-	Organoheterocyclic compounds	Pyrrolopyrimidines	Pyrrolo[2,3-d]pyrimidines	0	44.1	-	-	1.128	1.1281	1.0348	3.3e-06	1.99e-05	5.7917	5.8045	5.7888	5.7601	5.7414	5.7388	5.634	5.5575	5.5965	5.6107	5.538	5.5254
pos_1031	Gamma-Glutamyltyrosine	metab_35	yes	down	-	pos	7432-23-7	311.125	2.92602	M+H	C14H18N2O6	62.9	0	HMDB0011741	-	-	-	-	-	Organic acids and derivatives	Carboxylic acids and derivatives	Amino acids, peptides, and analogues	62.9	0	-	-	1.4576	1.4574	0.9455	1.33e-11	4.68e-10	5.3667	5.3211	5.3528	5.3451	5.33	5.3565	5.6725	5.6458	5.6559	5.6363	5.64	5.6666
pos_1038	Pro Ile Ala	metab_42	yes	down	-	pos	-	300.193	2.95788	M+H	C14H25N3O4	68.5	0	-	-	-	-	-	-	-	-	-	68.5	0	-	-	3.0037	3.003	0.7541	1.11e-10	2.55e-09	4.1258	3.8602	4.1223	3.8778	4.0611	4.0435	5.3409	5.3089	5.3138	5.3185	5.3326	5.3266
pos_1042	Pro Glu Val	metab_46	yes	down	-	pos	-	344.183	2.97385	M+H	C15H25N3O6	60.1	0	-	-	-	-	-	-	-	-	-	60.1	0	-	-	3.2111	3.211	0.7057	7.73e-11	1.94e-09	3.8155	3.5706	3.4132	3.5655	3.5453	3.5986	5.0779	5.0735	5.0765	5.0779	5.0786	5.0958
pos_1055	15-Octadecene-9,11,13-triynoic acid	metab_60	yes	down	-	pos	-	312.193	3.02987	M+ACN+H	C18H22O2	0	46.6	HMDB0032673;LMFA01030559	-	-	-	-	-	Lipids and lipid-like molecules	Fatty Acyls	Fatty acids and conjugates	0	46.6	-	-	2.0191	2.0188	0.9011	1.3e-13	1.31e-11	5.3703	5.3776	5.3622	5.3625	5.3565	5.3239	5.9587	5.9368	5.9291	5.9597	5.9252	5.9739
pos_1056	Pro Ile	metab_61	yes	down	-	pos	-	229.156	3.03788	M+H	C11H20N2O3	49.5	0	-	-	-	-	-	-	-	-	-	49.5	0	-	-	2.3012	2.3008	0.8681	3.96e-13	3.32e-11	5.0671	5.0425	5.047	5.0237	5.0514	4.9789	5.8354	5.7779	5.77	5.7946	5.8044	5.8155
pos_1057	1alpha-1-Hydroxy-2,4(18),11(13)-eudesmatrien-12-oic acid	metab_62	yes	down	-	pos	135594-81-9	287.104	3.03788	M+K	C15H20O3	0	55.9	HMDB0037557	-	-	-	-	-	Lipids and lipid-like molecules	Prenol lipids	Sesquiterpenoids	0	55.9	-	-	2.031	2.0307	0.8743	5.9e-10	1.04e-08	4.1868	4.1858	4.172	4.1696	4.1654	4.1549	4.7766	4.7136	4.7579	4.6963	4.8415	4.8482
pos_1062	Ala-Leu	metab_68	yes	down	-	pos	3303-34-2	203.14	3.05388	M+H	C9H18N2O3	52.2	0	HMDB0028691;HMDB0251509	-	-	-	-	-	Organic acids and derivatives	Carboxylic acids and derivatives	Amino acids, peptides, and analogues	52.2	0	-	-	1.5668	1.5667	0.9207	2.9e-10	5.57e-09	4.1481	4.1609	4.175	4.1536	4.1162	4.1064	4.4728	4.5169	4.5131	4.5115	4.4667	4.5191
pos_1072	Methyl 4-mercaptobutyrimidate	metab_79	yes	down	-	pos	-	134.064	3.09388	M+H	C5H11NOS	0	35	HMDB0245176;HMDB0254569	-	-	-	-	-	Organosulfur compounds	Imidothioesters	Imidothiolactones	0	35	-	-	1.5105	1.5101	0.9264	3.26e-09	4.24e-08	4.2547	4.1675	4.2008	4.2038	4.1891	4.1366	4.5442	4.5097	4.5153	4.5093	4.5317	4.5406
pos_1083	Asp Leu	metab_91	yes	down	-	pos	-	247.13	3.1259	M+H	C10H18N2O5	86.1	0	-	-	-	-	-	-	-	-	-	86.1	0	-	-	1.5839	1.5836	0.9228	8.3e-10	1.36e-08	4.3936	4.3484	4.3793	4.3004	4.3988	4.3511	4.7292	4.6938	4.7332	4.727	4.7353	4.7436
pos_1115	Trans-zeatin riboside monophosphate	metab_127	yes	down	C16430	pos	-	447.136	3.3027	M+NH4	C15H20N5O8P-2	0	47.5	HMDB0304508	-	-	-	-	-	Nucleosides, nucleotides, and analogues	Purine nucleotides	Purine ribonucleotides	0	47.5	-	-	1.4795	1.4792	0.9444	7.54e-10	1.26e-08	5.4346	5.4318	5.4006	5.3698	5.3996	5.3573	5.7313	5.7026	5.6939	5.7303	5.7218	5.7247
pos_1116	1,2,3,4,5,6-Hexahydro-5-(1-hydroxyethylidene)-7H-cyclopenta[b]pyridin-7-one	metab_128	yes	down	-	pos	118355-70-7	144.082	3.31053	M+H-2H2O	C10H13NO2	0	48.1	HMDB0039655	-	-	-	-	-	Organoheterocyclic compounds	Pyridines and derivatives	Hydropyridines	0	48.1	-	-	1.3689	1.3686	0.9553	1.44e-12	8.27e-11	5.804	5.7992	5.7932	5.7872	5.7726	5.7848	6.0666	6.0449	6.0484	6.0698	6.0669	6.0687
pos_1117	Serotonin	metab_129	yes	down	C00780	pos	50-67-9	159.093	3.31053	M+H-H2O	C10H12N2O	0	65.8	HMDB0000259;PW_C000178;MJDBSJD0000073	Peptides;Hormones and transmitters	Amines;Neurotransmitters	map01100;map05207;map04750;map04540;map04976;map04024;map04080;map04361;map04726;map04742;map00380;map04721	Metabolism;Human Diseases;Organismal Systems;Cellular Processes;Organismal Systems;Environmental Information Processing;Environmental Information Processing;Organismal Systems;Organismal Systems;Organismal Systems;Metabolism;Organismal Systems	Global and overview maps;Cancer: overview;Sensory system;Cellular community - eukaryotes;Digestive system;Signal transduction;Signaling molecules and interaction;Development and regeneration;Nervous system;Sensory system;Amino acid metabolism;Nervous system	Organoheterocyclic compounds	Indoles and derivatives	Tryptamines and derivatives	0	65.8	Metabolic pathways;Chemical carcinogenesis - receptor activation;Inflammatory mediator regulation of TRP channels;Gap junction;Bile secretion;cAMP signaling pathway;Neuroactive ligand-receptor interaction;Axon regeneration;Serotonergic synapse;Taste transduction;Tryptophan metabolism;Synaptic vesicle cycle	Metabolic pathways;Chemical carcinogenesis - receptor activation;Inflammatory mediator regulation of TRP channels;Gap junction;Bile secretion;cAMP signaling pathway;Neuroactive ligand-receptor interaction;Axon regeneration;Serotonergic synapse;Taste transduction;Tryptophan metabolism;Synaptic vesicle cycle	1.3341	1.3338	0.9563	6.73e-11	1.77e-09	5.6819	5.6572	5.6488	5.6303	5.6416	5.6439	5.9221	5.8964	5.889	5.9076	5.917	5.9195
pos_1120	ALA-ILE	metab_133	yes	down	-	pos	29727-65-9	203.14	3.32647	M+H	C9H18N2O3	45.8	0	HMDB0028690	-	-	-	-	-	Organic acids and derivatives	Carboxylic acids and derivatives	Amino acids, peptides, and analogues	45.8	0	-	-	1.0991	1.0988	0.9578	0.0004402	0.001733	4.761	4.6987	4.6626	4.5773	4.5902	4.5209	4.8646	4.8734	4.8598	4.768	4.812	4.8588
pos_1121	Lysine phosphoester	metab_134	yes	down	-	pos	-	227.08	3.34235	M+H	C6H15N2O5P	0	55.9	HMDB0254265	-	-	-	-	-	Organic acids and derivatives	Carboxylic acids and derivatives	Amino acids, peptides, and analogues	0	55.9	-	-	1.0516	1.0513	0.9749	1.36e-09	2.03e-08	6.2745	6.2502	6.255	6.2265	6.2454	6.2436	6.4235	6.4082	6.3959	6.4128	6.419	6.4021
pos_1127	N-acetyl-S-(3-oxo-3-carboxy-n-propyl)cysteine	metab_140	yes	down	-	pos	622368-00-7	296.081	3.37402	M+CH3OH+H	C9H13NO6S	0	63.6	HMDB0002194	-	-	-	-	-	Organic acids and derivatives	Carboxylic acids and derivatives	Amino acids, peptides, and analogues	0	63.6	-	-	1.5621	1.5605	0.9035	0.003363	0.01111	4.4456	4.3361	4.4196	3.9291	4.5819	3.9144	4.8466	4.7121	4.6129	4.709	4.7265	4.7524
pos_1139	L-Aspartyl-L-Phenylalanine	metab_153	yes	down	-	pos	13433-09-5	281.114	3.4776	M+H	C13H16N2O5	59.7	0	HMDB0000706	-	-	-	-	-	Organic acids and derivatives	Carboxylic acids and derivatives	Amino acids, peptides, and analogues	59.7	0	-	-	1.0042	1.0035	0.9689	6.29e-07	4.52e-06	4.6779	4.683	4.7129	4.6733	4.6442	4.656	4.8624	4.8266	4.7933	4.8293	4.833	4.8082
pos_1147	Gly Pro Leu	metab_162	yes	down	-	pos	-	286.177	3.5336	M+H	C13H23N3O4	47.4	0	-	-	-	-	-	-	-	-	-	47.4	0	-	-	2.9693	2.9692	0.7556	6.37e-13	4.89e-11	3.98	3.9985	3.8442	3.971	3.978	3.8628	5.2276	5.2112	5.1927	5.2107	5.2042	5.2291
pos_1162	Osmaronin	metab_179	yes	down	-	pos	160551-60-0	224.093	3.64682	M+H-2H2O	C11H17NO6	0	40.2	HMDB0032769	-	-	-	-	-	Lipids and lipid-like molecules	Fatty Acyls	Fatty acyl glycosides	0	40.2	-	-	2.2378	2.2376	0.8493	4.78e-14	6.08e-12	4.1049	4.0496	4.0512	4.08	4.0878	4.0723	4.8229	4.8008	4.7976	4.7589	4.7959	4.8053
pos_1182	Tyrosyl-Proline	metab_201	yes	down	-	pos	-	261.125	3.78165	M+H-H2O	C14H18N2O4	0	49.9	HMDB0029113	-	-	-	-	-	Organic acids and derivatives	Carboxylic acids and derivatives	Amino acids, peptides, and analogues	0	49.9	-	-	3.7028	3.7026	0.5961	5.12e-10	9.2e-09	3.1706	2.7073	2.6935	2.9043	3.1445	3.037	4.9587	4.917	4.9405	4.9612	4.9131	4.931
pos_122	Epsilon-(Carboxyethyl)lysine	metab_243	yes	up	-	pos	-	251.162	0.753967	M+H, M+CH3OH+H	C9H18N2O4	0	41.3	HMDB0251886	-	-	-	-	-	Organic acids and derivatives	Carboxylic acids and derivatives	Amino acids, peptides, and analogues	0	41.3	-	-	1.4947	1.4945	1.0537	7.54e-13	5.56e-11	6.3473	6.35	6.3237	6.3404	6.3118	6.3229	6.0099	6.0009	6.0044	6.008	6.0108	6.0261
pos_1224	4'-Azidocytidine	metab_248	yes	up	-	pos	-	267.081	4.10652	M+H-H2O	C9H12N6O5	0	72.6	HMDB0246625	-	-	-	-	-	Organic oxygen compounds	Organooxygen compounds	Carbohydrates and carbohydrate conjugates	0	72.6	-	-	1.9326	1.9323	1.114	7.36e-11	1.91e-09	5.3183	5.284	5.2796	5.2871	5.2494	5.2928	4.7805	4.737	4.7766	4.763	4.6681	4.7372
pos_1333	Indole-3-acetyl-leucine	metab_368	yes	up	-	pos	-	288.145	5.16367	M+H	C16H19N2O3-	0	38.5	HMDB0304383	-	-	-	-	-	Organic acids and derivatives	Carboxylic acids and derivatives	Amino acids, peptides, and analogues	0	38.5	-	-	1.2114	1.2118	1.0457	2.9e-07	2.25e-06	5.055	5.0007	5.0281	4.9976	5.0065	4.9932	4.8696	4.78	4.7692	4.7885	4.791	4.7698
pos_1349	Arginylglutamine	metab_385	yes	down	-	pos	2483-17-2	303.175	5.32907	M+H	C11H22N6O4	0	53.2	HMDB0028707	-	-	-	-	-	Organic acids and derivatives	Carboxylic acids and derivatives	Amino acids, peptides, and analogues	0	53.2	-	-	2.0753	2.075	0.8716	2.57e-11	7.58e-10	4.2202	4.2774	4.273	4.2486	4.1731	4.2265	4.9042	4.8813	4.8671	4.8447	4.8267	4.8366
pos_1467	(Z,Z)-3,6-Dodecadien-1-ol	metab_514	yes	up	-	pos	29125-78-8	224.202	6.17235	M+ACN+H	C12H22O	0	56.8	HMDB0031102;LMFA05000573	-	-	-	-	-	Lipids and lipid-like molecules	Fatty Acyls	Fatty alcohols	0	56.8	-	-	1.412	1.4121	1.0509	9.31e-12	3.46e-10	5.9776	5.9713	5.973	5.9706	5.9682	5.9341	5.69	5.6924	5.6571	5.6752	5.6751	5.6736
pos_1563	Palmitoylcarnitine	metab_614	yes	up	C02990	pos	2364-67-2	400.344	6.42585	M+H	C23H45NO4	75.9	0	HMDB0000222;LMFA07070004;HMDB0240783	-	-	map01212;map00071	Metabolism;Metabolism	Global and overview maps;Lipid metabolism	Lipids and lipid-like molecules	Fatty Acyls	Fatty acid esters	75.9	0	Fatty acid metabolism;Fatty acid degradation	Fatty acid metabolism;Fatty acid degradation	1.6481	1.648	1.0667	6.71e-11	1.77e-09	6.3164	6.3283	6.3299	6.2971	6.294	6.2628	5.9285	5.9155	5.9201	5.9265	5.8682	5.907
pos_157	L-trans-4-Methyl-2-pyrrolidinecarboxylic acid	metab_621	yes	up	-	pos	23009-50-9	276.193	0.7618	M+H-H2O, 2M+NH4	C6H11NO2	0	46.3	HMDB0029435	-	-	-	-	-	Organic acids and derivatives	Carboxylic acids and derivatives	Amino acids, peptides, and analogues	0	46.3	-	-	1.1464	1.146	1.0371	3.59e-08	3.51e-07	5.4045	5.4157	5.374	5.4424	5.3899	5.386	5.1957	5.2283	5.205	5.1781	5.2142	5.2304
pos_1581	(R)-3,4-Dihydro-2-(4,8,12-trimethyl-3,7,11-tridecatrienyl)-2H-1-benzopyran-6-ol	metab_633	yes	up	-	pos	-	386.307	6.46552	M+NH4	C25H36O2	0	38.8	HMDB0036013	-	-	-	-	-	Lipids and lipid-like molecules	Prenol lipids	Diterpenoids	0	38.8	-	-	1.342	1.3416	1.0506	1.69e-08	1.86e-07	5.4921	5.532	5.5164	5.495	5.4555	5.5071	5.1956	5.2744	5.2634	5.2412	5.2109	5.227
pos_1630	Arachidyl carnitine	metab_686	yes	up	-	pos	-	456.407	6.59283	M+H	C27H53NO4	0	31.9	HMDB0006460;LMFA07070052	-	-	-	-	-	Lipids and lipid-like molecules	Fatty Acyls	Fatty acid esters	0	31.9	-	-	1.4442	1.4443	1.0541	7.07e-07	4.99e-06	6.1332	6.1755	6.1	6.0621	6.0487	6.0629	5.8437	5.8392	5.77	5.7353	5.7895	5.7269
pos_1657	LysoPC(22:6(4Z,7Z,10Z,13Z,16Z,19Z)/0:0)	metab_713	yes	up	C04230	pos	162440-05-3	568.339	6.68837	M+H	C30H50NO7P	0	88.8	HMDB0010404	Lipids	Phospholipids	map00564;map05231	Metabolism;Human Diseases	Lipid metabolism;Cancer: overview	Lipids and lipid-like molecules	Glycerophospholipids	Glycerophosphocholines	0	88.8	Glycerophospholipid metabolism;Choline metabolism in cancer	Glycerophospholipid metabolism;Choline metabolism in cancer	1.6584	1.6574	1.0984	0.001288	0.004658	5.4081	5.7429	5.408	5.3482	5.3579	5.3503	4.8395	5.3852	4.8828	4.9672	4.7889	4.8322
pos_1717	LysoPE(18:0/0:0)	metab_774	yes	up	-	pos	69747-55-3	482.327	6.95875	M+H	C23H48NO7P	0	72.8	HMDB0011130	-	-	-	-	-	Lipids and lipid-like molecules	Glycerophospholipids	Glycerophosphoethanolamines	0	72.8	-	-	1.017	1.0167	1.0247	1.36e-07	1.14e-06	6.3302	6.3553	6.355	6.3591	6.3861	6.3518	6.2007	6.1896	6.2225	6.2378	6.1803	6.1868
pos_1722	3,4-Dimethyl-5-pentyl-2-furantridecanoic acid	metab_780	yes	up	-	pos	57818-43-6	396.349	6.99857	M+NH4	C24H42O3	0	48.9	HMDB0061649	-	-	-	-	-	Lipids and lipid-like molecules	Fatty Acyls	Fatty acids and conjugates	0	48.9	-	-	1.44	1.4397	1.0526	1.55e-09	2.25e-08	6.0344	6.0279	6.0363	6.0386	6.0681	6.0248	5.7343	5.7633	5.7321	5.7705	5.6789	5.7377
pos_1772	1-Heptadecanoyl-sn-Glycero-3-Phosphocholine	metab_828	yes	up	-	pos	-	510.358	7.19727	M+H	C25H52NO7P	71.4	0	LMGP01050024	-	-	-	-	-	-	-	-	71.4	0	-	-	1.9248	1.9246	1.091	1.21e-09	1.88e-08	6.4314	6.464	6.4347	6.4466	6.5291	6.5188	5.8962	5.8773	5.9237	5.9862	5.9848	5.918
pos_1796	PC(17:0/0:0)	metab_852	yes	up	C04230	pos	50930-23-9	532.34	7.26893	M+Na	C25H52NO7P	72.5	0	HMDB0012108;LMGP01050024	Lipids	Phospholipids	map00564;map05231	Metabolism;Human Diseases	Lipid metabolism;Cancer: overview	Lipids and lipid-like molecules	Glycerophospholipids	Glycerophosphocholines	72.5	0	Glycerophospholipid metabolism;Choline metabolism in cancer	Glycerophospholipid metabolism;Choline metabolism in cancer	2.2235	2.2234	1.1258	3.81e-12	1.8e-10	6.3969	6.4078	6.3545	6.379	6.4363	6.407	5.713	5.6355	5.6913	5.7085	5.7083	5.6358
pos_18	Nirvanol	metab_856	yes	down	C14916	pos	631-07-2	205.098	3.3027	M+H, M+2Na-H, 2M+H, M+CH3OH+H	C11H12N2O2	0	38	HMDB0060533	-	-	-	-	-	Organoheterocyclic compounds	Azolidines	Imidazolidines	0	38	-	-	1.3308	1.3305	0.9658	2.02e-11	6.46e-10	7.2515	7.2413	7.244	7.2062	7.2349	7.2247	7.5104	7.4861	7.4804	7.4855	7.4937	7.4844
pos_2088	MG(20:2(11Z,14Z)/0:0/0:0)	metab_1173	yes	up	-	pos	-	787.608	7.72087	2M+Na	C23H42O4	0	62.5	HMDB0011574	-	-	-	-	-	Lipids and lipid-like molecules	Glycerolipids	Monoradylglycerols	0	62.5	-	-	1.4092	1.4098	1.058	0.001623	0.005735	6.2867	6.3513	6.5626	6.544	6.5883	6.6614	6.2903	6.2665	5.9175	6.0977	6.0687	6.217
pos_2208	1-O-(cis-9-Octadecenyl)-2-O-acetyl-sn-glycero-3-phosphocholine	metab_1298	yes	up	-	pos	-	550.389	7.32448	M+H	C28H56NO7P	58.9	0	-	-	-	-	-	-	-	-	-	58.9	0	-	-	1.2784	1.2781	1.0431	6.84e-05	0.0003191	6.2209	6.3327	6.3503	6.3101	6.4093	6.3776	5.9377	6.0992	6.0464	6.1051	6.1527	6.0896
pos_2216	PC(18:1(9Z)e/2:0)	metab_1307	yes	up	C04598	pos	-	572.371	7.3006	M+Na	C28H56NO7P	0	87.9	HMDB0011148	-	-	map00565;map01100;map04080;map05310	Metabolism;Metabolism;Environmental Information Processing;Human Diseases	Lipid metabolism;Global and overview maps;Signaling molecules and interaction;Immune disease	Lipids and lipid-like molecules	Glycerophospholipids	Glycerophosphocholines	0	87.9	Ether lipid metabolism;Metabolic pathways;Neuroactive ligand-receptor interaction;Asthma	Ether lipid metabolism;Metabolic pathways;Neuroactive ligand-receptor interaction;Asthma	1.5957	1.5954	1.0651	4.82e-06	2.78e-05	6.2748	6.382	6.4126	6.3487	6.4624	6.4162	5.8397	6.0607	5.9517	6.0059	6.0641	6.0374
pos_2232	LysoPC(18:4(6Z,9Z,12Z,15Z)/0:0)	metab_1324	yes	up	-	pos	-	516.309	7.26893	M+H	C26H46NO7P	0	70.8	HMDB0010389	-	-	-	-	-	Lipids and lipid-like molecules	Glycerophospholipids	Glycerophosphocholines	0	70.8	-	-	1.0122	1.0123	1.0273	3.65e-06	2.19e-05	5.8702	5.9026	5.8695	5.8534	5.9	5.8793	5.7096	5.7369	5.6535	5.7334	5.7505	5.7533
pos_224	N,N-Dimethyldecylamine oxide	metab_1332	yes	up	-	pos	-	243.244	6.12448	M+H, M+ACN+H	C12H27NO	41.5	0	-	-	-	-	-	-	-	-	-	41.5	0	-	-	1.3213	1.3213	1.0482	9.33e-13	6.25e-11	5.4928	5.4756	5.4914	5.4748	5.4846	5.4665	5.2241	5.2448	5.2272	5.233	5.2164	5.2268
pos_2259	Curcumol	metab_1351	yes	up	-	pos	4871-97-0	536.373	7.18927	2M+ACN+Na	C15H24O2	0	37.9	HMDB0038122	-	-	-	-	-	Organic oxygen compounds	Organooxygen compounds	Carbonyl compounds	0	37.9	-	-	1.6322	1.6319	1.0748	2.49e-08	2.57e-07	5.5813	5.636	5.5807	5.6302	5.6851	5.6711	5.1793	5.2369	5.2028	5.2672	5.3	5.2484
pos_2305	13'-Carboxy-gamma-tocopherol	metab_1399	yes	up	-	pos	-	510.358	7.05407	M+ACN+Na	C28H46O4	0	40.3	HMDB0012557	-	-	-	-	-	Lipids and lipid-like molecules	Prenol lipids	Quinone and hydroquinone lipids	0	40.3	-	-	1.9789	1.979	1.1166	7.24e-07	5.09e-06	5.6146	5.6553	5.6699	5.5534	5.6479	5.6551	5.0937	4.8079	5.1118	5.1659	5.0602	5.0303
pos_2306	LysoPA(O-18:0/0:0)	metab_1400	yes	up	-	pos	-	466.331	7.05407	M+ACN+H	C21H45O6P	0	40.1	HMDB0011144	-	-	-	-	-	Lipids and lipid-like molecules	Glycerophospholipids	Glycerophosphates	0	40.1	-	-	1.964	1.964	1.1415	4.52e-05	0.0002213	4.8884	4.7028	5.0117	5.0361	5.0581	4.9338	4.4901	4.3893	4.3998	3.9881	4.313	4.3763
pos_2309	N-oleoyl taurine	metab_1403	yes	up	-	pos	-	390.269	7.0381	M+H	C20H39NO4S	51.8	0	LMFA08020081;HMDB0242113	-	-	-	-	-	Lipids and lipid-like molecules	Fatty Acyls	Fatty amides	51.8	0	-	-	1.7245	1.7241	1.0821	8.34e-11	2.05e-09	5.681	5.6676	5.6809	5.6945	5.687	5.6564	5.2359	5.2683	5.2861	5.1947	5.2212	5.2744
pos_2356	N-methylsphingosine	metab_1446	yes	down	-	pos	-	328.286	6.84755	M+H	C19H37NO3	0	30.4	HMDB0255191	-	-	-	-	-	Organic oxygen compounds	Organooxygen compounds	Alcohols and polyols	0	30.4	-	-	1.2644	1.2655	0.9266	0.01321	0.0379	4.3674	4.2552	4.3206	4.0837	4.2951	4.0542	4.0871	4.5601	4.6823	4.6484	4.6939	4.7114
pos_2426	LysoPC(20:3(5Z,8Z,11Z)/0:0)	metab_1521	yes	up	-	pos	1199257-41-4	546.358	6.68037	M+H	C28H52NO7P	0	46.7	HMDB0010393	-	-	-	-	-	Lipids and lipid-like molecules	Glycerophospholipids	Glycerophosphocholines	0	46.7	-	-	1.4409	1.4406	1.0493	1.3e-06	8.69e-06	6.6373	6.7554	6.6757	6.6496	6.6394	6.6223	6.3593	6.4609	6.336	6.3063	6.3197	6.3189
pos_247	N-octanoyl-L-Homoserine lactone	metab_1569	yes	down	C21199	pos	147852-84-4	250.142	6.04652	M+H, M+Na	C12H21NO3	30.2	0	HMDB0255213	-	-	-	-	-	Organic acids and derivatives	Carboxylic acids and derivatives	Amino acids, peptides, and analogues	30.2	0	-	-	1.283	1.283	0.9482	2.92e-08	2.95e-07	4.4779	4.4037	4.4078	4.4511	4.4243	4.4266	4.7108	4.6672	4.6961	4.6648	4.6339	4.672
pos_2504	Erucamide	metab_1607	yes	up	-	pos	-	355.37	6.52918	M+NH4	C22H43NO	70	0	HMDB0244507;LMFA08010028	-	-	-	-	-	Lipids and lipid-like molecules	Fatty Acyls	Fatty amides	70	0	-	-	3.3634	3.3631	1.4515	3.48e-13	2.98e-11	5.3301	5.373	5.2275	5.2137	5.1664	5.1907	3.6318	3.6207	3.6109	3.6071	3.6106	3.6197
pos_2544	Xi-5-Dodecanolide	metab_1649	yes	up	-	pos	3051-22-7	414.359	6.46552	2M+NH4	C12H22O2	0	32.5	HMDB0037742	-	-	-	-	-	Organoheterocyclic compounds	Lactones	Delta valerolactones	0	32.5	-	-	2.9615	2.9606	1.3236	1.23e-07	1.04e-06	5.3551	5.3491	5.3122	5.2808	5.308	5.2725	4.0039	4.3404	4.057	3.7421	3.7456	4.194
pos_2615	Oleamide	metab_1724	yes	up	C19670	pos	301-02-0	299.307	6.34632	M+NH4	C18H35NO	0	50	LMFA08010004;HMDB0247607;HMDB0002117	-	-	-	-	-	Lipids and lipid-like molecules	Fatty Acyls	Fatty amides	0	50	-	-	2.044	2.044	1.1328	8.79e-10	1.43e-08	5.1182	5.2282	5.1787	5.2286	5.2244	5.1522	4.6214	4.5645	4.5132	4.6513	4.578	4.5519
pos_266	Oxidized Glutathione	metab_1773	yes	down	C00127	pos	15718-51-1;27025-41-8	307.085	2.4108	M+2H, M+H	C20H32N6O12S2	75.9	0	HMDB0011691;HMDB0003337;PW_C001847;MJDBOTE0000407	-	-	map01100;map00480;map01240;map05208;map04918;map05415;map04216	Metabolism;Metabolism;Metabolism;Human Diseases;Organismal Systems;Human Diseases;Cellular Processes	Global and overview maps;Metabolism of other amino acids;Global and overview maps;Cancer: overview;Endocrine system;Cardiovascular disease;Cell growth and death	Organic acids and derivatives	Carboxylic acids and derivatives	Amino acids, peptides, and analogues	75.9	0	Metabolic pathways;Glutathione metabolism;Biosynthesis of cofactors;Chemical carcinogenesis - reactive oxygen species;Thyroid hormone synthesis;Diabetic cardiomyopathy;Ferroptosis	Metabolic pathways;Glutathione metabolism;Biosynthesis of cofactors;Chemical carcinogenesis - reactive oxygen species;Thyroid hormone synthesis;Diabetic cardiomyopathy;Ferroptosis	1.4258	1.4256	0.96	2.05e-12	1.09e-10	7.0705	7.0726	7.0646	7.0668	7.0535	7.0333	7.3589	7.3409	7.3623	7.3426	7.3637	7.3553
pos_2700	Delta-Tridecanolactone	metab_1817	yes	down	-	pos	-	230.212	6.20407	M+NH4	C13H24O2	52.1	0	-	-	-	-	-	-	-	-	-	52.1	0	-	-	1.7524	1.7522	0.8888	2.48e-05	0.0001266	3.9886	4.0719	3.7618	3.7953	3.7665	3.6894	4.385	4.3023	4.2564	4.3491	4.2731	4.3982
pos_2706	3-(L-Menthoxy)-2-methylpropane-1,2-diol	metab_1823	yes	up	-	pos	195863-84-4	262.239	6.18825	M+NH4	C14H28O3	0	60.9	HMDB0032417	-	-	-	-	-	Lipids and lipid-like molecules	Prenol lipids	Monoterpenoids	0	60.9	-	-	1.1151	1.1149	1.0361	2.48e-07	1.95e-06	5.2981	5.35	5.2861	5.3345	5.294	5.2706	5.1415	5.0855	5.1435	5.1123	5.1232	5.1171
pos_2719	Linoleoyl ethanolamide	metab_1837	yes	up	C13828	pos	68171-52-8	341.318	6.17235	M+NH4	C20H37NO2	0	60.9	HMDB0013624;HMDB0012252	-	-	-	-	-	Organic nitrogen compounds	Organonitrogen compounds	Amines	0	60.9	-	-	1.6532	1.6531	1.0807	1.93e-09	2.69e-08	5.3561	5.3086	5.3196	5.3486	5.3586	5.3027	4.942	4.8964	4.9915	4.939	4.9565	4.8772
pos_275	S-Allyl-L-cysteine	metab_1871	yes	down	C16759	pos	21593-77-1	162.059	2.62597	M+H, M+ACN+H	C6H11NO2S	54	0	-	-	-	-	-	-	-	-	-	54	0	-	-	1.4538	1.4539	0.9391	3.04e-08	3.06e-07	4.8153	4.7653	4.8155	4.8828	4.7723	4.8354	5.0903	5.1476	5.1369	5.1199	5.1037	5.1549
pos_2773	Palmitoleoylethanolamde	metab_1897	yes	up	-	pos	94421-67-7	315.302	6.068	M+NH4	C18H35NO2	0	58	HMDB0013648	-	-	-	-	-	Organic nitrogen compounds	Organonitrogen compounds	Amines	0	58	-	-	1.4135	1.4134	1.0618	2.28e-10	4.58e-09	5.0109	4.9623	4.9599	5.0158	4.97	4.9569	4.6894	4.6977	4.686	4.6986	4.6734	4.6898
pos_2794	Delta8-Tetrahydrocannabinol	metab_1920	yes	down	-	pos	-	353.188	6.01652	M+K	C21H30O2	0	51.2	HMDB0247002	-	-	-	-	-	Organoheterocyclic compounds	Benzopyrans	1-benzopyrans	0	51.2	-	-	2.2451	2.245	0.8545	5.33e-12	2.31e-10	4.3325	4.2312	4.2415	4.2853	4.2948	4.2977	5.0478	5.0377	5.0109	5.01	4.9713	4.9792
pos_2815	(4aS,5aS,12aS)-7-chloro-4-(dimethylamino)-3,6,10,12,12a-pentahydroxy-1,11-dioxo-1,4,4a,5,5a,6,11,12a-octahydrotetracene-2-carboximidic acid	metab_1944	yes	down	-	pos	-	497.133	5.9372	M+CH3OH+H	C21H21ClN2O8	0	67.3	HMDB0144089	-	-	-	-	-	Phenylpropanoids and polyketides	Tetracyclines	Not Available	0	67.3	-	-	1.1954	1.1955	0.96	1.35e-06	9.01e-06	5.1672	5.1297	5.162	5.2542	5.1856	5.2075	5.4345	5.4084	5.3991	5.3477	5.395	5.4152
pos_2827	Arginylthreonine	metab_1957	yes	down	-	pos	106326-78-7	317.191	5.86027	M+ACN+H	C10H21N5O4	0	52.3	HMDB0028719	-	-	-	-	-	Organic acids and derivatives	Carboxylic acids and derivatives	Amino acids, peptides, and analogues	0	52.3	-	-	1.9681	1.9678	0.8928	9.97e-11	2.36e-09	4.7285	4.6906	4.7046	4.6503	4.6753	4.6336	5.2715	5.2614	5.2411	5.2815	5.194	5.2039
pos_292	Prolylproline	metab_2059	yes	down	-	pos	20488-28-2	213.124	2.81602	M+H, 2M+ACN+Na	C10H16N2O3	0	62.9	HMDB0011180	-	-	-	-	-	Organic acids and derivatives	Carboxylic acids and derivatives	Amino acids, peptides, and analogues	0	62.9	-	-	1.6576	1.6576	0.9195	1.75e-07	1.43e-06	4.6548	4.6501	4.5989	4.7265	4.6873	4.6365	5.1611	5.01	5.1149	5.026	5.0926	4.9977
pos_2993	Aspidocarpine	metab_2140	yes	down	-	pos	-	412.256	4.36718	M+ACN+H	C22H30N2O3	32.5	0	-	-	-	-	-	-	-	-	-	32.5	0	-	-	3.8603	3.8596	0.5803	2.64e-09	3.54e-08	3.5557	2.9026	2.9363	2.8864	2.8822	2.8718	5.2209	5.2119	5.1553	5.1658	5.1794	5.1487
pos_3045	Diphenol glucuronide	metab_2198	yes	up	-	pos	-	309.055	3.96588	M+Na	C12H14O8	0	69.2	HMDB0240490;HMDB0059998	-	-	-	-	-	Organic oxygen compounds	Organooxygen compounds	Carbohydrates and carbohydrate conjugates	0	69.2	-	-	1.0938	1.0942	1.0402	4.05e-06	2.4e-05	4.7879	4.7385	4.729	4.734	4.7459	4.6942	4.5722	4.555	4.5193	4.5452	4.6234	4.5173
pos_3048	Gly Pro Phe	metab_2201	yes	down	-	pos	-	320.162	3.9398	M+H	C16H21N3O4	73.6	0	-	-	-	-	-	-	-	-	-	73.6	0	-	-	2.8595	2.8591	0.781	2.89e-13	2.54e-11	4.2471	4.2569	4.18	4.2224	4.2293	4.132	5.4503	5.4033	5.3656	5.3819	5.3998	5.3497
pos_3055	Cis-Entacapone	metab_2209	yes	up	-	pos	-	270.09	3.875	M+H-2H2O	C14H15N3O5	0	52.3	HMDB0250289	-	-	-	-	-	Phenylpropanoids and polyketides	Cinnamic acids and derivatives	Hydroxycinnamic acids and derivatives	0	52.3	-	-	1.9619	1.9619	1.1326	2.89e-10	5.57e-09	4.8356	4.7628	4.7875	4.7648	4.7959	4.7427	4.2867	4.2415	4.214	4.2468	4.1797	4.1649
pos_3075	N-Acetyltyramine	metab_2231	yes	down	-	pos	-	180.103	3.77462	M+H	C10H13NO2	85.7	0	-	-	-	-	-	-	-	-	-	85.7	0	-	-	2.7916	2.7914	0.8022	4.19e-17	1.56e-14	4.5546	4.5405	4.5401	4.5908	4.5613	4.5625	5.699	5.6825	5.673	5.6839	5.6604	5.6904
pos_3094	Pro Glu Leu	metab_2252	yes	down	-	pos	-	358.199	3.6628	M+H	C16H27N3O6	68.6	0	-	-	-	-	-	-	-	-	-	68.6	0	-	-	2.2696	2.2697	0.8423	2.2e-11	6.99e-10	3.9594	3.9708	3.9216	4.0393	4.0634	3.9613	4.7185	4.7427	4.7482	4.7001	4.7314	4.7514
pos_31	Glutathione, oxidized	metab_2258	yes	down	C00127	pos	15718-51-1;27025-41-8	307.085	2.00802	M+2H, M+Na, M+H	C20H32N6O12S2	53.8	0	HMDB0011691;HMDB0003337	-	-	map01100;map00480;map01240;map05208;map04918;map05415;map04216	Metabolism;Metabolism;Metabolism;Human Diseases;Organismal Systems;Human Diseases;Cellular Processes	Global and overview maps;Metabolism of other amino acids;Global and overview maps;Cancer: overview;Endocrine system;Cardiovascular disease;Cell growth and death	Organic acids and derivatives	Carboxylic acids and derivatives	Amino acids, peptides, and analogues	53.8	0	Metabolic pathways;Glutathione metabolism;Biosynthesis of cofactors;Chemical carcinogenesis - reactive oxygen species;Thyroid hormone synthesis;Diabetic cardiomyopathy;Ferroptosis	Metabolic pathways;Glutathione metabolism;Biosynthesis of cofactors;Chemical carcinogenesis - reactive oxygen species;Thyroid hormone synthesis;Diabetic cardiomyopathy;Ferroptosis	1.3226	1.3227	0.9635	2.42e-08	2.52e-07	6.766	6.8352	6.8078	6.843	6.8199	6.832	7.0873	7.1014	7.0483	7.1069	7.0346	7.0691
pos_3110	Pro Pro Ile	metab_2271	yes	down	-	pos	-	326.209	3.56415	M+H	C16H27N3O4	53.2	0	-	-	-	-	-	-	-	-	-	53.2	0	-	-	2.8506	2.8503	0.7851	5.78e-14	6.87e-12	4.3051	4.2708	4.2933	4.3321	4.3127	4.1981	5.4801	5.4537	5.4419	5.4721	5.448	5.4511
pos_3118	Hydroxypropionylcarnitine	metab_2279	yes	down	-	pos	-	234.135	3.5176	M+H	C10H19NO5	0	49.6	HMDB0013125;LMFA07070074	-	-	-	-	-	Lipids and lipid-like molecules	Fatty Acyls	Fatty acid esters	0	49.6	-	-	1.3016	1.3014	0.9517	5.45e-12	2.34e-10	4.8493	4.8276	4.8346	4.8258	4.8127	4.8303	5.0863	5.0757	5.0613	5.0699	5.0671	5.0899
pos_3126	Pro Phe	metab_2288	yes	down	-	pos	-	263.14	3.4776	M+H	C14H18N2O3	56.2	0	-	-	-	-	-	-	-	-	-	56.2	0	-	-	2.1668	2.1664	0.873	3.14e-14	4.63e-12	4.6861	4.6456	4.6636	4.6508	4.6436	4.6376	5.3522	5.3438	5.3008	5.3377	5.3127	5.3436
pos_3130	Gamma-Glu-leu	metab_2293	yes	up	-	pos	2566-39-4	261.146	3.44572	M+H	C11H20N2O5	84.1	0	HMDB0011171	-	-	-	-	-	Organic acids and derivatives	Carboxylic acids and derivatives	Amino acids, peptides, and analogues	84.1	0	-	-	1.0595	1.0596	1.0294	1.74e-09	2.49e-08	5.7601	5.7546	5.7377	5.7446	5.7492	5.7459	5.6065	5.5857	5.5559	5.5818	5.5788	5.6011
pos_3134	Acetyl-L-tyrosine	metab_2296	yes	down	C01657	pos	537-55-3	224.093	3.42178	M+H	C11H13NO4	87.4	0	HMDB0244966;HMDB0000866	-	-	-	-	-	Organic acids and derivatives	Carboxylic acids and derivatives	Amino acids, peptides, and analogues	87.4	0	-	-	2.1248	2.1249	0.8626	2.69e-10	5.21e-09	4.121	4.2002	4.0592	4.1001	4.0483	4.1806	4.7762	4.7707	4.7763	4.7428	4.7767	4.8024
pos_3137	D-Beta-Homophenylalanine	metab_2299	yes	down	-	pos	-	180.103	3.40585	M+H	C10H13NO2	61.8	0	-	-	-	-	-	-	-	-	-	61.8	0	-	-	1.0657	1.066	0.9653	1.11e-07	9.6e-07	4.6688	4.6822	4.6621	4.714	4.6513	4.6842	4.8279	4.8616	4.8825	4.8279	4.8374	4.8354
pos_3162	Indole-3-Carbinol	metab_2325	yes	down	-	pos	700-06-1	130.066	3.31053	M+H-H2O	C9H9NO	46.5	0	HMDB0005785	-	-	-	-	-	Organoheterocyclic compounds	Indoles and derivatives	Indoles	46.5	0	-	-	1.1986	1.1982	0.9593	2.03e-09	2.81e-08	4.9281	4.9198	4.9269	4.8964	4.9505	4.921	5.1473	5.1144	5.1109	5.1484	5.153	5.1253
pos_3184	Gly Gly Leu	metab_2348	yes	down	-	pos	-	246.146	3.20657	M+H	C10H19N3O4	70.6	0	-	-	-	-	-	-	-	-	-	70.6	0	-	-	2.1651	2.1649	0.8563	8.73e-11	2.12e-09	4.0213	4.1399	4.0426	4.0872	4.0081	4.014	4.7622	4.6889	4.6987	4.7403	4.7559	4.7457
pos_3194	Serine glutamate	metab_2359	yes	up	-	pos	-	501.167	3.1659	2M+H	C8H14N2O7	0	61.2	HMDB0258248	-	-	-	-	-	Organic acids and derivatives	Carboxylic acids and derivatives	Amino acids, peptides, and analogues	0	61.2	-	-	1.4156	1.4156	1.056	3.24e-07	2.49e-06	5.6233	5.6637	5.6417	5.5791	5.6403	5.5982	5.331	5.3015	5.3176	5.4285	5.288	5.2866
pos_320	Glu Leu	metab_2366	yes	down	-	pos	-	261.146	3.1179	M+H-H2O, M+H	C11H20N2O5	30.4	0	-	-	-	-	-	-	-	-	-	30.4	0	-	-	2.3346	2.3342	0.8405	8.54e-13	5.93e-11	4.1854	4.1081	4.1941	4.1218	4.1693	4.1105	4.9184	4.9338	4.932	4.9426	4.9161	4.9693
pos_3225	Glycyl-leucine	metab_2394	yes	down	C02155	pos	869-19-2	189.124	3.07788	M+H	C8H16N2O3	90.1	0	HMDB0000759;MJDBOTE0000578	-	-	-	-	-	Organic acids and derivatives	Carboxylic acids and derivatives	Amino acids, peptides, and analogues	90.1	0	-	-	2.517	2.5167	0.8101	9.45e-16	1.93e-13	3.8911	3.9018	3.9276	3.8909	3.9109	3.8736	4.7996	4.824	4.7992	4.8088	4.8016	4.8431
pos_3263	Cytidine, 5-chloro-2',3'-dideoxy-3'-fluoro-	metab_2436	yes	down	-	pos	-	264.055	2.95788	M+H	C9H11ClFN3O3	0	65.4	HMDB0252181	-	-	-	-	-	Nucleosides, nucleotides, and analogues	Pyrimidine nucleosides	Pyrimidine 2'',3''-dideoxyribonucleosides	0	65.4	-	-	1.1868	1.1866	0.9461	0.0002599	0.001063	4.2264	4.0809	4.1312	4.0078	4.1201	4.0802	4.2272	4.4029	4.2913	4.4334	4.3431	4.3523
pos_3267	1-Acetamidocyclopentanecarboxylic acid	metab_2440	yes	down	-	pos	-	172.098	2.94998	M+H	C8H13NO3	34.6	0	-	-	-	-	-	-	-	-	-	34.6	0	-	-	1.3356	1.3349	0.9372	2.1e-05	0.0001075	4.139	4.0581	4.1869	4.0617	4.2258	4.2264	4.4908	4.3986	4.3869	4.3839	4.4895	4.4209
pos_3274	Hydroxyvalerylglycine	metab_2447	yes	down	-	pos	-	158.082	2.92602	M+H-H2O	C7H13NO4	0	40.4	HMDB0094717	-	-	-	-	-	Organic acids and derivatives	Carboxylic acids and derivatives	Amino acids, peptides, and analogues	0	40.4	-	-	1.1208	1.1207	0.9633	3.64e-08	3.55e-07	4.8688	4.8358	4.8537	4.826	4.8592	4.8567	5.062	5.051	5.0286	4.9885	5.0333	5.047
pos_3279	Gly Leu Glu	metab_2452	yes	down	-	pos	-	318.167	2.90215	M+H	C13H23N3O6	36	0	-	-	-	-	-	-	-	-	-	36	0	-	-	2.0031	2.0028	0.8865	1.81e-10	3.8e-09	4.4884	4.5684	4.5707	4.5886	4.5267	4.5338	5.1312	5.102	5.0657	5.1263	5.1721	5.1736
pos_3282	Isoleucyl-Gamma-glutamate	metab_2456	yes	down	-	pos	-	541.301	2.89417	2M+Na	C11H21N3O4	0	49.2	HMDB0028921	-	-	-	-	-	Organic acids and derivatives	Carboxylic acids and derivatives	Amino acids, peptides, and analogues	0	49.2	-	-	3.188	3.1876	0.7199	6.86e-10	1.18e-08	3.727	3.726	3.8742	3.7098	4.0544	3.6951	5.233	5.1905	5.3933	5.2159	5.329	5.2971
pos_3294	Simmondsin 2'-ferulate	metab_2469	yes	down	-	pos	179466-18-3	534.194	2.87118	M+H-H2O	C26H33NO12	0	49.8	HMDB0035475	-	-	-	-	-	Phenylpropanoids and polyketides	Cinnamic acids and derivatives	Hydroxycinnamic acids and derivatives	0	49.8	-	-	1.0989	1.0978	0.9623	0.002133	0.007319	5.6584	5.5509	5.6794	5.5497	5.6445	5.4554	5.8865	5.6671	5.9026	5.7703	5.892	5.7351
pos_330	Indole-3-acetaldehyde	metab_2474	yes	down	C00637	pos	2591-98-2	142.066	3.31053	M+H-H2O, M+H	C10H9NO	59.7	0	HMDB0001190	-	-	map01100;map00380	Metabolism;Metabolism	Global and overview maps;Amino acid metabolism	Organoheterocyclic compounds	Indoles and derivatives	Indoles	59.7	0	Metabolic pathways;Tryptophan metabolism	Metabolic pathways;Tryptophan metabolism	1.3796	1.3794	0.9476	6.83e-09	8.31e-08	5.0987	5.057	5.0571	5.0298	5.0172	5.0309	5.2973	5.3041	5.3358	5.3201	5.3404	5.364
pos_3303	Gly Pro Val	metab_2477	yes	down	-	pos	-	272.162	2.8555	M+H	C12H21N3O4	59.5	0	-	-	-	-	-	-	-	-	-	59.5	0	-	-	2.5377	2.5378	0.8273	5.61e-09	6.96e-08	4.6185	4.5163	4.3779	4.6857	4.3782	4.4896	5.4722	5.4422	5.4825	5.4112	5.4592	5.4515
pos_3309	Methyl helianthenoate A glucoside	metab_2483	yes	down	-	pos	152230-54-1	425.118	2.84765	M+2Na-H	C19H24O8	0	41.5	HMDB0040899	-	-	-	-	-	Lipids and lipid-like molecules	Fatty Acyls	Fatty acyl glycosides	0	41.5	-	-	1.0898	1.09	0.9704	5.34e-07	3.93e-06	5.8025	5.8946	5.8343	5.8295	5.8029	5.8207	6.0095	6.0088	6.0236	5.9759	6.0045	6.0292
pos_3310	Glutamylmethionine	metab_2485	yes	up	-	pos	4423-22-7	279.102	2.84765	M+H	C10H18N2O5S	0	32.3	HMDB0028825	-	-	-	-	-	Organic acids and derivatives	Carboxylic acids and derivatives	Amino acids, peptides, and analogues	0	32.3	-	-	1.173	1.1724	1.0409	4.49e-06	2.61e-05	5.3085	5.3635	5.3452	5.3985	5.3528	5.315	5.049	5.1374	5.1768	5.1754	5.1291	5.1547
pos_3314	Prolyl-Valine	metab_2489	yes	down	-	pos	-	215.14	2.84765	M+H	C10H18N2O3	0	37.6	HMDB0029030	-	-	-	-	-	Organic acids and derivatives	Carboxylic acids and derivatives	Amino acids, peptides, and analogues	0	37.6	-	-	2.1206	2.1204	0.8842	4.73e-12	2.08e-10	4.969	4.9963	4.995	4.9464	5.005	4.9106	5.6322	5.5953	5.6388	5.6155	5.5945	5.6477
pos_3316	5-Hydroxyindoleacetic acid	metab_2491	yes	down	C05635	pos	54-16-0	192.067	2.84765	M+H	C10H9NO3	80.8	0	PW_C000609;HMDB0000763	-	-	map01100;map04726;map00380	Metabolism;Organismal Systems;Metabolism	Global and overview maps;Nervous system;Amino acid metabolism	Organoheterocyclic compounds	Indoles and derivatives	Indolyl carboxylic acids and derivatives	80.8	0	Metabolic pathways;Serotonergic synapse;Tryptophan metabolism	Metabolic pathways;Serotonergic synapse;Tryptophan metabolism	1.6139	1.614	0.9256	2.94e-09	3.89e-08	4.6887	4.7703	4.6722	4.7031	4.7723	4.7412	5.131	5.1174	5.0763	5.0795	5.1119	5.1138
pos_3335	Pro Pro Thr	metab_2511	yes	down	-	pos	-	314.172	2.82402	M+H	C14H23N3O5	53.9	0	-	-	-	-	-	-	-	-	-	53.9	0	-	-	2.1711	2.1711	0.8581	9.16e-09	1.08e-07	4.2146	4.1791	4.1311	4.0913	4.3078	4.1404	4.8066	4.8277	4.9143	4.8042	4.9191	4.9362
pos_3352	Ethyl 7-epi-12-hydroxyjasmonate glucoside	metab_2530	yes	down	-	pos	-	458.238	2.80798	M+ACN+H	C20H32O9	0	51.7	HMDB0036340	-	-	-	-	-	Lipids and lipid-like molecules	Fatty Acyls	Fatty acyl glycosides	0	51.7	-	-	1.1621	1.162	0.9617	1.87e-08	2.03e-07	5.0196	5.026	4.9938	4.9946	4.9809	4.9697	5.193	5.1566	5.2049	5.2162	5.1941	5.2096
pos_3392	Gibberellin A51-catabolite	metab_2573	yes	down	C11854	pos	-	313.141	2.75998	M+H-H2O	C19H22O5	0	46.6	LMPR0104170011;HMDB0304363	-	-	-	-	-	Lipids and lipid-like molecules	Prenol lipids	Diterpenoids	0	46.6	-	-	1.8947	1.8944	0.9023	1.27e-11	4.5e-10	4.8069	4.7971	4.823	4.8005	4.7567	4.765	5.2793	5.3064	5.2931	5.3296	5.3009	5.3568
pos_3401	Pro Ile Asn	metab_2583	yes	down	-	pos	-	343.199	2.72813	M+H	C15H26N4O5	65.7	0	-	-	-	-	-	-	-	-	-	65.7	0	-	-	2.5676	2.5667	0.8128	1.54e-07	1.28e-06	4.387	4.0592	4.2948	4.377	4.3592	3.9672	5.2601	5.2253	5.1635	5.1769	5.2708	5.2143
pos_3413	Phenylacetohydroximoyl-glutathione	metab_2595	yes	up	-	pos	-	503.147	2.68933	M+ACN+Na	C18H23N4O7S-	0	67.9	HMDB0304460	-	-	-	-	-	Organic acids and derivatives	Carboxylic acids and derivatives	Amino acids, peptides, and analogues	0	67.9	-	-	1.6246	1.6243	1.0669	5.51e-08	5.21e-07	6.1989	6.2337	6.1804	6.2086	6.2028	6.1894	5.8656	5.8688	5.8077	5.8616	5.7183	5.7554
pos_3422	(2S,2'S)-Pyrosaccharopine	metab_2605	yes	down	-	pos	38495-84-0	241.119	2.6657	M+H-H2O	C11H18N2O5	0	73.2	HMDB0038676	-	-	-	-	-	Organic acids and derivatives	Carboxylic acids and derivatives	Amino acids, peptides, and analogues	0	73.2	-	-	2.1209	2.1208	0.8498	2.9e-05	0.0001461	4.1134	4.126	4.1195	3.8077	3.6459	4.2293	4.5959	4.8106	4.7579	4.7444	4.7358	4.6435
pos_3438	5-Hydroxy-L-tryptophan	metab_2621	yes	down	C00643	pos	4350-09-08	221.093	2.61002	M+H	C11H12N2O3	0	48.7	HMDB0000472;PW_C000358	-	-	map01100;map04726;map00380;map04361	Metabolism;Organismal Systems;Metabolism;Organismal Systems	Global and overview maps;Nervous system;Amino acid metabolism;Development and regeneration	Organoheterocyclic compounds	Indoles and derivatives	Tryptamines and derivatives	0	48.7	Metabolic pathways;Serotonergic synapse;Tryptophan metabolism;Axon regeneration	Metabolic pathways;Serotonergic synapse;Tryptophan metabolism;Axon regeneration	1.2977	1.298	0.9501	8.17e-06	4.54e-05	4.9287	4.9063	4.8955	5.0491	5.0077	4.944	5.2475	5.1988	5.2295	5.1296	5.2268	5.2569
pos_3447	3'-Adenylic Acid	metab_2631	yes	up	C01367	pos	84-21-9	348.072	2.57815	M+H	C10H14N5O7P	91	0	HMDB0258140;HMDB0003540	-	-	map01100;map00230	Metabolism;Metabolism	Global and overview maps;Nucleotide metabolism	Nucleosides, nucleotides, and analogues	Ribonucleoside 3''-phosphates	Not Available	91	0	Metabolic pathways;Purine metabolism	Metabolic pathways;Purine metabolism	1.2589	1.2589	1.0449	6.13e-09	7.53e-08	5.3914	5.3915	5.4019	5.4316	5.4167	5.3602	5.1541	5.1333	5.1681	5.1812	5.18	5.1851
pos_35	Gamma-Glutamylproline	metab_2688	yes	down	-	pos	53411-63-5	209.093	2.84765	M+H-2H2O, M+Na, M+H-H2O	C10H16N2O5	0	51.4	HMDB0029157	-	-	-	-	-	Organic acids and derivatives	Carboxylic acids and derivatives	Amino acids, peptides, and analogues	0	51.4	-	-	1.2044	1.2046	0.9635	3.65e-08	3.55e-07	5.6487	5.6697	5.6362	5.6356	5.6501	5.6079	5.8555	5.8706	5.8719	5.8226	5.82	5.89
pos_3510	4-Pyrimidine Methanamine (hydrochloride)	metab_2700	yes	down	-	pos	-	110.072	2.09437	M+H	C5H7N3	58.3	0	-	-	-	-	-	-	-	-	-	58.3	0	-	-	1.131	1.1302	0.9591	7.61e-05	0.000351	4.8221	4.7741	4.8715	4.7547	4.85	4.7526	5.0828	4.9628	5.0475	4.9396	5.0549	4.9683
pos_3526	Hydroxyprolyl-Valine	metab_2714	yes	down	-	pos	-	213.124	1.97612	M+H-H2O	C10H18N2O4	0	53.7	HMDB0028876	-	-	-	-	-	Organic acids and derivatives	Carboxylic acids and derivatives	Amino acids, peptides, and analogues	0	53.7	-	-	1.8733	1.8732	0.9205	8.07e-12	3.1e-10	5.831	5.9027	5.8787	5.8918	5.8867	5.9041	6.3881	6.4171	6.3603	6.4122	6.3686	6.3949
pos_3528	4-Hydroxybenzaldehyde	metab_2716	yes	down	C00633	pos	123-08-0	123.045	1.97612	M+H	C7H6O2	90.3	0	HMDB0011718;MJDBOTE0000554	-	-	map01100	Metabolism	Global and overview maps	Organic oxygen compounds	Organooxygen compounds	Carbonyl compounds	90.3	0	Metabolic pathways	Metabolic pathways	2.2506	2.2504	0.8872	9.55e-17	2.71e-14	5.7321	5.7567	5.7332	5.7536	5.7259	5.7377	6.4704	6.4811	6.4544	6.4685	6.4637	6.4818
pos_353	Indoleacrylic acid	metab_2717	yes	down	-	pos	29953-71-7	188.072	3.3027	M+H-H2O, M+H	C11H9NO2	0	36.5	HMDB0000734	-	-	-	-	-	Organoheterocyclic compounds	Indoles and derivatives	Indoles	0	36.5	-	-	1.3231	1.3228	0.9663	6.72e-12	2.69e-10	7.2668	7.25	7.2504	7.2249	7.2382	7.2343	7.5089	7.4953	7.4822	7.4949	7.503	7.499
pos_3546	Xanthine	metab_2735	yes	up	C00385	pos	69-89-6	153.042	1.85725	M+H	C5H4N4O2	53.2	0	HMDB0000292;PW_C000198;MJDBOTE0000403	-	-	map01100;map00230;map00232	Metabolism;Metabolism;Metabolism	Global and overview maps;Nucleotide metabolism;Biosynthesis of other secondary metabolites	Organoheterocyclic compounds	Imidazopyrimidines	Purines and purine derivatives	53.2	0	Metabolic pathways;Purine metabolism;Caffeine metabolism	Metabolic pathways;Purine metabolism;Caffeine metabolism	1.5066	1.5068	1.0678	8.02e-11	1.98e-09	5.1865	5.1846	5.1882	5.164	5.1732	5.1778	4.8877	4.8195	4.8236	4.8467	4.8756	4.8455
pos_3586	2'-Hydroxy-3,4',5',7,8-pentamethoxyflavone	metab_2776	yes	down	-	pos	-	371.114	1.54652	M+H-H2O	C20H20O8	0	30.5	HMDB0029979	-	-	-	-	-	Phenylpropanoids and polyketides	Flavonoids	O-methylated flavonoids	0	30.5	-	-	1.1549	1.1548	0.9656	5.99e-08	5.58e-07	5.5699	5.5433	5.5257	5.4995	5.5174	5.5746	5.7319	5.7413	5.7322	5.7647	5.7234	5.7185
pos_3622	Cytosine	metab_2811	yes	down	C00380	pos	71-30-7	112.052	1.31635	M+H	C4H5N3O	45.6	0	HMDB0000630;MJDBOTE0000458	Nucleic acids	Bases	map00240;map01100	Metabolism;Metabolism	Nucleotide metabolism;Global and overview maps	Organoheterocyclic compounds	Diazines	Pyrimidines and pyrimidine derivatives	45.6	0	Pyrimidine metabolism;Metabolic pathways	Pyrimidine metabolism;Metabolic pathways	1.1729	1.1728	0.9602	3.97e-07	2.99e-06	5.0355	4.9731	4.9403	5.0116	4.9379	4.9476	5.192	5.1639	5.1633	5.1975	5.1755	5.1862
pos_363	D-Biotin	metab_2818	yes	down	C00120	pos	58-85-5	245.097	4.09085	M+H-H2O, M+H	C10H16N2O3S	65.7	0	HMDB0000030	Vitamins and cofactors	Cofactors	map01100;map00780;map02010;map04977;map01240	Metabolism;Metabolism;Environmental Information Processing;Organismal Systems;Metabolism	Global and overview maps;Metabolism of cofactors and vitamins;Membrane transport;Digestive system;Global and overview maps	Organoheterocyclic compounds	Biotin and derivatives	Not Available	65.7	0	Metabolic pathways;Biotin metabolism;ABC transporters;Vitamin digestion and absorption;Biosynthesis of cofactors	Metabolic pathways;Biotin metabolism;ABC transporters;Vitamin digestion and absorption;Biosynthesis of cofactors	1.1356	1.1355	0.9651	3.24e-09	4.24e-08	5.22	5.1996	5.1898	5.1863	5.1757	5.1914	5.3901	5.4118	5.3817	5.3602	5.3638	5.3852
pos_3632	Norvaline	metab_2821	yes	down	C01799	pos	760-78-1	118.087	1.22183	M+H	C5H11NO2	35.9	0	HMDB0013716;MJDBOTE0000679	-	-	-	-	-	Organic acids and derivatives	Carboxylic acids and derivatives	Amino acids, peptides, and analogues	35.9	0	-	-	1.0937	1.0935	0.9776	4.74e-12	2.08e-10	7.58	7.569	7.565	7.5637	7.5578	7.5534	7.745	7.7388	7.7298	7.7327	7.7344	7.7459
pos_3637	Thiodiacetic acid	metab_2825	yes	up	C14872	pos	123-93-3	192.033	1.20603	M+ACN+H	C4H6O4S	0	49.7	HMDB0042032	-	-	map00980	Metabolism	Xenobiotics biodegradation and metabolism	Organic acids and derivatives	Carboxylic acids and derivatives	Dicarboxylic acids and derivatives	0	49.7	Metabolism of xenobiotics by cytochrome P450	Metabolism of xenobiotics by cytochrome P450	1.153	1.1538	1.053	0.003131	0.01039	4.9259	4.9637	4.9187	5.0103	5.0031	4.722	4.7555	4.7619	4.4529	4.6815	4.6686	4.7362
pos_3658	N-Acetylputrescine	metab_2843	yes	up	C02714	pos	18233-70-0;5699-41-2	131.119	0.972183	M+H	C6H14N2O	44.7	0	HMDB0002064	-	-	map01100;map00330	Metabolism;Metabolism	Global and overview maps;Amino acid metabolism	Organic acids and derivatives	Carboximidic acids and derivatives	Carboximidic acids	44.7	0	Metabolic pathways;Arginine and proline metabolism	Metabolic pathways;Arginine and proline metabolism	1.2988	1.2987	1.044	1.31e-10	2.92e-09	5.8372	5.8213	5.8221	5.8093	5.8063	5.7997	5.5905	5.5629	5.5678	5.5495	5.5609	5.5956
pos_3659	Trehalose	metab_2844	yes	up	C01083	pos	99-20-7	365.107	0.964483	M+Na	C12H22O11	46.2	0	PW_C000776;HMDB0000975	Carbohydrates	Oligosaccharides	map01100;map00500;map02010	Metabolism;Metabolism;Environmental Information Processing	Global and overview maps;Carbohydrate metabolism;Membrane transport	Organic oxygen compounds	Organooxygen compounds	Carbohydrates and carbohydrate conjugates	46.2	0	Metabolic pathways;Starch and sucrose metabolism;ABC transporters	Metabolic pathways;Starch and sucrose metabolism;ABC transporters	1.4556	1.4558	1.0532	1.65e-08	1.83e-07	6.1561	6.1828	6.1525	6.1679	6.1298	6.122	5.8854	5.7999	5.7899	5.8258	5.878	5.8649
pos_3667	L-Carnitine	metab_2853	yes	up	C00318	pos	541-15-1	162.113	0.918533	M+H	C7H15NO3	66.1	0	HMDB0000062;PW_C000044;MJDBOTE0000806	-	-	map05415;map04976;map04714	Human Diseases;Organismal Systems;Organismal Systems	Cardiovascular disease;Digestive system;Environmental adaptation	Organic nitrogen compounds	Organonitrogen compounds	Quaternary ammonium salts	66.1	0	Diabetic cardiomyopathy;Bile secretion;Thermogenesis	Diabetic cardiomyopathy;Bile secretion;Thermogenesis	1.2234	1.2234	1.0389	1.25e-09	1.91e-08	5.8534	5.8149	5.8075	5.8133	5.8129	5.7948	5.6257	5.5836	5.6051	5.5971	5.5925	5.5842
pos_3670	Tilarginine	metab_2857	yes	down	C03884	pos	17035-90-4	189.136	0.903067	M+H	C7H16N4O2	73.2	0	HMDB0029416	-	-	-	-	-	Organic acids and derivatives	Carboxylic acids and derivatives	Amino acids, peptides, and analogues	73.2	0	-	-	1.2844	1.284	0.9542	4.83e-07	3.56e-06	5.12	5.1533	5.1668	5.2009	5.1332	5.0927	5.4562	5.3756	5.3841	5.4073	5.3758	5.3473
pos_404	LysoPE(18:2(9Z,12Z)/0:0)	metab_3155	yes	up	-	pos	85046-18-0	478.295	6.6487	M+H, M+Na	C23H44NO7P	0	76.3	HMDB0011507	-	-	-	-	-	Lipids and lipid-like molecules	Glycerophospholipids	Glycerophosphoethanolamines	0	76.3	-	-	1.1804	1.1802	1.035	2.19e-07	1.75e-06	6.1271	6.1709	6.1447	6.1223	6.0834	6.1211	5.9189	5.9665	5.9422	5.8918	5.9144	5.8928
pos_411	LysoPC(18:2(9Z,12Z)/0:0)	metab_3163	yes	up	-	pos	22252-07-9	520.342	6.70435	M+H, M+Na	C26H50NO7P	0	88.1	HMDB0010386	-	-	-	-	-	Lipids and lipid-like molecules	Glycerophospholipids	Glycerophosphocholines	0	88.1	-	-	1.1434	1.143	1.029	5.57e-05	0.0002661	7.3861	7.5162	7.4148	7.3948	7.3824	7.3576	7.1786	7.3061	7.1925	7.1713	7.1778	7.1756
pos_419	LysoPA(i-20:0/0:0)	metab_3171	yes	up	-	pos	-	508.342	6.75992	M+ACN+H, 2M+H	C23H47O7P	0	54.9	HMDB0114767	-	-	-	-	-	Lipids and lipid-like molecules	Glycerophospholipids	Glycerophosphates	0	54.9	-	-	1.7403	1.74	1.0714	1.01e-07	8.88e-07	6.6645	6.8084	6.7455	6.7287	6.6905	6.6763	6.2322	6.3938	6.2363	6.2376	6.2615	6.2629
pos_423	Epsilon-Tocopherol	metab_3176	yes	up	C14154	pos	490-23-3	411.324	6.75197	M+H, M+Na	C28H42O2	0	35.9	HMDB0304597;LMPR02020055;HMDB0030554	-	-	map01100;map00130	Metabolism;Metabolism	Global and overview maps;Metabolism of cofactors and vitamins	Lipids and lipid-like molecules	Prenol lipids	Quinone and hydroquinone lipids	0	35.9	Metabolic pathways;Ubiquinone and other terpenoid-quinone biosynthesis	Metabolic pathways;Ubiquinone and other terpenoid-quinone biosynthesis	1.5147	1.5143	1.0574	3.34e-06	2.01e-05	6.4039	6.5667	6.469	6.4529	6.4024	6.3919	6.047	6.2252	6.0836	6.056	6.105	6.0739
pos_481	PC(20:5(5Z,8Z,11Z,14Z,17Z)/18:0)	metab_3239	yes	up	C00157	pos	-	808.586	7.7129	M+H-2H2O, M+H	C46H82NO8P	0	82	HMDB0008497;PW_C004545;LMGP01011937	Lipids	Phospholipids	map01100;map00564;map00590;map00591;map00592;map05231;map04723	Metabolism;Metabolism;Metabolism;Metabolism;Metabolism;Human Diseases;Organismal Systems	Global and overview maps;Lipid metabolism;Lipid metabolism;Lipid metabolism;Lipid metabolism;Cancer: overview;Nervous system	Lipids and lipid-like molecules	Glycerophospholipids	Glycerophosphocholines	0	82	Metabolic pathways;Glycerophospholipid metabolism;Arachidonic acid metabolism;Linoleic acid metabolism;alpha-Linolenic acid metabolism;Choline metabolism in cancer;Retrograde endocannabinoid signaling	Metabolic pathways;Glycerophospholipid metabolism;Arachidonic acid metabolism;Linoleic acid metabolism;alpha-Linolenic acid metabolism;Choline metabolism in cancer;Retrograde endocannabinoid signaling	1.2626	1.2638	1.0503	0.005984	0.01866	6.5019	6.1922	6.5245	6.5138	6.5792	6.6521	6.4513	6.1378	6.0306	6.1006	6.1113	6.2652
pos_546	Pc(12:0/0:0)	metab_3311	yes	down	-	pos	-	440.279	6.41	M+H, M+Na	C20H42NO7P	50.8	0	HMDB0240697;LMGP01050009	-	-	-	-	-	Lipids and lipid-like molecules	Glycerophospholipids	Glycerophosphocholines	50.8	0	-	-	1.4736	1.4732	0.949	2.44e-09	3.32e-08	5.8619	5.8945	5.9513	5.8935	5.909	5.8807	6.2274	6.1662	6.2286	6.2338	6.2224	6.2132
pos_682	(3S,5S)-3,5-Diaminohexanoate	metab_3461	yes	down	C01186	pos	17027-83-7	185.07	0.801583	M+K	C6H14N2O2	0	30.9	HMDB0012115	-	-	map01100;map00310	Metabolism;Metabolism	Global and overview maps;Amino acid metabolism	Organic acids and derivatives	Carboxylic acids and derivatives	Amino acids, peptides, and analogues	0	30.9	Metabolic pathways;Lysine degradation	Metabolic pathways;Lysine degradation	1.2801	1.28	0.9594	5.55e-11	1.52e-09	5.6106	5.6554	5.6227	5.6198	5.6275	5.6042	5.8778	5.863	5.8536	5.8606	5.8525	5.8578
pos_708	L-Homocysteic acid	metab_3490	yes	up	C16511	pos	14857-77-3	148.005	0.8799	M+H-2H2O	C4H9NO5S	0	35.1	HMDB0002205	-	-	map04080	Environmental Information Processing	Signaling molecules and interaction	Organic acids and derivatives	Carboxylic acids and derivatives	Amino acids, peptides, and analogues	0	35.1	Neuroactive ligand-receptor interaction	Neuroactive ligand-receptor interaction	1.8831	1.883	1.0979	8.51e-14	9.23e-12	5.7455	5.7408	5.7432	5.7347	5.7498	5.7473	5.2422	5.2461	5.2514	5.2209	5.2376	5.1925
pos_713	2,3-Diaminopyridine	metab_3496	yes	down	-	pos	-	110.072	0.895117	M+H	C5H7N3	75	0	-	-	-	-	-	-	-	-	-	75	0	-	-	1.0711	1.071	0.9733	1.42e-10	3.11e-09	6.0974	6.0931	6.0758	6.0757	6.0818	6.0582	6.2561	6.2505	6.2402	6.2498	6.24	6.2443
pos_714	3-(1-Pyrazolyl)-Alanine	metab_3497	yes	down	-	pos	-	156.078	0.895117	M+H	C6H9N3O2	68.4	0	-	-	-	-	-	-	-	-	-	68.4	0	-	-	1.0339	1.0338	0.979	2.72e-12	1.35e-10	7.1977	7.206	7.1956	7.1933	7.1922	7.1833	7.3596	7.3533	7.3472	7.3442	7.3437	7.3473
pos_718	Trans-4-Hydroxy-L-proline	metab_3500	yes	down	C01157	pos	51-35-4	132.066	0.918533	M+H	C5H9NO3	73.3	0	HMDB0000725	Peptides	Amino acids	map01100;map02010;map00330	Metabolism;Environmental Information Processing;Metabolism	Global and overview maps;Membrane transport;Amino acid metabolism	Organic acids and derivatives	Carboxylic acids and derivatives	Amino acids, peptides, and analogues	73.3	0	Metabolic pathways;ABC transporters;Arginine and proline metabolism	Metabolic pathways;ABC transporters;Arginine and proline metabolism	1.7016	1.7014	0.9265	7.46e-11	1.92e-09	5.3089	5.2499	5.2897	5.3508	5.2902	5.2979	5.7325	5.7134	5.7024	5.7069	5.7079	5.7429
pos_719	Glycerophosphocholine	metab_3501	yes	down	C00670	pos	28319-77-9	258.111	0.926067	M+H	C8H20NO6P	93.9	0	HMDB0008357;HMDB0008327;HMDB0007962;HMDB0008390;HMDB0008093;HMDB0008062;HMDB0007995;HMDB0008523;HMDB0008718;HMDB0008061;HMDB0008652;HMDB0008030;HMDB0008391;HMDB0008359;HMDB0011225;HMDB0008393;HMDB0008227;HMDB0008159;HMDB0008063;HMDB0008193;HMDB0008588;HMDB0008557;HMDB0008720;HMDB0008358;HMDB0011290;HMDB0007930;HMDB0007929;HMDB0007931;HMDB0008455;HMDB0008260;HMDB0008653;HMDB0008127;HMDB0008589;HMD…	-	-	map00565;map00564;map05231	Metabolism;Metabolism;Human Diseases	Lipid metabolism;Lipid metabolism;Cancer: overview	Lipids and lipid-like molecules	Glycerophospholipids	Glycerophosphocholines	93.9	0	Ether lipid metabolism;Glycerophospholipid metabolism;Choline metabolism in cancer	Ether lipid metabolism;Glycerophospholipid metabolism;Choline metabolism in cancer	1.0335	1.0333	0.9809	2.01e-11	6.46e-10	7.9665	7.9607	7.9563	7.9541	7.9502	7.939	8.1215	8.1092	8.1043	8.1015	8.1062	8.1116
pos_728	Alanylproline	metab_3510	yes	up	-	pos	13485-59-1	219.135	0.995083	M+CH3OH+H	C8H14N2O3	0	50.2	HMDB0028695	-	-	-	-	-	Organic acids and derivatives	Carboxylic acids and derivatives	Amino acids, peptides, and analogues	0	50.2	-	-	1.8947	1.8947	1.0883	9.21e-13	6.25e-11	6.439	6.4012	6.3952	6.3857	6.3808	6.3627	5.8738	5.8683	5.8593	5.881	5.8988	5.8712
pos_732	N-Methyl-L-glutamate	metab_3513	yes	up	C01046	pos	35989-16-3	162.077	1.01855	M+H	C6H11NO4	76.9	0	HMDB0062660	-	-	map01100	Metabolism	Global and overview maps	Organic acids and derivatives	Carboxylic acids and derivatives	Amino acids, peptides, and analogues	76.9	0	Metabolic pathways	Metabolic pathways	1.1649	1.1649	1.0345	1.44e-10	3.14e-09	5.9185	5.8828	5.9103	5.8981	5.9156	5.909	5.7163	5.7147	5.7012	5.6873	5.7104	5.7225
pos_745	N-Acetyl-D-mannosamine	metab_3522	yes	down	C00645	pos	3615-17-6;7772-94-3	204.088	1.1822	M+H-H2O	C8H15NO6	68.5	0	HMDB0001129	Carbohydrates	Monosaccharides	map01100;map00520	Metabolism;Metabolism	Global and overview maps;Carbohydrate metabolism	Organic oxygen compounds	Organooxygen compounds	Carbohydrates and carbohydrate conjugates	68.5	0	Metabolic pathways;Amino sugar and nucleotide sugar metabolism	Metabolic pathways;Amino sugar and nucleotide sugar metabolism	1.1786	1.1777	0.9534	0.0001576	0.0006746	4.5744	4.6435	4.7458	4.6789	4.6951	4.5384	4.8849	4.9311	4.7723	4.862	4.8882	4.8999
pos_766	DL-m-Tyrosine	metab_3540	yes	down	-	pos	-	164.071	1.34813	M+H-H2O	C9H11NO3	54.8	0	-	-	-	-	-	-	-	-	-	54.8	0	-	-	2.3561	2.3559	0.8498	3.76e-09	4.81e-08	4.7618	4.5561	4.4949	4.4839	4.633	4.6068	5.4121	5.3878	5.3919	5.4381	5.3909	5.3817
pos_769	Hydroxyphenylacetylglycine	metab_3543	yes	down	C05596	pos	28116-23-6	210.077	1.35607	M+H	C10H11NO4	0	77	HMDB0000735	-	-	map00350	Metabolism	Amino acid metabolism	Organic acids and derivatives	Carboxylic acids and derivatives	Amino acids, peptides, and analogues	0	77	Tyrosine metabolism	Tyrosine metabolism	1.9498	1.9494	0.9167	2.19e-12	1.14e-10	6.0881	6.0473	6.0464	6.0202	6.0248	6.0017	6.6048	6.583	6.5807	6.6067	6.5804	6.5688
pos_785	Aspartyl-L-proline	metab_3561	yes	down	-	pos	42155-95-3	231.099	1.48287	M+H	C9H14N2O5	0	69.7	HMDB0002335	-	-	-	-	-	Organic acids and derivatives	Carboxylic acids and derivatives	Amino acids, peptides, and analogues	0	69.7	-	-	2.7398	2.7398	0.8115	3.6e-12	1.73e-10	4.6749	4.6468	4.5606	4.739	4.7428	4.6547	5.7538	5.7825	5.7587	5.7522	5.754	5.7304
pos_791	DL-Dopa	metab_3567	yes	down	-	pos	63-84-3	198.077	1.5545	M+H	C9H11NO4	95.6	0	HMDB0000609;MJDBOTE0000587	-	-	-	-	-	Organic acids and derivatives	Carboxylic acids and derivatives	Amino acids, peptides, and analogues	95.6	0	-	-	1.5781	1.5778	0.9367	1.67e-10	3.56e-09	5.3517	5.3606	5.3538	5.3093	5.3416	5.3335	5.7139	5.721	5.6833	5.744	5.6922	5.6645
pos_837	Dihydro-3-hydroxy-4,4-dimethyl-2(3H)-Furanone	metab_3617	yes	down	-	pos	-	95.0502	1.98408	M+H-2H2O	C6H10O3	0	47.4	-	-	-	-	-	-	-	-	-	0	47.4	-	-	1.8279	1.8277	0.9132	1.23e-10	2.75e-09	5.0265	5.0981	5.1092	5.1048	5.1052	5.1122	5.5775	5.6011	5.5386	5.6174	5.5492	5.5809
pos_843	Norleucine	metab_3624	yes	down	C01933	pos	327-57-1	132.103	2.03157	M+H	C6H13NO2	54.4	0	HMDB0001645;HMDB0251526	-	-	-	-	-	Organic acids and derivatives	Carboxylic acids and derivatives	Amino acids, peptides, and analogues	54.4	0	-	-	1.2002	1.2002	0.975	1.33e-12	7.93e-11	8.1046	8.1267	8.1096	8.1211	8.107	8.1075	8.3213	8.331	8.3105	8.3152	8.3178	8.3295
pos_882	N2-Ethyl-2'-deoxyguanosine	metab_3662	yes	up	-	pos	-	278.125	2.4347	M+H-H2O	C12H17N5O4	0	47.5	HMDB0255293	-	-	-	-	-	Nucleosides, nucleotides, and analogues	Purine nucleosides	Purine 2''-deoxyribonucleosides	0	47.5	-	-	1.2936	1.2939	1.0496	1.03e-06	7.01e-06	5.381	5.3458	5.3231	5.3264	5.3337	5.2863	5.139	5.0126	5.0913	5.0431	5.133	5.0655
pos_887	Dimethyl (R)-pyrrolidine-1,2-dicarboxylate	metab_3667	yes	down	-	pos	-	188.093	2.49835	M+H	C8H13NO4	63.4	0	-	-	-	-	-	-	-	-	-	63.4	0	-	-	1.2503	1.2502	0.9535	4.99e-09	6.27e-08	4.7102	4.6847	4.656	4.6745	4.6563	4.6355	4.9053	4.9098	4.9097	4.8852	4.9062	4.8722
pos_896	Pro Val	metab_3677	yes	down	-	pos	-	215.14	2.53822	M+H	C10H18N2O3	53.9	0	-	-	-	-	-	-	-	-	-	53.9	0	-	-	2.4776	2.4773	0.8495	2.7e-16	7.09e-14	5.025	5.0025	4.985	4.9857	4.9998	4.9664	5.8874	5.8692	5.8776	5.8671	5.8875	5.8846
pos_934	Casuarine 6-alpha-D-glucoside	metab_3717	yes	down	-	pos	186795-20-0	400.185	2.71253	M+CH3OH+H	C14H25NO10	0	38.3	HMDB0031999	-	-	-	-	-	Organic oxygen compounds	Organooxygen compounds	Carbohydrates and carbohydrate conjugates	0	38.3	-	-	1.3245	1.3244	0.9398	0.00189	0.006584	4.9901	5.1737	5.0968	4.713	4.7553	4.9575	5.2316	5.248	5.3189	5.2744	5.2396	5.2749
pos_940	Pro Pro Asp	metab_3724	yes	down	-	pos	-	328.152	2.72813	M+H	C14H21N3O6	46.1	0	-	-	-	-	-	-	-	-	-	46.1	0	-	-	1.1075	1.107	0.9632	8.46e-06	4.7e-05	4.9276	4.9205	5	4.9013	4.9166	4.9763	5.1379	5.0531	5.1481	5.1205	5.1634	5.153
pos_941	Pro Val Glu	metab_3725	yes	down	-	pos	-	344.183	2.72813	M+H	C15H25N3O6	80.1	0	-	-	-	-	-	-	-	-	-	80.1	0	-	-	1.7716	1.7714	0.909	6.49e-07	4.62e-06	4.6119	4.6392	4.7527	4.7054	4.6808	4.8368	5.1641	5.2169	5.0891	5.1203	5.1892	5.2698
pos_942	2-Aminohexanedioic Acid	metab_3726	yes	up	C00956	pos	1118-90-7	144.066	2.73608	M+H-H2O	C6H11NO4	71.3	0	HMDB0302754;HMDB0000510	-	-	map01100;map00310;map00311;map00300;map01210;map01230	Metabolism;Metabolism;Metabolism;Metabolism;Metabolism;Metabolism	Global and overview maps;Amino acid metabolism;Biosynthesis of other secondary metabolites;Amino acid metabolism;Global and overview maps;Global and overview maps	Organic acids and derivatives	Carboxylic acids and derivatives	Amino acids, peptides, and analogues	71.3	0	Metabolic pathways;Lysine degradation;Penicillin and cephalosporin biosynthesis;Lysine biosynthesis;2-Oxocarboxylic acid metabolism;Biosynthesis of amino acids	Metabolic pathways;Lysine degradation;Penicillin and cephalosporin biosynthesis;Lysine biosynthesis;2-Oxocarboxylic acid metabolism;Biosynthesis of amino acids	1.055	1.0551	1.0325	2.93e-07	2.28e-06	5.2757	5.2538	5.2781	5.2653	5.2791	5.2608	5.0651	5.0788	5.0819	5.1131	5.1398	5.1386
pos_948	Pro Pro Gly	metab_3731	yes	down	-	pos	-	270.146	2.75998	M+H	C12H19N3O4	50.6	0	-	-	-	-	-	-	-	-	-	50.6	0	-	-	1.6992	1.699	0.9306	3.92e-14	5.55e-12	5.5839	5.5814	5.5731	5.5737	5.5848	5.5449	5.9993	5.9786	5.9853	5.9862	5.9943	5.9975
pos_951	8-Hydroxy-deoxyguanosine	metab_3735	yes	down	-	pos	88847-89-6	306.083	2.76797	M+Na	C10H13N5O5	0	66	HMDB0003333	-	-	-	-	-	Nucleosides, nucleotides, and analogues	Purine nucleosides	Purine 2''-deoxyribonucleosides	0	66	-	-	1.567	1.5668	0.9347	1.02e-10	2.36e-09	5.0987	5.0778	5.123	5.0571	5.1029	5.0993	5.4404	5.4693	5.4258	5.4486	5.4292	5.4823
pos_990	7-Hydroxyoctanoic acid	metab_3778	yes	up	-	pos	17173-14-7	202.145	2.83982	M+ACN+H	C8H16O3	0	61	HMDB0000486	-	-	-	-	-	Organic acids and derivatives	Hydroxy acids and derivatives	Medium-chain hydroxy acids and derivatives	0	61	-	-	1.7427	1.7432	1.1068	4e-05	0.0001985	4.9611	4.9747	5.0373	4.9442	5.0655	4.9213	4.7125	4.4724	4.5817	4.3121	4.6085	4.3296
pos_995	8-Hydroxyquinoline	metab_3783	yes	down	C19434	pos	148-24-3	146.061	2.84765	M+H	C9H7NO	69.2	0	-	-	-	-	-	-	-	-	-	69.2	0	-	-	1.3924	1.3927	0.9321	6.43e-05	0.000303	4.3119	4.3173	4.2078	4.2817	4.1145	4.302	4.4818	4.6602	4.4966	4.5007	4.5952	4.6627
pos_999	N-Benzyloxycarbonylglycine	metab_3787	yes	down	C03710	pos	1138-80-3	210.077	2.84765	M+H	C10H11NO4	76.3	0	-	-	-	-	-	-	-	-	-	76.3	0	-	-	1.1673	1.167	0.9537	0.0002153	0.0008983	4.6226	4.7245	4.6971	4.5668	4.5892	4.6195	4.9024	4.8844	4.8914	4.9471	4.8065	4.7378
pos_30	2-Hydroxycinnamic acid	metab_3788	yes	down	C01772;C05838	pos	495-79-4;614-60-8	182.082	1.97612	M+H, M+NH4, M+H-H2O	C9H8O3	73.1	0	HMDB0002641;HMDB0041592	-	-	map01100;map00360	Metabolism;Metabolism	Global and overview maps;Amino acid metabolism	Phenylpropanoids and polyketides	Cinnamic acids and derivatives	Hydroxycinnamic acids and derivatives	73.1	0	Metabolic pathways;Phenylalanine metabolism	Metabolic pathways;Phenylalanine metabolism	2.3668	2.3666	0.896	6.33e-18	5.56e-15	6.9399	6.9645	6.9443	6.9649	6.9419	6.9429	7.7609	7.7651	7.7513	7.753	7.7481	7.764
pos_751	D-Galactose	metab_3792	yes	up	C00124	pos	59-23-4;59-23-4;10257-28-0;3646-73-9;7296-64-2	198.098	1.214	M+NH4	C6H12O6	37.8	0	HMDB0000143;HMDB0003449;HMDB0250761;PW_C000093;MJDBOTE0001042	Carbohydrates	Monosaccharides	map01100;map04973;map04978;map00052	Metabolism;Organismal Systems;Organismal Systems;Metabolism	Global and overview maps;Digestive system;Digestive system;Carbohydrate metabolism	Organic oxygen compounds	Organooxygen compounds	Carbohydrates and carbohydrate conjugates	37.8	0	Metabolic pathways;Carbohydrate digestion and absorption;Mineral absorption;Galactose metabolism	Metabolic pathways;Carbohydrate digestion and absorption;Mineral absorption;Galactose metabolism	1.1253	1.1253	1.0297	1.01e-10	2.36e-09	6.368	6.3839	6.3887	6.3832	6.3784	6.3644	6.2161	6.2054	6.1847	6.1865	6.187	6.1845
pos_900	Dihydrobiopterin	metab_3794	yes	down	C02953	pos	6779-87-9	262.093	2.55417	M+Na	C9H13N5O3	0	33	PW_C000027;HMDB0000038	-	-	map01100;map00790;map01240	Metabolism;Metabolism;Metabolism	Global and overview maps;Metabolism of cofactors and vitamins;Global and overview maps	Organoheterocyclic compounds	Pteridines and derivatives	Pterins and derivatives	0	33	Metabolic pathways;Folate biosynthesis;Biosynthesis of cofactors	Metabolic pathways;Folate biosynthesis;Biosynthesis of cofactors	4.3917	4.3914	0.5103	4.51e-12	2.03e-10	2.8501	2.8491	2.8353	3.2521	2.8287	2.8182	5.6952	5.6821	5.6997	5.5754	5.7641	5.7515
pos_3324	Indole	metab_3798	yes	down	C00463	pos	120-72-9;109-97-7	118.066	2.84765	M+H	C8H7N	60.4	0	HMDB0035924;HMDB0000738	-	-	map01100;map00400;map00380;map04974	Metabolism;Metabolism;Metabolism;Organismal Systems	Global and overview maps;Amino acid metabolism;Amino acid metabolism;Digestive system	Organoheterocyclic compounds	Heteroaromatic compounds	Not Available	60.4	0	Metabolic pathways;Phenylalanine, tyrosine and tryptophan biosynthesis;Tryptophan metabolism;Protein digestion and absorption	Metabolic pathways;Phenylalanine, tyrosine and tryptophan biosynthesis;Tryptophan metabolism;Protein digestion and absorption	1.193	1.1928	0.9638	7.4e-12	2.87e-10	5.498	5.4832	5.4864	5.4711	5.4707	5.4705	5.6767	5.6749	5.6836	5.692	5.6931	5.6946
pos_3161	Indole-3-Carboxaldehyde	metab_3799	yes	down	C08493	pos	58-63-9;487-89-8;87-51-4	146.061	3.31053	M+H	C9H7NO	95.7	0	HMDB0029737;HMDB0000195;HMDB0000197;MJDBSJD0000088	-	-	-	-	-	Organoheterocyclic compounds	Indoles and derivatives	Indoles	95.7	0	-	-	1.3374	1.3372	0.9584	4.53e-13	3.71e-11	5.9849	5.9751	5.9639	5.9589	5.9585	5.9503	6.2271	6.2185	6.2167	6.2268	6.2255	6.2268
pos_3435	N-Acetyl-D-galactosamine	metab_3801	yes	down	C01132	pos	1811-31-0;14215-68-0;1811-31-0;14131-60-3	186.077	2.61798	M+H-2H2O	C8H15NO6	75.3	0	HMDB0000212;HMDB0000853;MJDBOTE0000646	Carbohydrates	Monosaccharides	map01100;map00052	Metabolism;Metabolism	Global and overview maps;Carbohydrate metabolism	Organic oxygen compounds	Organooxygen compounds	Carbohydrates and carbohydrate conjugates	75.3	0	Metabolic pathways;Galactose metabolism	Metabolic pathways;Galactose metabolism	1.6759	1.6766	0.9089	2.89e-06	1.77e-05	4.3037	4.3582	4.1927	4.3666	4.1506	4.237	4.586	4.734	4.7166	4.74	4.6394	4.7582
pos_3616	N-Epsilon-Acetyl-L-Lysine	metab_3802	yes	down	C02727	pos	692-04-6;87-51-4	189.124	1.34813	M+H	C8H16N2O3	88.2	0	HMDB0000206;HMDB0000197;MJDBOTE0000583	-	-	map01100;map00310	Metabolism;Metabolism	Global and overview maps;Amino acid metabolism	Organic acids and derivatives	Carboxylic acids and derivatives	Amino acids, peptides, and analogues	88.2	0	Metabolic pathways;Lysine degradation	Metabolic pathways;Lysine degradation	1.0916	1.0914	0.9725	9.56e-10	1.52e-08	6.1848	6.151	6.1465	6.1413	6.1413	6.1315	6.3337	6.3249	6.3163	6.3236	6.3176	6.3213
pos_40	Trans-Cinnamic acid	metab_3804	yes	down	C00423	pos	102-94-3;140-10-3	166.087	2.84765	M+H-H2O, M+NH4, M+H	C9H8O2	0	43.7	HMDB0000567;HMDB0000930	-	-	map01100;map00130;map00360	Metabolism;Metabolism;Metabolism	Global and overview maps;Metabolism of cofactors and vitamins;Amino acid metabolism	Phenylpropanoids and polyketides	Cinnamic acids and derivatives	Cinnamic acids	0	43.7	Metabolic pathways;Ubiquinone and other terpenoid-quinone biosynthesis;Phenylalanine metabolism	Metabolic pathways;Ubiquinone and other terpenoid-quinone biosynthesis;Phenylalanine metabolism	1.1347	1.1344	0.9762	4.19e-08	4.04e-07	7.8001	7.7586	7.7969	7.7691	7.7985	7.7517	7.9979	7.9496	7.9809	7.9364	7.9814	7.9666
