# Supplementary material for: Gut microbiota-driven regulation of queen bee ovarian metabolism
Source: Microbiol Spectr. 2023 Sep 26;11(5):e02145-23. doi: 10.1128/spectrum.02145-23 (PMC10581225; doi:10.1128/spectrum.02145-23)
Supplement: Table S4 — 79 metabolic pathways in the queen bee ovary. [file spectrum.02145-23-s0005.xlsx]

## Sheet: Table S4
Table S4：79 metabolic pathways in the queen bee ovary
Num	First Category	Second Category	Pathway Description	Pathway_ID	Database	Ratio_in_study	Ratio_in_pop	Pvalue_uncorrected	Pvalue_corrected
1	Metabolism	Glycan biosynthesis and metabolism	Glycosylphosphatidylinositol (GPI)-anchor biosynthesis	map00563	KEGG PATHWAY	1/60	4/6215	0.0381	0.1053
1	Human Diseases	Immune disease	Asthma	map05310	KEGG PATHWAY	1/60	5/6215	0.0474	0.1191
1	Organismal Systems	Endocrine system	Melanogenesis	map04916	KEGG PATHWAY	1/60	6/6215	0.0566	0.1269
1	Human Diseases	Infectious disease: parasitic	African trypanosomiasis	map05143	KEGG PATHWAY	1/60	8/6215	0.0747	0.155
1	Cellular Processes	Cellular community - eukaryotes	Gap junction	map04540	KEGG PATHWAY	1/60	11/6215	0.1013	0.1955
1	Organismal Systems	Nervous system	Synaptic vesicle cycle	map04721	KEGG PATHWAY	1/60	12/6215	0.11	0.2075
1	Environmental Information Processing	Signal transduction	Sphingolipid signaling pathway	map04071	KEGG PATHWAY	1/60	15/6215	0.1356	0.2446
1	Human Diseases	Drug resistance: antineoplastic	Antifolate resistance	map01523	KEGG PATHWAY	1/60	17/6215	0.1522	0.2688
1	Organismal Systems	Nervous system	Retrograde endocannabinoid signaling	map04723	KEGG PATHWAY	1/60	19/6215	0.1686	0.2915
1	Metabolism	Metabolism of cofactors and vitamins	Riboflavin metabolism	map00740	KEGG PATHWAY	1/60	20/6215	0.1766	0.2991
1	Metabolism	Biosynthesis of other secondary metabolites	Caffeine metabolism	map00232	KEGG PATHWAY	1/60	22/6215	0.1925	0.3132
1	Metabolism	Metabolism of other amino acids	Taurine and hypotaurine metabolism	map00430	KEGG PATHWAY	1/60	22/6215	0.1925	0.3132
1	Metabolism	Amino acid metabolism	Arginine biosynthesis	map00220	KEGG PATHWAY	1/60	23/6215	0.2003	0.3137
1	Organismal Systems	Environmental adaptation	Thermogenesis	map04714	KEGG PATHWAY	1/60	23/6215	0.2003	0.3137
1	Environmental Information Processing	Signal transduction	cAMP signaling pathway	map04024	KEGG PATHWAY	1/60	25/6215	0.2157	0.3255
1	Metabolism	Lipid metabolism	Sphingolipid metabolism	map00600	KEGG PATHWAY	1/60	25/6215	0.2157	0.3255
1	Metabolism	Metabolism of cofactors and vitamins	Pantothenate and CoA biosynthesis	map00770	KEGG PATHWAY	1/60	30/6215	0.253	0.3333
1	Organismal Systems	Digestive system	Carbohydrate digestion and absorption	map04973	KEGG PATHWAY	1/60	27/6215	0.2309	0.3362
1	Metabolism	Metabolism of cofactors and vitamins	Thiamine metabolism	map00730	KEGG PATHWAY	1/60	31/6215	0.2603	0.3375
1	Human Diseases	Cancer: overview	Chemical carcinogenesis - receptor activation	map05207	KEGG PATHWAY	1/60	29/6215	0.2457	0.3399
1	Organismal Systems	Digestive system	Mineral absorption	map04978	KEGG PATHWAY	1/60	29/6215	0.2457	0.3399
1	Metabolism	Lipid metabolism	Linoleic acid metabolism	map00591	KEGG PATHWAY	1/60	28/6215	0.2383	0.341
1	Metabolism	Metabolism of cofactors and vitamins	Biotin metabolism	map00780	KEGG PATHWAY	1/60	28/6215	0.2383	0.341
1	Metabolism	Metabolism of other amino acids	beta-Alanine metabolism	map00410	KEGG PATHWAY	1/60	32/6215	0.2674	0.3415
1	Metabolism	Energy metabolism	Sulfur metabolism	map00920	KEGG PATHWAY	1/60	33/6215	0.2745	0.3453
1	Metabolism	Carbohydrate metabolism	Pentose phosphate pathway	map00030	KEGG PATHWAY	1/60	35/6215	0.2886	0.3575
1	Organismal Systems	Sensory system	Inflammatory mediator regulation of TRP channels	map04750	KEGG PATHWAY	1/60	35/6215	0.2886	0.3575
1	Metabolism	Carbohydrate metabolism	Starch and sucrose metabolism	map00500	KEGG PATHWAY	1/60	37/6215	0.3023	0.3637
1	Organismal Systems	Digestive system	Vitamin digestion and absorption	map04977	KEGG PATHWAY	1/60	39/6215	0.3158	0.3744
1	Metabolism	Lipid metabolism	alpha-Linolenic acid metabolism	map00592	KEGG PATHWAY	1/60	44/6215	0.3484	0.4073
1	Metabolism	Amino acid metabolism	Histidine metabolism	map00340	KEGG PATHWAY	1/60	47/6215	0.3672	0.4233
1	Metabolism	Lipid metabolism	Primary bile acid biosynthesis	map00120	KEGG PATHWAY	1/60	47/6215	0.3672	0.4233
1	Metabolism	Amino acid metabolism	Glycine, serine and threonine metabolism	map00260	KEGG PATHWAY	1/60	50/6215	0.3855	0.4324
1	Metabolism	Metabolism of cofactors and vitamins	Nicotinate and nicotinamide metabolism	map00760	KEGG PATHWAY	1/60	55/6215	0.4149	0.4591
1	Metabolism	Carbohydrate metabolism	Pentose and glucuronate interconversions	map00040	KEGG PATHWAY	1/60	58/6215	0.4318	0.4595
1	Metabolism	Metabolism of cofactors and vitamins	Folate biosynthesis	map00790	KEGG PATHWAY	1/60	58/6215	0.4318	0.4595
1	Metabolism	Carbohydrate metabolism	Ascorbate and aldarate metabolism	map00053	KEGG PATHWAY	1/60	57/6215	0.4262	0.4655
1	Metabolism	Amino acid metabolism	Cysteine and methionine metabolism	map00270	KEGG PATHWAY	1/60	64/6215	0.4642	0.4816
1	Metabolism	Lipid metabolism	Arachidonic acid metabolism	map00590	KEGG PATHWAY	1/60	75/6215	0.519	0.5319
1	Metabolism	Carbohydrate metabolism	Amino sugar and nucleotide sugar metabolism	map00520	KEGG PATHWAY	1/60	108/6215	0.6525	0.6604
1	Metabolism	Xenobiotics biodegradation and metabolism	Metabolism of xenobiotics by cytochrome P450	map00980	KEGG PATHWAY	1/60	121/6215	0.6944	0.6944
2	Human Diseases	Substance dependence	Alcoholism	map05034	KEGG PATHWAY	2/60	10/6215	0.0039	0.0217
2	Human Diseases	Substance dependence	Amphetamine addiction	map05031	KEGG PATHWAY	2/60	9/6215	0.0032	0.0218
2	Organismal Systems	Development and regeneration	Axon regeneration	map04361	KEGG PATHWAY	2/60	7/6215	0.0019	0.0221
2	Human Diseases	Substance dependence	Cocaine addiction	map05030	KEGG PATHWAY	2/60	7/6215	0.0019	0.0221
2	Organismal Systems	Endocrine system	Prolactin signaling pathway	map04917	KEGG PATHWAY	2/60	11/6215	0.0048	0.0233
2	Organismal Systems	Nervous system	Dopaminergic synapse	map04728	KEGG PATHWAY	2/60	12/6215	0.0057	0.0262
2	Metabolism	Biosynthesis of other secondary metabolites	Penicillin and cephalosporin biosynthesis	map00311	KEGG PATHWAY	2/60	18/6215	0.0127	0.0479
2	Metabolism	Carbohydrate metabolism	Citrate cycle (TCA cycle)	map00020	KEGG PATHWAY	2/60	20/6215	0.0156	0.0562
2	Human Diseases	Neurodegenerative disease	Parkinson disease	map05012	KEGG PATHWAY	2/60	21/6215	0.0171	0.0592
2	Metabolism	Lipid metabolism	Ether lipid metabolism	map00565	KEGG PATHWAY	2/60	25/6215	0.0238	0.0761
2	Organismal Systems	Endocrine system	Glucagon signaling pathway	map04922	KEGG PATHWAY	2/60	26/6215	0.0257	0.0789
2	Metabolism	Amino acid metabolism	Alanine, aspartate and glutamate metabolism	map00250	KEGG PATHWAY	2/60	28/6215	0.0295	0.0874
2	Metabolism	Amino acid metabolism	Lysine biosynthesis	map00300	KEGG PATHWAY	2/60	35/6215	0.0445	0.1154
2	Metabolism	Biosynthesis of other secondary metabolites	Monobactam biosynthesis	map00261	KEGG PATHWAY	2/60	39/6215	0.0541	0.1282
2	Metabolism	Carbohydrate metabolism	Galactose metabolism	map00052	KEGG PATHWAY	2/60	46/6215	0.0724	0.154
2	Metabolism	Lipid metabolism	Fatty acid degradation	map00071	KEGG PATHWAY	2/60	50/6215	0.0836	0.1693
2	Genetic Information Processing	Translation	Aminoacyl-tRNA biosynthesis	map00970	KEGG PATHWAY	2/60	52/6215	0.0894	0.1767
2	Metabolism	Carbohydrate metabolism	Glyoxylate and dicarboxylate metabolism	map00630	KEGG PATHWAY	2/60	62/6215	0.1201	0.2215
2	Organismal Systems	Endocrine system	Thyroid hormone synthesis	map04918	KEGG PATHWAY	1/60	21/6215	0.1846	0.3064
2	Cellular Processes	Cell growth and death	Ferroptosis	map04216	KEGG PATHWAY	1/60	29/6215	0.2457	0.3399
2	Human Diseases	Cancer: overview	Chemical carcinogenesis - reactive oxygen species	map05208	KEGG PATHWAY	1/60	57/6215	0.4262	0.4655
3	Organismal Systems	Sensory system	Taste transduction	map04742	KEGG PATHWAY	3/60	32/6215	0.0035	0.0206
3	Metabolism	Amino acid metabolism	Phenylalanine, tyrosine and tryptophan biosynthesis	map00400	KEGG PATHWAY	3/60	34/6215	0.0041	0.0215
3	Organismal Systems	Nervous system	Serotonergic synapse	map04726	KEGG PATHWAY	3/60	42/6215	0.0075	0.0312
3	Organismal Systems	Digestive system	Protein digestion and absorption	map04974	KEGG PATHWAY	3/60	47/6215	0.0103	0.0406
3	Metabolism	Amino acid metabolism	Phenylalanine metabolism	map00360	KEGG PATHWAY	3/60	60/6215	0.0198	0.0658
3	Metabolism	Metabolism of cofactors and vitamins	Ubiquinone and other terpenoid-quinone biosynthesis	map00130	KEGG PATHWAY	3/60	71/6215	0.0308	0.088
3	Metabolism	Amino acid metabolism	Arginine and proline metabolism	map00330	KEGG PATHWAY	3/60	78/6215	0.039	0.1046
3	Metabolism	Metabolism of other amino acids	Glutathione metabolism	map00480	KEGG PATHWAY	2/60	38/6215	0.0516	0.126
3	Human Diseases	Cardiovascular disease	Diabetic cardiomyopathy	map05415	KEGG PATHWAY	2/60	39/6215	0.0541	0.1282
3	Organismal Systems	Digestive system	Bile secretion	map04976	KEGG PATHWAY	3/60	97/6215	0.0667	0.1456
4	Human Diseases	Cancer: overview	Choline metabolism in cancer	map05231	KEGG PATHWAY	3/60	11/6215	0.0001	0.0028
4	Human Diseases	Cancer: overview	Central carbon metabolism in cancer	map05230	KEGG PATHWAY	4/60	37/6215	0.0004	0.0068
4	Metabolism	Nucleotide metabolism	Pyrimidine metabolism	map00240	KEGG PATHWAY	4/60	65/6215	0.0034	0.0219
4	Metabolism	Amino acid metabolism	Tyrosine metabolism	map00350	KEGG PATHWAY	4/60	78/6215	0.0066	0.0287
5	Environmental Information Processing	Signaling molecules and interaction	Neuroactive ligand-receptor interaction	map04080	KEGG PATHWAY	5/60	52/6215	0.0001	0.0036
5	Metabolism	Lipid metabolism	Glycerophospholipid metabolism	map00564	KEGG PATHWAY	4/60	56/6215	0.002	0.0165
5	Metabolism	Amino acid metabolism	Lysine degradation	map00310	KEGG PATHWAY	4/60	50/6215	0.0013	0.018
6	Metabolism	Nucleotide metabolism	Purine metabolism	map00230	KEGG PATHWAY	5/60	95/6215	0.0021	0.0159
6	Environmental Information Processing	Membrane transport	ABC transporters	map02010	KEGG PATHWAY	6/60	137/6215	0.0019	0.0179
8	Metabolism	Amino acid metabolism	Tryptophan metabolism	map00380	KEGG PATHWAY	8/60	83/6215	0	0.0001
13	Metabolism	Global and overview maps	Biosynthesis of cofactors	map01240	KEGG PATHWAY	12/60	327/6215	0.0001	0.0022
